# Supplementary material for: Differential Expression of Chemokine and Matrix Re-Modelling Genes Is Associated with Contrasting Schistosome-Induced Hepatopathology in Murine Models
Source: PLoS Negl Trop Dis. 2011 Jun 7;5(6):e1178. doi: 10.1371/journal.pntd.0001178 (PMC3110159; doi:10.1371/journal.pntd.0001178)
Supplement: Table S2 — Fold changes and standard deviation of all genes (remaining 23,295) examined by microarray analysis in BALB/c and CBA mice. Data is expressed as fold change relative to uninfected controls of the same strain. This gene list has not been filtered for significant signal relative to background or for statistical significance. (XLS) [file pntd.0001178.s002.xls]

## Sheet: Sheet1
							BALB/c							CBA
					4 weeks		7 weeks		9 weeks			4 weeks		7 weeks		9 weeks
Probe_Id	Accession	Symbol	Synonyms	Definition	Fold change	Standard Deviation	Fold change	Standard Deviation	Fold change	Standard Deviation		Fold change	Standard Deviation	Fold change	Standard Deviation	Fold change	Standard Deviation
ILMN_2537961	XM_358862.1	LOC385659			-1.00149	0.0568465	1.01395	0.0537823	1.01542	0.0524188		-1.11603	0.080855	1.03783	0.0326673	-1.14074	0.28569
ILMN_2537964	XM_359011.1	LOC385953			1.11487	0.0435566	1.14328	0.0631873	1.10358	0.126201		-1.00014	0.13338	1.00045	0.150391	-1.01065	0.0813509
ILMN_2537978	XM_359016.1	LOC385963			-1.02892	0.109397	-1.33947	0.177454	-1.11333	0.0927856		-1.10144	0.159543	-1.01298	0.245368	-1.04673	0.13457
ILMN_2538010	XM_359026.1	LOC385989			-1.09331	0.0764063	-1.12861	0.168213	-1.11669	0.0784457		1.26419	0.130512	1.19643	0.161348	1.16608	0.243943
ILMN_2538029	XM_359031.1	LOC386005			-1.12429	0.12647	-1.37541	0.118869	-1.09301	0.18581		-1.28103	0.104638	-1.21129	0.144038	-1.01257	0.31849
ILMN_2538035	XM_359033.1	LOC386014			-1.05458	0.05861	-1.10904	0.0575807	-1.05781	0.0715616		1.02749	0.0975895	-1.06967	0.0569659	-1.02668	0.0486306
ILMN_2538039	XM_359034.1	LOC386018			-1.08384	0.0661052	1.05119	0.0728041	-1.10905	0.010045		-1.01603	0.0729235	1.01066	0.0759892	-1.11225	0.0187684
ILMN_2538049	XM_359036.1	LOC386023			-1.04757	0.0604136	1.00131	0.109322	1.00288	0.053404		1.09741	0.0746247	1.19734	0.147422	-1.03265	0.0893326
ILMN_2538061	NM_013888.2	Dnajc12	mJDP1; Jdp1	Mus musculus DnaJ (Hsp40) homolog, subfamily C, member 12 (Dnajc12), mRNA.	1.00005	0.118087	4.07517	0.298633	5.66472	1.65723		1.13455	1.56211	4.79262	0.613464	7.06586	2.7149
ILMN_2538092	XM_359051.1	LOC386067			-1.15673	0.0738334	-1.56172	0.10601	-1.46596	0.0554954		1.08116	0.357023	-1.1636	0.203369	-1.23812	0.20316
ILMN_2538111	XM_359056.1	LOC386072			-1.04869	0.110603	-1.15608	0.0274878	-1.15565	0.130846		-1.01218	0.0186255	-1.05046	0.137695	1.04124	0.15609
ILMN_2538125	XM_359059.1	LOC386079			-1.16948	0.105458	-1.10753	0.059139	-1.19924	0.111409		1.01387	0.0875066	-1.08697	0.0203247	1.08413	0.189754
ILMN_2538141	XM_359064.1	LOC386087			-1.12127	0.0309751	1.05663	0.187084	-1.06857	0.0822668		-1.02243	0.0628083	-1.08045	0.0361798	-1.08127	0.0494485
ILMN_2538152	XM_359067.1	LOC386094			1.02706	0.506946	-1.14	0.418426	1.23479	0.565533		-1.17173	0.194071	1.14674	0.175965	1.12654	0.185376
ILMN_2538159	XM_359069.1	LOC386099			-1.18428	0.085642	-1.31661	0.0256539	-1.42205	0.0957254		-1.07157	0.185847	-1.28625	0.0859745	-1.15388	0.0525047
ILMN_2538161	XM_359072.1	LOC386107			1.24025	0.0678537	1.20922	0.167038	1.03516	0.133833		-1.06805	0.144223	-1.17851	0.232055	-1.23161	0.181574
ILMN_2538180	XM_359077.1	LOC386119			-1.00429	0.109631	-1.10037	0.0193913	-1.11902	0.126104		1.07266	0.124552	-1.03236	0.109309	-1.02083	0.0774639
ILMN_2538184	XM_359078.1	LOC386121			1.03552	0.0907613	1.00472	0.141325	-1.14292	0.0682752		1.00246	0.0349824	-1.13543	0.0301098	-1.10621	0.11759
ILMN_2538208	XM_359080.1	LOC386124			-1.08088	0.0256279	-1.07717	0.0799333	-1.14615	0.114755		1.01587	0.031646	-1.04088	0.0687678	-1.00127	0.0535204
ILMN_2538222	XM_359084.1	LOC386131			-1.03868	0.0700649	1.01407	0.104174	1.00223	0.127085		1.06898	0.0377286	-1.04621	0.0305977	1.05059	0.0548442
ILMN_2538242	XM_359091.1	LOC386144			-1.37836	0.08381	-1.17767	0.316907	1.36331	0.264724		-1.27647	0.0378707	1.33705	0.314081	1.18764	1.81677
ILMN_2538252	XM_359094.1	LOC386149			-1.08416	0.0719826	-1.07556	0.107423	-1.11074	0.112079		1.05689	0.176766	1.01387	0.0166879	1.04808	0.105144
ILMN_2538277	XM_359103.1	LOC386168			-1.45972	0.223686	-1.80101	0.183392	-1.24287	0.264561		-1.38131	0.0738876	-1.47331	0.0504561	-1.46609	0.204249
ILMN_2538281	XM_359105.1	LOC386179			-1.15793	0.348676	-1.24927	0.218347	1.06964	0.350453		-1.19349	0.0910262	1.01369	0.122701	1.00381	0.176983
ILMN_2538297	XM_359109.1	LOC386185			-1.04254	0.0749151	1.02098	0.17201	-1.04343	0.0792864		-1.07662	0.0656921	-1.09634	0.0338676	-1.04019	0.130681
ILMN_2538301	XM_359110.1	LOC386186			-1.01692	0.047271	-1.01057	0.0595371	1.057	0.0163801		-1.02921	0.0274432	-1.03447	0.078393	-1.04374	0.0865347
ILMN_2538307	XM_359112.1	LOC386194			1.0754	0.200799	-1.04244	0.148406	1.07597	0.0599655		-1.02851	0.108582	-1.09756	0.143276	-1.00571	0.12679
ILMN_2538325	XM_359117.1	LOC386200			-1.02656	0.0813734	-1.07203	0.0644455	-1.07026	0.167641		1.06013	0.0429898	-1.09888	0.0457768	-1.012	0.196774
ILMN_2538355	XM_359128.1	LOC386233			-1.2529	0.206273	-1.88189	0.122942	-1.23898	0.306101		-1.51515	0.143066	-1.75834	0.0886045	-1.40377	0.0801775
ILMN_2538368	XM_359133.1	LOC386238			1.11077	0.102668	1.05424	0.10335	1.12672	0.05091		-1.00424	0.114102	-1.04616	0.0279709	1.02198	0.15487
ILMN_2538387	XM_359138.1	LOC386247			1.08672	0.115028	-1.00693	0.136837	1.01694	0.114981		-1.0177	0.044396	-1.12463	0.0679551	-1.0759	0.134521
ILMN_2538408	XM_359146.1	LOC386263			-1.01571	0.0788707	1.01202	0.0193898	1.07184	0.0869351		1.07481	0.044292	1.03396	0.0203125	1.02354	0.150647
ILMN_2538422	NM_172723.4	Centa1	4930431P11Rik; GC1L; p42IP4	Mus musculus centaurin, alpha 1 (Centa1), mRNA.	-1.01913	0.044551	1.99008	0.505801	2.47923	0.543555		1.08781	0.746663	2.22486	0.270741	1.74756	0.440832
ILMN_2538436	XM_359149.1	LOC386270			-1.01678	0.109503	-1.15593	0.19071	-1.00984	0.283802		-1.05367	0.0896135	-1.0391	0.0559077	-1.11885	0.191516
ILMN_2538446	XM_359152.1	LOC386273			-1.03425	0.0387767	-1.06566	0.0402646	-1.05014	0.0512381		1.06754	0.0506636	-1.11343	0.0614575	-1.07967	0.125944
ILMN_2538460	XM_359157.1	LOC386285			1.04455	0.196214	1.06031	0.109043	-1.02662	0.0429391		1.00194	0.166774	-1.12262	0.0973045	-1.02873	0.0800429
ILMN_2538499	XM_359170.1	LOC386324			-1.12255	0.0412989	-1.04181	0.0926745	-1.0645	0.0559525		1.03552	0.0629624	-1.12924	0.0445302	-1.05562	0.1233
ILMN_2538518	XM_359177.1	LOC386342			1.09172	0.106591	-1.02346	0.167275	-1.10022	0.0644776		1.03611	0.0594269	-1.05484	0.0316981	-1.0785	0.0702503
ILMN_2538519	XM_359179	1700008H02Rik			-1.00233	0.177973	-1.29909	0.193399	1.12782	0.369036		-1.31288	0.0816253	-1.12118	0.152504	-1.05298	0.118386
ILMN_2538531	XM_359184.1	LOC386360			-1.3278	0.211577	-1.72803	0.13571	-1.24874	0.123453		-1.40237	0.126634	-1.35538	0.164511	-1.43761	0.358317
ILMN_2538549	XM_359189.1	LOC386370			-1.09739	0.177229	-1.10986	0.165654	-1.13997	0.0243569		-1.21679	0.0844178	1.09363	0.21117	-1.08524	0.0794199
ILMN_2538564	XM_359195.1	LOC386381			-1.0919	0.132607	-1.0837	0.0676081	-1.26298	0.158586		1.03482	0.150976	1.08848	0.164484	-1.02172	0.116811
ILMN_2538569	XM_359196.1	LOC386382			-1.07066	0.0650085	-1.07625	0.0577641	-1.01201	0.216392		-1.01447	0.0944067	-1.09813	0.0232944	-1.07284	0.0688916
ILMN_2538574	XM_359198.1	LOC386389			1.01876	0.10509	1.01642	0.0249171	1.08919	0.0923308		-1.09829	0.0506896	-1.08863	0.0788876	1.02262	0.0879103
ILMN_2538597	XM_359211.1	LOC386405			-1.22847	0.129697	1.94986	0.932418	2.41885	1.0178		-1.20958	0.703324	-1.21791	0.664073	-1.1916	0.967094
ILMN_2538614	XM_358642.1	LOC381690			1.01222	0.0966283	1.02125	0.0407637	1.08767	0.0579628		-1.0528	0.01781	-1.06786	0.0698074	-1.07951	0.151391
ILMN_2538615	XM_355666.1	LOC381691			1.02777	0.0773465	-1.00688	0.1126	-1.16532	0.043877		1.1771	0.189655	-1.12466	0.0848371	-1.20884	0.0970388
ILMN_2538629	XM_357524.1	LOC384249			-1.10993	0.156402	-1.02734	0.0417129	-1.19377	0.241008		1.16293	0.146218	1.12641	0.219078	1.13243	0.157173
ILMN_2538639	XM_355669.1	LOC381694			1.0017	0.0730793	-1.01095	0.113281	1.02586	0.01983		-1.04056	0.0343782	-1.01628	0.112686	1.03717	0.103153
ILMN_2538642	XM_359312.1	LOC386476			-1.03125	0.0629134	-1.15395	0.0198882	-1.137	0.0753142		1.15982	0.190423	-1.07246	0.100047	-1.08746	0.10878
ILMN_2538649	XM_356919.1	LOC383200			-1.02339	0.0186528	-1.03114	0.0465849	-1.03313	0.0545934		1.10323	0.144755	1.01508	0.0576991	-1.01821	0.114826
ILMN_2538701	XM_357531.1	LOC384263			-1.07926	0.0688926	-1.10852	0.068579	-1.14753	0.129638		-1.01851	0.0827546	-1.08496	0.0550748	1.03618	0.0354359
ILMN_2538707	XM_357535.1	LOC384276			1.09421	0.258426	1.00986	0.0692602	1.05889	0.132578		-1.04025	0.0725452	-1.08901	0.0821758	-1.06394	0.107047
ILMN_2538714	XM_913225.3	LOC637516		PREDICTED: Mus musculus similar to putative pheromone receptor (LOC637516), mRNA.	1.07181	0.141498	-1.03995	0.0575186	-1.05333	0.0798357		1.1143	0.0504539	1.01755	0.0670141	-1.02275	0.129935
ILMN_2538753	XM_358739.1	LOC384285			-1.09981	0.0620826	-1.06507	0.109754	-1.1021	0.0948376		1.01565	0.0610546	-1.11313	0.0771768	-1.01604	0.0490715
ILMN_2538758	XM_357545.1	LOC384288			-1.14389	0.0928024	-1.15162	0.0288613	-1.22079	0.148279		-1.00504	0.0906691	-1.05504	0.134103	1.02878	0.0920018
ILMN_2538765	XM_357546.1	LOC384290			-1.04661	0.0408793	-1.1642	0.0274919	-1.09228	0.0685512		1.02284	0.0233042	-1.07783	0.0359817	-1.07554	0.0784092
ILMN_2538771	XM_357547.1	LOC384291			-1.07811	0.0593996	-1.1073	0.08027	-1.19909	0.133243		1.05896	0.104987	1.00137	0.101142	1.01216	0.0591248
ILMN_2538772	XM_358648.1	LOC381716			-1.1113	0.0727049	1.00959	0.0757875	-1.09337	0.161228		1.08749	0.0909537	-1.0295	0.00810355	1.13501	0.175996
ILMN_2538791	XM_205540.2	LOC381719			-1.27747	0.0549652	-1.20855	0.0678473	-1.28978	0.0545672		-1.06254	0.0918408	-1.01181	0.154562	-1.10968	0.122938
ILMN_2538814	XM_357552.1	LOC384298			-1.03279	0.0767907	1.0007	0.038603	-1.04798	0.0759133		1.18819	0.136652	1.09662	0.129141	1.0958	0.0947665
ILMN_2538817	XM_357553.1	LOC384300			1.1684	0.118163	1.01878	0.0525401	1.04771	0.0866073		1.08855	0.0208769	-1.03282	0.0307737	1.07616	0.040651
ILMN_2538827	XM_356931.1	LOC383226			1.12421	0.087475	1.15947	0.129549	-1.03577	0.113329		1.03295	0.148601	-1.03964	0.142465	-1.00403	0.1368
ILMN_2538843	XM_355706.1	LOC381729			-1.08874	0.061125	-1.18674	0.0942093	-1.24863	0.0996341		1.02215	0.115237	-1.0441	0.0643303	-1.11327	0.0910417
ILMN_2538852	XM_357558.1	LOC384307			-1.04576	0.140723	-1.07823	0.0347693	-1.01045	0.0946618		1.03514	0.148322	1.01791	0.172543	1.08287	0.156275
ILMN_2538876	XM_357560.1	LOC384311			-1.16523	0.107428	-1.15336	0.0877975	-1.08353	0.137197		1.07131	0.120063	-1.02823	0.177659	-1.11872	0.0792035
ILMN_2538880	XM_357562.1	LOC384312			1.11781	0.135199	1.00413	0.0899072	1.02574	0.0313554		1.06318	0.0119045	-1.04862	0.0996651	-1.05994	0.0300961
ILMN_2538884	XM_355712.1	LOC381733			1.0215	0.0781985	-1.03497	0.0769777	1.00864	0.133437		1.08687	0.107484	1.05475	0.0809546	-1.00229	0.0440183
ILMN_2538888	XM_357563.1	LOC384313			-1.09233	0.0986481	-1.20584	0.121278	-1.24296	0.239928		-1.06321	0.0974343	-1.07809	0.104153	1.01979	0.0907218
ILMN_2538901	XM_356943.1	LOC383248			-1.11908	0.0302726	-1.14443	0.0665982	-1.14655	0.103714		1.06704	0.116783	-1.01432	0.0613954	-1.00519	0.0819564
ILMN_2538924	XM_356949.1	LOC383258			-1.04427	0.104403	1.05548	0.161078	1.02487	0.143232		1.13427	0.113657	-1.06701	0.128401	-1.09422	0.14108
ILMN_2538938	XM_355721.1	LOC381738			1.0667	0.00536532	-1.43142	0.157227	-1.3757	0.0847098		1.00357	0.275446	-1.68044	0.0270718	-1.62587	0.106562
ILMN_2538952	XM_355723.1	LOC381741			1.02723	0.0301862	-1.08226	0.0913932	-1.02761	0.160058		-1.04214	0.0517025	-1.01149	0.0378957	1.02588	0.0554985
ILMN_2538959	XM_357570.1	LOC384323			1.06409	0.137028	-1.08744	0.0681921	1.0366	0.149989		1.01233	0.0840755	-1.10167	0.0305585	1.07435	0.160894
ILMN_2538964	XM_356951.1	LOC383260			-1.19855	0.0417117	-1.24989	0.144967	-1.16318	0.167007		-1.04202	0.142262	1.07477	0.180798	1.08045	0.132816
ILMN_2538972	XM_356956.1	LOC383269			-1.02728	0.0866797	-1.12254	0.134526	-1.10462	0.0968162		-1.23236	0.0997655	-1.26603	0.118619	-1.16399	0.0770697
ILMN_2538976	XM_356957.1	LOC383271			-1.06518	0.107908	-1.08538	0.0717124	-1.11104	0.114042		-1.01824	0.0556384	-1.06471	0.0755787	-1.06204	0.0976708
ILMN_2538990	XM_355728.1	LOC381743			1.00927	0.0363697	-1.09485	0.07303	-1.04815	0.0465093		-1.08815	0.12946	-1.21983	0.0748057	-1.13352	0.0955724
ILMN_2539009	XM_357576.1	LOC384329			1.1271	0.0416876	1.14457	0.117316	1.14697	0.239354		1.01025	0.0752336	1.01894	0.080603	-1.09621	0.11148
ILMN_2539033	XM_359370.1	LOC386522			-1.14907	0.0826268	-1.10713	0.163657	-1.18072	0.0989614		1.12415	0.200567	1.13269	0.16262	1.0203	0.137719
ILMN_2539062	XM_355737.1	LOC381747			-1.02485	0.162458	-1.26916	0.122462	-1.01575	0.0754237		1.03005	0.14334	-1.08939	0.0284333	-1.10955	0.0939017
ILMN_2539068	XM_356969.1	LOC383293			1.12496	0.0871271	1.01961	0.0652552	-1.02209	0.0313758		1.15118	0.22027	1.094	0.0849111	1.06522	0.0944254
ILMN_2539093	NM_010075.1	Dpp6	In(5)6H-p; D5Buc3; Peplb; Dpp-6; D5Buc5; MGC113720; Rw; D5Buc4	Mus musculus dipeptidylpeptidase 6 (Dpp6), mRNA.	1.05675	0.142226	1.05164	0.168583	1.06591	0.0465078		-1.06854	0.054355	-1.09133	0.0491384	1.01932	0.116614
ILMN_2539096	XM_356974.1	LOC383303			1.0817	0.0621615	1.09033	0.109282	1.0433	0.0363636		-1.04766	0.101429	-1.05258	0.0779492	-1.08314	0.0912206
ILMN_2539101	XM_001472722.1	LOC100044699		PREDICTED: Mus musculus hypothetical protein LOC100044699 (LOC100044699), mRNA.	1.00765	0.0386158	1.00875	0.126537	1.0434	0.0356834		-1.01917	0.0551731	1.00464	0.0566223	-1.02299	0.146763
ILMN_2539109	XM_356977.1	LOC383308			1.02544	0.449312	-1.00746	0.67841	1.19739	0.605797		-1.09391	0.145887	1.46585	0.0736116	1.312	0.361571
ILMN_2539145	XM_356984.1	LOC383324			1.01188	0.139506	1.00655	0.144319	1.02624	0.0788838		1.17173	0.0854295	1.06405	0.0929372	1.08668	0.0416392
ILMN_2539149	XM_356987.1	LOC383330			-1.06694	0.119347	1.09111	0.298528	1.04936	0.285074		-1.06954	0.177658	1.21421	0.0768965	1.17402	0.36223
ILMN_2539151	XM_981544.1	LOC670485		PREDICTED: Mus musculus similar to Histone H1.5 (H1 VAR.5) (H1b) (LOC670485), mRNA.	1.11492	0.122917	1.0507	0.121844	1.00499	0.0994792		1.22573	0.0576	-1.01164	0.0281013	1.03181	0.096983
ILMN_2539172	XM_908296.3	LOC546711		PREDICTED: Mus musculus similar to hCG1640785 (LOC546711), mRNA.	-1.00159	0.0351665	-1.04028	0.054164	-1.0645	0.168886		1.02088	0.0577613	-1.06818	0.106723	1.06011	0.0954245
ILMN_2539194	XM_357596.1	LOC384357			1.03113	0.0624234	-1.135	0.0898084	-1.14391	0.0180188		1.02518	0.0779896	-1.10914	0.0740696	-1.04995	0.0590485
ILMN_2539220	XM_357007.1	LOC383363			-1.06868	0.0594709	-1.13827	0.0768441	-1.12551	0.0172722		-1.04014	0.0325563	-1.15992	0.0302361	-1.10795	0.0703704
ILMN_2539234	XM_357012.1	LOC383368			-1.03202	0.0635525	1.0162	0.111081	-1.01275	0.154397		-1.12348	0.0315557	-1.11569	0.0837197	1.06447	0.0924978
ILMN_2539254	XM_357017.1	LOC383373			-1.09907	0.0421733	-1.09072	0.0200301	-1.05027	0.116208		-1.00908	0.0591413	-1.07155	0.042935	-1.04307	0.141487
ILMN_2539256	XM_357018.1	LOC383376			-1.0957	0.0350066	1.01258	0.0583701	-1.14716	0.11074		-1.01438	0.0382155	-1.07522	0.0722508	1.07744	0.104864
ILMN_2539279	XM_001478361.1	LOC100047534		PREDICTED: Mus musculus similar to TCRBV16S1 (LOC100047534), mRNA.	-1.13392	0.0626396	-1.24372	0.0598827	-1.20545	0.11379		-1.1632	0.0234371	-1.11759	0.201403	-1.12661	0.0359695
ILMN_2539295	XM_915108.1	LOC621968		PREDICTED: Mus musculus similar to T-cell receptor beta chain V region E1 precursor (LOC621968), mRNA.	1.32108	0.159883	1.087	0.171703	1.1822	0.0344842		1.20375	0.0997565	1.23844	0.0755041	1.19949	0.0800468
ILMN_2539299	XM_357602.1	LOC384371			-1.05589	0.0617341	-1.12866	0.00597681	-1.08981	0.0505863		-1.0509	0.159452	-1.07171	0.0991734	-1.22852	0.136442
ILMN_2539302	XM_357603.1	LOC384372			-1.09155	0.0312228	-1.07148	0.0632952	-1.15226	0.1491		1.05113	0.117494	1.00735	0.0681136	-1.00723	0.0734006
ILMN_2539306	XM_977005.1	LOC665446		PREDICTED: Mus musculus similar to T-cell receptor beta chain V region PHDS203 precursor (LOC665446), mRNA.	-1.06881	0.062706	-1.04051	0.0442669	-1.08918	0.165347		1.00453	0.0345735	-1.11466	0.123034	1.05257	0.0712693
ILMN_2539317	XM_357022.1	LOC383384			-1.24973	0.0543839	-1.16687	0.0124546	-1.16516	0.129434		1.00576	0.1131	-1.01543	0.12772	-1.11568	0.0274918
ILMN_2539321	XM_357023.1	LOC383385			1.11197	0.147091	1.16213	0.0977225	1.02318	0.217085		-1.03854	0.17775	1.00289	0.130638	-1.06947	0.0477978
ILMN_2539325	XM_357024.1	LOC383388			-1.04722	0.0836353	1.08194	0.216146	1.00381	0.135388		1.05069	0.0689975	-1.0858	0.0213713	1.04302	0.178039
ILMN_2539337	XM_355767.1	LOC381770			-1.17756	0.111154	-1.92514	0.0402803	-1.83306	0.0720462		-1.09316	0.337363	-1.75223	0.0555438	-1.64112	0.0936501
ILMN_2539343	XM_355775.1	LOC381776			1.08646	0.0877114	1.38717	0.193759	1.87467	0.479923		1.00775	0.976538	3.13161	3.30176	3.25793	1.74643
ILMN_2539352	XM_357614.1	LOC384384			-1.01453	0.0437623	1.05281	0.118772	1.04579	0.132072		-1.0284	0.144058	-1.07818	0.119622	-1.07601	0.0727318
ILMN_2539356	XM_357616.1	LOC384389			-1.00968	0.0576997	1.04127	0.182467	-1.11945	0.138396		1.001	0.0776849	-1.04901	0.0745238	1.01577	0.0611068
ILMN_2539360	XM_357617.1	LOC384391			-1.10341	0.037293	-1.09048	0.0595729	-1.15197	0.11965		1.01986	0.0832456	-1.0403	0.0974782	1.08409	0.11498
ILMN_2539367	XM_357618.1	LOC384392			-1.16834	0.0495189	-1.04015	0.0333893	-1.1184	0.16193		1.06288	0.130157	-1.06654	0.118011	1.04462	0.0614975
ILMN_2539380	XM_357622.1	LOC384400			-1.08207	0.0909905	-1.15079	0.077406	-1.09637	0.130799		1.1334	0.278852	1.04003	0.139642	1.06849	0.0892611
ILMN_2539397	XM_358741.1	LOC384406			1.03661	0.0581211	1.00342	0.122097	1.05527	0.169941		-1.03168	0.0743657	-1.00506	0.18891	1.04707	0.0395921
ILMN_2539407	XM_357031.1	LOC383403			-1.04576	0.106377	-1.09491	0.126972	-1.05576	0.123275		-1.04356	0.0792946	1.06807	0.114027	1.04271	0.0921039
ILMN_2539411	XM_357032.1	LOC383404			-1.0555	0.0980834	1.02608	0.138952	-1.0726	0.0839311		-1.05979	0.0241193	-1.1398	0.0837521	-1.0592	0.0362946
ILMN_2539422	XM_357035.1	LOC383407			1.00717	0.138797	1.14095	0.188966	-1.02763	0.072929		1.08274	0.0412129	-1.00501	0.0811602	-1.08923	0.105667
ILMN_2539428	NM_001033462.2	Gm1070		Mus musculus gene model 1070, (NCBI) (Gm1070), mRNA.	1.04266	0.147605	-1.06159	0.0223978	-1.04304	0.0351431		-1.00133	0.0461345	-1.15107	0.119365	1.03774	0.161446
ILMN_2539436	XM_355788.1	LOC381788			1.03684	0.0416286	1.15005	0.188522	-1.01257	0.0349803		-1.03193	0.199249	-1.0872	0.165717	1.04195	0.053289
ILMN_2539449	XM_357645.1	LOC384433			1.02737	0.0740981	1.02092	0.107116	1.03993	0.0400593		-1.01208	0.0669493	-1.07878	0.118441	1.08159	0.0545924
ILMN_2539454	XM_001479143.1	LOC100042952		PREDICTED: Mus musculus similar to UDP-glucuronate decarboxylase 1 (LOC100042952), mRNA.	1.24409	0.0815489	1.18558	0.160063	1.06825	0.292156		-1.06295	0.0406251	1.09962	0.147483	-1.17732	0.100117
ILMN_2539460	XM_357648.1	LOC384442			1.01052	0.10171	-1.02169	0.101072	-1.09768	0.108733		-1.08966	0.0525107	-1.02934	0.220912	-1.0207	0.106385
ILMN_2539471	XM_357650.1	Gm1412		PREDICTED: Mus musculus gene model 1412, (NCBI) (Gm1412), mRNA.	-1.12216	0.0196392	-1.0496	0.00453584	-1.02164	0.150094		1.13395	0.0670272	1.09994	0.176681	1.00343	0.123149
ILMN_2539474	XM_357652.1	LOC384448			-1.07234	0.0865713	1.03746	0.127451	1.02745	0.133885		1.0472	0.0564312	-1.04196	0.0593617	1.11384	0.0425606
ILMN_2539486	XM_357655.1	LOC384453			1.05637	0.0613852	-1.02076	0.0638769	1.02592	0.0854784		-1.01761	0.0426957	1.0198	0.0631501	-1.08585	0.125004
ILMN_2539489	NM_201600.2	Myo5b	AI661750; mKIAA1119	Mus musculus myosin Vb (Myo5b), mRNA.	1.28306	0.339616	-1.10114	0.134384	-1.15382	0.0817589		1.10825	0.225005	-1.39073	0.116926	-1.15463	0.139637
ILMN_2539511	XM_129176.3	Mpeg1			2.13196	0.41404	1.54406	0.288325	1.4574	0.595101		1.31461	0.327799	1.73529	0.321948	1.58115	0.648227
ILMN_2539526	XM_357049.1	LOC383433			-1.06752	0.121332	-1.13974	0.101802	-1.07113	0.0931693		-1.19549	0.120859	-1.05232	0.182079	-1.06547	0.172891
ILMN_2539530	XM_983583.1	LOC633661		PREDICTED: Mus musculus similar to Prostatic steroid-binding protein C1 chain precursor (Prostatein peptide C1) (LOC633661), mRNA.	1.00653	0.107333	-1.07342	0.0722079	-1.16426	0.072995		-1.10606	0.0971174	-1.17101	0.139778	-1.03605	0.0325618
ILMN_2539543	XM_357056.1	LOC383439			1.11466	0.117823	1.04481	0.101205	1.06193	0.0572166		-1.08111	0.0949378	-1.12123	0.116914	-1.02426	0.0549306
ILMN_2539557	XM_355801.1	LOC381799			-1.04935	0.10949	-1.00931	0.0161228	-1.01405	0.0621596		1.07985	0.106475	1.09407	0.0798066	1.05886	0.0729706
ILMN_2539561	XM_358654.1	LOC381800			1.01862	0.0899064	-1.04235	0.129354	-1.17208	0.24131		-1.02219	0.11583	-1.02967	0.112488	1.04648	0.00857512
ILMN_2539564	XM_355803.1	LOC381801			-1.12244	0.107164	1.06995	0.163695	1.06512	0.111875		-1.24239	0.0630691	-1.11758	0.149904	-1.21177	0.286469
ILMN_2539567	XM_358655.1	LOC381803			1.06371	0.082082	1.0207	0.131242	-1.07299	0.00743102		-1.04335	0.0319054	-1.12863	0.0657469	-1.1129	0.0982938
ILMN_2539579	XM_355809.1	LOC381808			-1.07685	0.067723	1.12742	0.241264	1.35607	0.109179		-1.02016	0.106214	1.35578	0.119457	1.1948	0.168497
ILMN_2539585	XM_357657.1	LOC384455			-1.04124	0.0419593	-1.02704	0.142876	-1.10716	0.100141		1.03388	0.0215605	1.01915	0.0810138	1.10388	0.16849
ILMN_2539604	XM_357662.1	LOC384469			1.11956	0.158148	-1.00484	0.0414906	1.10586	0.178808		1.06417	0.057827	-1.01878	0.0212496	-1.15279	0.139934
ILMN_2539611	XM_357663.1	LOC384471			-1.10979	0.0425425	-1.1597	0.0607921	-1.08993	0.128648		-1.01479	0.0801319	-1.02979	0.0817677	1.04599	0.0691718
ILMN_2539628	XM_357064.1	LOC383445			1.02017	0.095351	-1.01494	0.157677	-1.07982	0.0634994		-1.11051	0.0774192	-1.28287	0.105252	-1.26524	0.184805
ILMN_2539642	XM_357669.1	LOC384482			-1.05127	0.109973	1.02327	0.126981	-1.19039	0.106624		-1.09993	0.0464574	-1.10518	0.056814	1.01694	0.0998157
ILMN_2539661	XM_357071.1	LOC383455			-1.0869	0.112279	-1.32092	0.0363574	-1.15731	0.135878		1.05296	0.216026	-1.09578	0.166716	1.01128	0.138423
ILMN_2539664	XM_358732.1	LOC383456			1.0481	0.0306913	-1.04532	0.0517528	-1.01546	0.0549683		1.14289	0.159858	-1.00724	0.0887143	1.07324	0.0583986
ILMN_2539669	XM_355812.4	Gpr92		PREDICTED: Mus musculus G protein-coupled receptor 92 (Gpr92), mRNA.	-1.08485	0.145776	1.03905	0.138728	-1.07878	0.0541352		1.06191	0.0709313	-1.02297	0.0646742	-1.01363	0.108806
ILMN_2539682	XM_357670.1	LOC384490			1.02122	0.0321287	-1.02465	0.0363344	1.05913	0.115681		1.02539	0.0434169	-1.04271	0.0320881	1.05235	0.0424951
ILMN_2539702	XM_359374.1	LOC386531			1.09866	0.075057	-1.0944	0.147977	-1.13138	0.0239176		-1.10301	0.142493	-1.1167	0.0600306	-1.11794	0.0743752
ILMN_2539706	XM_359301.1	LOC386468			1.01668	0.0890342	-1.09304	0.0688567	-1.20128	0.123677		-1.09484	0.0405069	-1.1154	0.0580656	-1.0698	0.0426946
ILMN_2539716	XM_357075.1	LOC383461			1.01485	0.101553	-1.01993	0.0551373	-1.10026	0.166052		1.018	0.0376312	-1.01075	0.0399425	1.04888	0.0129179
ILMN_2539741	XM_357674.1	LOC384500			-1.05472	0.0842226	-1.12535	0.120841	-1.13972	0.166512		-1.04968	0.0668853	-1.25006	0.0666838	-1.09485	0.222665
ILMN_2539747	XM_357677.1	LOC384502			1.03351	0.101233	-1.00106	0.0704704	1.0087	0.0864774		1.00454	0.118045	-1.06709	0.0587869	1.0753	0.121801
ILMN_2539764	XM_357679.1	LOC384505			-1.01593	0.148926	-1.0647	0.102973	-1.05553	0.0781977		1.15686	0.0989001	1.14466	0.16074	1.06218	0.176445
ILMN_2539768	XM_357681.1	LOC384508			1.02386	0.055205	-1.06319	0.0501394	-1.01391	0.236366		-1.27544	0.148491	-1.23115	0.104785	-1.29262	0.0970158
ILMN_2539779	XM_359226.1	LOC386427			-1.13211	0.0246517	1.00494	0.152016	-1.12795	0.0716995		-1.02793	0.0922132	-1.03782	0.096614	-1.1748	0.0616388
ILMN_2539783	XM_904306.3	Zfp746		PREDICTED: Mus musculus zinc finger protein 746 (Zfp746), mRNA.	1.04608	0.0277346	-1.2827	0.0773593	-1.2181	0.0402538		-1.15882	0.0434732	-1.44239	0.123317	-1.37846	0.0995885
ILMN_2539791	XM_357685.1	LOC384516			1.02269	0.112592	-1.07034	0.0953935	-1.08241	0.043233		-1.14889	0.115532	-1.12564	0.0246734	-1.19276	0.0887684
ILMN_2539803	XM_355840.1	LOC381835			-1.0738	0.0504744	1.01928	0.0913471	1.03711	0.0595256		-1.00622	0.0272408	-1.10934	0.0898197	-1.05078	0.123618
ILMN_2539806	XM_355841.5	Gm1079		PREDICTED: Mus musculus gene model 1079, (NCBI) (Gm1079), mRNA.	-1.08716	0.0729521	-1.03667	0.0893422	-1.11546	0.0925193		-1.11511	0.0533282	1.00207	0.134915	-1.149	0.0719134
ILMN_2539845	XM_357694.1	LOC384530			1.00182	0.0231379	-1.12908	0.0618905	-1.05482	0.0582079		-1.03901	0.0234995	-1.14731	0.0723342	-1.12616	0.0770559
ILMN_2539855	XM_357085.1	LOC383473			1.07292	0.158034	-1.04416	0.0431293	-1.04637	0.0716439		-1.11649	0.0169083	-1.05475	0.0608619	-1.06354	0.0227202
ILMN_2539862	XM_355856.1	LOC381843			-1.12286	0.0761094	-1.03238	0.108312	-1.00842	0.103583		1.11121	0.185252	-1.02619	0.132295	-1.01377	0.0619478
ILMN_2539866	XM_355857.1	LOC381844			-1.06018	0.0380382	-1.04951	0.0875093	-1.02226	0.0538817		-1.0071	0.171912	-1.08539	0.113717	1.00355	0.0297086
ILMN_2539893	XR_004709.2	LOC674960		PREDICTED: Mus musculus similar to high-mobility group box 1 (LOC674960), misc RNA.	-1.07482	0.0988566	-1.18812	0.152588	-1.05981	0.123558		-1.02026	0.038729	-1.01812	0.0933858	-1.09768	0.107519
ILMN_2539901	XM_358663.1	LOC381856			-1.02553	0.0799377	-1.05812	0.126536	-1.0405	0.0662831		1.10484	0.27694	1.07462	0.128887	1.04125	0.0564381
ILMN_2539903	XM_001480544.1	LOC100043566		PREDICTED: Mus musculus hypothetical protein LOC100043566 (LOC100043566), mRNA.	-1.01034	0.110927	-1.10885	0.0651577	-1.06321	0.0421368		-1.0236	0.0773712	-1.12616	0.0410477	-1.17468	0.0640246
ILMN_2539917	XM_357700.1	LOC384538			-1.01734	0.277024	1.70304	0.252504	1.66713	0.337358		-1.30733	1.76234	-1.14197	1.65704	-1.33566	0.876518
ILMN_2539922	XM_357701.1	LOC384541			1.00474	0.0273723	-1.05006	0.0877644	1.02132	0.066707		-1.0977	0.0361023	-1.13742	0.0196319	-1.01791	0.0934612
ILMN_2539925	XM_001005962.1	LOC673607		PREDICTED: Mus musculus similar to Nucleolar GTP-binding protein 1 (Chronic renal failure gene protein) (GTP-binding protein NGB) (LOC673607), mRNA.	-1.01769	0.0335639	-1.01781	0.183591	-1.0578	0.0178746		-1.07157	0.0940313	-1.19229	0.0317609	-1.16348	0.141629
ILMN_2539934	XM_357704.1	LOC384549			-1.10614	0.0220509	-1.12168	0.0591665	-1.14903	0.114963		-1.14317	0.0225546	-1.04112	0.0568707	-1.06601	0.0152766
ILMN_2539939	XR_031412.1	LOC100045198		PREDICTED: Mus musculus similar to oocyte specific homeobox 5 (LOC100045198), misc RNA.	-1.00722	0.11711	-1.07918	0.0324572	-1.00445	0.0400077		-1.04012	0.103409	-1.04789	0.0797049	-1.16786	0.157753
ILMN_2539947	XM_357710.6	Ceacam3		PREDICTED: Mus musculus carcinoembryonic antigen-related cell adhesion molecule 3 (Ceacam3), mRNA.	-1.01605	0.110878	1.00011	0.140558	-1.07091	0.0451618		-1.0541	0.0161865	-1.1005	0.13905	-1.04735	0.055685
ILMN_2539961	XM_357715.1	LOC384569			-1.08489	0.158095	-1.05125	0.108961	-1.25706	0.105376		-1.03529	0.0297595	-1.22798	0.0889774	-1.0831	0.0726523
ILMN_2539981	XM_975989.1	LOC385323		PREDICTED: Mus musculus similar to transcription elongation factor B (SIII), polypeptide 2 (LOC385323), mRNA.	1.06965	0.0846394	-1.03688	0.0491876	-1.02318	0.0954174		1.04002	0.0715443	-1.02101	0.0469077	-1.00528	0.132039
ILMN_2539998	XM_358199.1	LOC385338			-1.07452	0.104888	1.05892	0.10621	-1.04354	0.018521		1.09553	0.0448221	-1.03356	0.0591955	-1.03634	0.140965
ILMN_2540008	XM_358202.1	LOC385348			1.03791	0.0997608	-1.07952	0.162588	-1.08811	0.0723172		-1.06809	0.0306261	-1.16586	0.0295591	-1.0732	0.0692339
ILMN_2540020	XM_355873.1	LOC381860			1.00104	0.0855801	1.0392	0.14233	-1.01349	0.105035		-1.19228	0.146367	1.11476	0.160831	-1.14335	0.0595312
ILMN_2540034	NM_001033355.2	Zfp568	C80731; Gm1691	Mus musculus zinc finger protein 568 (Zfp568), mRNA. XM_899378 XM_899382 XM_899389 XM_899395	1.09806	0.073677	-1.0015	0.131577	-1.09965	0.102368		-1.05666	0.107036	-1.29174	0.177427	-1.06965	0.0436319
ILMN_2540038	XM_355880.1	LOC381867			-1.07875	0.0344279	-1.02482	0.0946814	-1.07612	0.0641697		1.03604	0.0384167	1.06719	0.0990637	1.08976	0.17637
ILMN_2540050	XM_357720.1	LOC384577			1.01302	0.0526203	-1.11039	0.106663	-1.04286	0.0625723		1.06743	0.108683	-1.05019	0.101685	-1.05706	0.184225
ILMN_2540058	XM_357723.1	LOC384579			-1.04526	0.0488594	1.12247	0.0882137	-1.01559	0.0688321		1.19086	0.11132	1.20307	0.0543124	1.05749	0.111155
ILMN_2540079	XM_890897.2	EG626305		PREDICTED: Mus musculus predicted gene, EG626305 (EG626305), mRNA.	1.01927	0.127726	-1.07789	0.0972862	-1.02149	0.0491645		-1.08211	0.0793563	-1.10035	0.0888036	-1.05645	0.0595482
ILMN_2540092	XM_357736.1	LOC384597			1.07521	0.0193574	1.06355	0.182211	1.02014	0.0933094		-1.02701	0.0587279	-1.10471	0.150756	-1.22182	0.171515
ILMN_2540094	XM_357737.1	LOC384601			-1.11217	0.042627	-1.02426	0.0538874	-1.12664	0.162723		1.01189	0.0109803	-1.05426	0.0453657	1.02405	0.0863381
ILMN_2540103	XR_031145.1	LOC666559		PREDICTED: Mus musculus similar to farnesyl pyrophosphate synthase (LOC666559), misc RNA.	1.6894	0.175492	1.39205	0.435642	1.5361	0.379188		1.2086	0.0929298	-1.09899	0.207174	-1.02402	0.487865
ILMN_2540110	XM_356330.3	Gm1140		PREDICTED: Mus musculus gene model 1140, (NCBI) (Gm1140), mRNA.	1.07806	0.14822	-1.03133	0.0446622	1.00359	0.089445		-1.05708	0.0836879	-1.05512	0.0545127	1.00558	0.0477571
ILMN_2540111	XM_356331.1	LOC382218			-1.18417	0.132247	-1.18787	0.0471787	-1.35326	0.115743		1.00321	0.098776	-1.15905	0.0713957	-1.14933	0.0660317
ILMN_2540124	XM_358206.1	LOC385360			-1.09345	0.086937	-1.08243	0.0905127	-1.07147	0.147403		1.0232	0.0592045	-1.039	0.0803635	1.01815	0.0455629
ILMN_2540126	XM_358207.1	LOC385361			-1.07389	0.103079	-1.04732	0.0251155	-1.13399	0.15516		1.01756	0.0600062	-1.10631	0.111308	1.04449	0.0616911
ILMN_2540127	XM_358209.1	LOC385368			1.03714	0.110988	1.08206	0.131745	1.07673	0.0518916		-1.01476	0.104434	1.00538	0.103459	-1.04519	0.049538
ILMN_2540132	XM_989377.1	LOC632503		PREDICTED: Mus musculus similar to Aldehyde dehydrogenase family 7 member A1 (Antiquitin-1) (LOC632503), mRNA.	-1.07695	0.0875619	1.02015	0.0756811	-1.0659	0.13204		-1.02073	0.097658	-1.11839	0.159206	-1.1963	0.109136
ILMN_2540136	XM_908268.1	EG547447		PREDICTED: Mus musculus predicted gene, EG547447 (EG547447), mRNA.	1.1717	0.0627853	1.07971	0.129759	1.03354	0.0958179		-1.01518	0.108088	-1.12042	0.130453	-1.07266	0.0417194
ILMN_2540141	NM_001100461.1	Pnma5	mKIAA1934; KIAA1934	Mus musculus paraneoplastic antigen family 5 (Pnma5), mRNA.	-1.08659	0.00806724	-1.09092	0.0265703	1.05065	0.0880992		1.0339	0.118202	-1.15852	0.0317835	-1.01172	0.113145
ILMN_2540144	XM_356336.1	LOC382223			-1.10638	0.0337556	-1.16075	0.118482	-1.05658	0.0883663		1.03281	0.188615	1.05013	0.172035	-1.09382	0.0188408
ILMN_2540151	XM_973682.1	LOC674071		PREDICTED: Mus musculus similar to paraneoplastic antigen MA1 (LOC674071), mRNA.	-1.02258	0.031381	-1.07057	0.0448831	-1.05645	0.148608		1.10573	0.163296	1.00806	0.120208	1.09544	0.120393
ILMN_2540154	XM_358216.1	Gm1538		PREDICTED: Mus musculus gene model 1538, (NCBI) (Gm1538), mRNA.	1.0994	0.118779	1.01786	0.0547151	-1.04894	0.170591		1.17193	0.121543	1.09079	0.1101	1.06589	0.0775406
ILMN_2540159	XM_358217.1	LOC385382			-1.02219	0.0690042	1.02538	0.139508	1.08996	0.0844552		1.04461	0.019375	-1.1666	0.0818527	1.0601	0.148865
ILMN_2540166	XM_356341.1	LOC382228			-1.02135	0.0546275	-1.08673	0.0710201	-1.13268	0.0630242		-1.01575	0.0596059	1.07995	0.108712	1.02445	0.0581481
ILMN_2540174	XM_358219.1	LOC385389			-1.026	0.0588872	1.05778	0.07636	1.0045	0.0611982		-1.01172	0.0679885	-1.05716	0.0373623	-1.05785	0.029651
ILMN_2540179	XM_358221.1	LOC385390			-1.05425	0.0749632	-1.00318	0.0402155	-1.08043	0.0740806		1.02589	0.0777801	1.04905	0.0776552	-1.04294	0.0388429
ILMN_2540183	XM_358717.1	LOC382229			-1.18395	0.0397399	-1.11477	0.00978803	-1.03497	0.13064		1.0048	0.112781	-1.08585	0.0402083	-1.11819	0.0181212
ILMN_2540188	XM_356342.1	LOC382230			-1.05938	0.0624267	1.04648	0.0971324	-1.00104	0.102651		1.0663	0.194975	1.13628	0.152038	1.08013	0.135872
ILMN_2540196	XM_358718.1	LOC382232			1.08231	0.134192	1.00838	0.12016	-1.13227	0.127571		1.10706	0.190534	1.10953	0.0524617	1.00666	0.0817653
ILMN_2540212	XM_358223.1	LOC385395			1.098	0.0821085	-1.12152	0.104841	1.01907	0.140924		-1.12604	0.0432754	1.00695	0.111486	-1.13605	0.164932
ILMN_2540241	XM_358669.1	LOC381880			-1.01942	0.180764	-1.01068	0.173486	-1.10095	0.151857		-1.00031	0.0223146	1.13397	0.0417885	1.00099	0.134338
ILMN_2540256	XM_357738.1	LOC384604			-1.20274	0.0482471	-1.07083	0.0569603	-1.10486	0.113956		1.02374	0.0911669	-1.11346	0.0484834	-1.02643	0.0300012
ILMN_2540257	XR_035588.1	Wdr88		PREDICTED: Mus musculus WD repeat domain 88 (Wdr88), misc RNA.	-1.00499	0.041633	1.06185	0.129002	-1.01709	0.0329917		-1.09108	0.0504623	-1.03098	0.0249409	-1.09575	0.0551846
ILMN_2540267	XR_002200.1	LOC668540		PREDICTED: Mus musculus similar to Ferritin light chain 1 (Ferritin L subunit 1) (LOC668540), mRNA.	-1.0318	0.175118	-1.11037	0.135567	-1.03886	0.0371469		-1.04725	0.065469	-1.19002	0.0178005	-1.0333	0.0613712
ILMN_2540276	XM_357744.1	LOC384614			-1.05348	0.0412149	1.02768	0.0740677	-1.13858	0.0892914		-1.16385	0.088867	-1.07886	0.0888808	-1.04131	0.0307692
ILMN_2540291	XM_357751.1	LOC384621			-1.11346	0.0515206	-1.10131	0.0490059	-1.12391	0.0708417		1.0215	0.1159	-1.04323	0.132216	-1.04444	0.035554
ILMN_2540292	XM_356352.1	LOC382238			-1.00246	0.146389	-1.10351	0.12138	-1.00179	0.0974962		1.02938	0.0978599	1.13452	0.151005	-1.01225	0.0843044
ILMN_2540316	XM_905931.2	LOC631965		PREDICTED: Mus musculus similar to AV320801 protein (LOC631965), mRNA.	1.00333	0.055232	-1.00893	0.126367	1.00984	0.114762		-1.09415	0.0854046	-1.23295	0.103465	-1.21256	0.161662
ILMN_2540329	XM_356362.1	LOC382246			-1.00607	0.103378	1.02988	0.0673061	-1.09383	0.1072		-1.05035	0.0478627	-1.04406	0.0812116	-1.06005	0.127334
ILMN_2540335	XM_358720.1	LOC382250			1.00679	0.101189	-1.03177	0.0867471	-1.00622	0.0341748		1.01552	0.114806	-1.07601	0.0841267	-1.05255	0.0567744
ILMN_2540344	XM_358671.1	LOC381889			1.07262	0.140526	1.12433	0.308506	1.72688	0.364037		1.11163	0.208844	1.63129	0.454627	1.23583	0.431449
ILMN_2540345	XM_355906.1	LOC381890			-1.02456	0.0475227	-1.07091	0.0514819	1.00304	0.0935782		1.14622	0.159285	1.09533	0.251215	1.20415	0.261827
ILMN_2540350	XM_358673.1	LOC381892			1.0886	0.0688699	1.09545	0.0584746	1.13794	0.0376306		1.05615	0.0570874	1.01681	0.12815	1.01146	0.140683
ILMN_2540354	XM_919493.2	Pcsk6		PREDICTED: Mus musculus proprotein convertase subtilisin/kexin type 6, transcript variant 4 (Pcsk6), mRNA.	-1.06815	0.296205	-1.1743	0.0192508	-1.1242	0.0664317		-1.02018	0.190742	-1.15249	0.075073	-1.13456	0.0657666
ILMN_2540362	XM_355913.1	LOC381896			-1.1027	0.0537162	-1.05518	0.120525	-1.04599	0.0895998		-1.05064	0.0604333	-1.16372	0.104751	-1.05396	0.114356
ILMN_2540367	XM_357755.1	LOC384632			-1.05136	0.183976	-1.11572	0.0687436	-1.12772	0.167535		1.11321	0.193401	1.0717	0.17668	1.04258	0.0969574
ILMN_2540372	XM_357758.1	LOC384636			-1.06828	0.083415	-1.08588	0.069569	-1.01544	0.0527934		-1.06477	0.0319532	-1.04565	0.0424153	-1.08448	0.0947677
ILMN_2540383	XM_358236.1	LOC385452			-1.03257	0.0869521	-1.15055	0.0477962	-1.05802	0.097632		-1.09358	0.0935172	-1.04025	0.0547519	-1.08232	0.0776326
ILMN_2540392	XM_358239.1	LOC385455			-1.09516	0.0459796	1.01536	0.144746	1.01015	0.0610632		-1.0007	0.0655014	-1.09501	0.0778455	-1.17192	0.14941
ILMN_2540403	XM_355914.1	LOC381897			-1.07447	0.0228629	-1.08638	0.087909	-1.11983	0.158141		-1.05361	0.0640354	-1.10411	0.084797	-1.01185	0.0546613
ILMN_2540407	XM_355915.1	LOC381898			-1.0128	0.0982577	-1.10207	0.074934	-1.001	0.138674		-1.12595	0.0406209	-1.02782	0.0888602	-1.18234	0.0945612
ILMN_2540421	XM_357763.1	LOC384646			-1.06402	0.0224245	-1.14609	0.073523	-1.14945	0.207443		-1.16987	0.13622	-1.20242	0.0930007	-1.10683	0.0254672
ILMN_2540427	XM_358721.1	LOC382254			-1.00233	0.0738231	1.15893	0.0429719	1.0131	0.108712		1.07745	0.0828572	1.04885	0.134512	1.04724	0.0835656
ILMN_2540434	XM_356368.1	LOC382256			1.02453	0.0294236	-1.07706	0.0916282	-1.09347	0.0830394		1.06414	0.0714905	1.05307	0.0724483	-1.00679	0.051971
ILMN_2540438	XM_358242.1	LOC385462			-1.02107	0.116433	-1.10467	0.0823517	-1.02119	0.0511433		1.11842	0.298415	-1.06492	0.0755899	-1.04162	0.0750837
ILMN_2540444	XM_359401.1	LOC386559			1.02184	0.118334	-1.137	0.112179	-1.03741	0.109666		-1.17003	0.0423267	-1.028	0.0627271	1.03182	0.0841694
ILMN_2540448	XM_207645.2	LOC386560			-1.05474	0.0581621	-1.001	0.115062	-1.01386	0.123555		-1.06573	0.0564694	-1.1199	0.0152849	-1.24461	0.101053
ILMN_2540464	XM_358675.1	LOC381904			1.11166	0.171283	-1.11278	0.17721	1.04961	0.296823		-1.07672	0.0894345	1.05987	0.0496644	-1.03359	0.119247
ILMN_2540471	XM_359403.1	LOC386561			1.04878	0.0291751	-1.03308	0.0614456	1.03668	0.180211		1.06801	0.130526	1.02895	0.0583109	1.14485	0.0912555
ILMN_2540475	XR_032393.1	LOC100046503		PREDICTED: Mus musculus similar to suppressor of initiator codon mutations, related sequence 1 (LOC100046503), misc RNA.	-1.22693	0.546084	-1.21453	0.282508	1.04583	0.67734		-1.56527	0.327992	-1.25983	0.291604	-1.12262	0.315592
ILMN_2540476	XM_359408.1	LOC386567			1.00579	0.110262	1.03387	0.169984	1.02787	0.0635624		1.02501	0.0931525	1.01174	0.0966135	1.03323	0.12333
ILMN_2540484	XM_356370.1	LOC382258			1.06584	0.0930512	-1.08951	0.0560209	-1.04923	0.107348		1.05246	0.2203	-1.06304	0.127577	-1.05823	0.0925361
ILMN_2540489	XR_002058.1	EG667190		PREDICTED: Mus musculus predicted gene, EG667190 (EG667190), misc RNA.	1.1098	0.0957282	1.79	0.187033	1.86514	0.216222		-1.16719	0.594225	1.58935	0.152271	1.24083	0.857228
ILMN_2540496	XM_358247.1	LOC385469			-1.02392	0.0608834	1.02084	0.110546	1.12125	0.192691		-1.0849	0.0414438	-1.08754	0.0809833	-1.07271	0.0831202
ILMN_2540507	XM_910791.1	LOC635671		PREDICTED: Mus musculus similar to odorant binding protein Ia (LOC635671), mRNA.	-1.00401	0.0774963	-1.12572	0.0665439	-1.15386	0.186087		1.04428	0.0692112	-1.02629	0.0296688	1.10715	0.113609
ILMN_2540542	XM_357775.1	LOC384663			-1.00011	0.119277	-1.08671	0.153748	-1.11553	0.0334784		-1.13602	0.0768454	-1.27711	0.106556	-1.21465	0.0745522
ILMN_2540553	XM_979858.1	LOC385492		PREDICTED: Mus musculus similar to family with sequence similarity 48, member A isoform a (LOC385492), mRNA.	-1.00156	0.0883161	1.05881	0.174517	1.05344	0.0264858		1.07708	0.00808328	-1.10315	0.0969439	-1.03438	0.0561538
ILMN_2540556	XR_035182.1	AU015836		PREDICTED: Mus musculus expressed sequence AU015836 (AU015836), misc RNA.	-1.03331	0.0601068	-1.01393	0.0206286	-1.10783	0.0528251		1.00384	0.0274474	-1.1272	0.106089	-1.02924	0.0834015
ILMN_2540560	XM_358253.1	LOC385494			1.03301	0.086845	-1.08876	0.109438	-1.11712	0.0708425		-1.0228	0.0737954	1.09235	0.11152	-1.06821	0.0665593
ILMN_2540573	XR_031065.1	LOC665281		PREDICTED: Mus musculus similar to 40S ribosomal protein S12 (LOC665281), misc RNA.	-1.03988	0.555833	1.20825	0.694196	1.62477	0.892425		-1.34159	0.496675	1.46568	0.246431	1.37275	0.732185
ILMN_2540574	XR_031048.1	LOC100039751		PREDICTED: Mus musculus similar to 40S ribosomal protein S12 (LOC100039751), misc RNA.	1.0302	0.25088	1.00363	0.49428	1.32126	0.501633		-1.2722	0.106689	1.27292	0.209581	1.22255	0.445251
ILMN_2540579	XM_358261.1	LOC385509			-1.06476	0.0416777	-1.11458	0.0646598	-1.12445	0.117143		1.02357	0.0797187	-1.05024	0.0288205	-1.04358	0.0706034
ILMN_2540593	XM_358265.1	LOC385516			-1.10265	0.0635582	-1.0824	0.0644819	-1.08022	0.0675147		-1.05778	0.0253327	-1.21202	0.04385	-1.08176	0.0188636
ILMN_2540598	XM_358267.1	LOC385520			1.00122	0.0852414	-1.12601	0.0977203	-1.10965	0.167277		1.02641	0.103593	-1.04304	0.0794782	1.05977	0.0527864
ILMN_2540617	XM_358678.1	LOC381922			-1.01612	0.0452879	-1.04017	0.0877703	-1.10495	0.0992194		1.06007	0.118905	1.02605	0.125909	-1.04722	0.0166581
ILMN_2540645	XM_001479114.1	BC030336		PREDICTED: Mus musculus cDNA sequence BC030336 (BC030336), mRNA.	-1.17224	0.047921	1.00442	0.0442151	1.02855	0.122999		1.03171	0.125246	-1.00819	0.0717132	-1.02273	0.106423
ILMN_2540648	XM_357782.1	LOC384670			-1.05481	0.0912517	-1.0611	0.0500971	-1.18554	0.12891		1.07354	0.0577771	-1.05283	0.0815391	-1.03897	0.0882922
ILMN_2540655	XM_357784.1	LOC384675			1.0663	0.0738004	-1.05735	0.0667379	1.02223	0.104591		-1.13404	0.0832445	-1.15115	0.0827213	-1.19527	0.205361
ILMN_2540671	NM_001033465.2	6430531B16Rik	Gm1093	Mus musculus RIKEN cDNA 6430531B16 gene (6430531B16Rik), mRNA.	1.01084	0.0880926	-1.19647	0.103852	-1.05693	0.0312498		1.09204	0.207064	-1.0695	0.0787781	1.00522	0.176251
ILMN_2540672	XM_001001134.1	LOC677172		PREDICTED: Mus musculus similar to Mucin-2 precursor (Intestinal mucin 2) (LOC677172), mRNA.	1.10131	0.0277359	-1.00464	0.0888576	1.01816	0.00517924		-1.06576	0.0779187	-1.02058	0.0917966	1.0107	0.070131
ILMN_2540684	XM_357792.1	LOC384688			-1.04993	0.0460889	-1.13408	0.0844997	-1.2524	0.118831		1.02464	0.155835	-1.03292	0.0410511	1.05106	0.158297
ILMN_2540692	XM_355961.1	LOC381937			-1.1912	0.064423	-1.12025	0.0161706	-1.2329	0.174393		1.08182	0.0887419	-1.02615	0.0766137	1.04715	0.10236
ILMN_2540710	XM_001001665.1	LOC384696		PREDICTED: Mus musculus gene model 1447, (NCBI) (LOC384696), mRNA.	-1.01802	0.0556	1.05602	0.169592	1.05999	0.103623		1.03886	0.064173	-1.31737	0.157703	1.04793	0.103373
ILMN_2540712	XM_359327.1	LOC386485			1.07944	0.077962	-1.02146	0.171891	-1.01338	0.0674916		-1.01314	0.0458306	1.06479	0.0495092	-1.01731	0.0790595
ILMN_2540719	XM_355964.1	LOC381940			1.12585	0.103477	-1.06252	0.0556547	-1.04035	0.024174		-1.10103	0.102812	-1.04665	0.0740713	-1.10469	0.184885
ILMN_2540726	NM_207146.1	Olfr670	GA_x5J8B7W6B6J-141796-141659; MOR32-8	Mus musculus olfactory receptor 670 (Olfr670), mRNA.	-1.11611	0.0804221	-1.06469	0.0550777	-1.12193	0.0369111		1.03496	0.107917	-1.0447	0.0803435	-1.05671	0.0322436
ILMN_2540733	XM_356407.1	LOC382287			-1.04154	0.047893	-1.027	0.0167539	-1.04838	0.143942		1.05638	0.0930189	1.01388	0.120875	1.0487	0.0200146
ILMN_2540740	XM_001478250.1	LOC547210		PREDICTED: Mus musculus similar to histone variant H2al2 (LOC547210), mRNA.	-1.05109	0.0853816	-1.0538	0.104209	-1.0324	0.0766067		-1.09141	0.0462021	-1.13108	0.10925	-1.03046	0.0779688
ILMN_2540744	XM_358272.1	LOC385532			-1.09198	0.192834	-1.02659	0.0748862	-1.0273	0.0601289		-1.03273	0.0780837	-1.12813	0.0273267	-1.06851	0.08126
ILMN_2540756	XM_358273.1	LOC385534			1.02949	0.0540161	-1.0849	0.157099	-1.01048	0.0484068		1.16681	0.179747	1.03556	0.0375894	-1.00223	0.0946254
ILMN_2540775	XM_356416.1	LOC382297			1.03794	0.117999	1.04442	0.118585	1.00533	0.013871		1.08056	0.1458	1.08846	0.0757243	-1.07767	0.107588
ILMN_2540788	XM_358275.1	LOC385542			-1.05453	0.0171069	-1.14571	0.0485184	-1.06705	0.145205		-1.08565	0.0938376	-1.0952	0.0358014	-1.02595	0.0590001
ILMN_2540789	XM_358276.1	LOC385543			1.02118	0.0998443	1.10751	0.184641	1.04603	0.151731		-1.02429	0.0587137	-1.02763	0.0794533	-1.11061	0.0725503
ILMN_2540817	XM_358725.1	LOC382308			1.00988	0.0885673	-1.09358	0.126304	-1.08322	0.12754		1.03073	0.0797851	-1.03475	0.12132	-1.00535	0.0709532
ILMN_2540840	XM_357811.1	LOC384715			1.05967	0.0722173	1.05047	0.0853142	-1.00153	0.0431391		1.03436	0.156635	-1.01076	0.106629	1.03006	0.0420332
ILMN_2540844	XM_358296.1	LOC385583			-1.03509	0.0714322	-1.02202	0.162214	-1.0249	0.0183561		-1.00799	0.05781	1.03842	0.0288654	-1.03847	0.0253542
ILMN_2540866	XM_355977	BC038881			1.00947	0.109812	-1.01617	0.0713868	-1.04824	0.132775		-1.09608	0.100089	-1.07867	0.0743127	-1.03823	0.11389
ILMN_2540868	NM_146956.1	Olfr525	MOR251-2	Mus musculus olfactory receptor 525 (Olfr525), mRNA.	-1.03048	0.0683247	1.05843	0.10864	1.07281	0.0918202		-1.04882	0.0635694	-1.094	0.0953863	-1.11614	0.17416
ILMN_2540869	XM_357820.1	LOC384724			1.09479	0.08307	1.01888	0.117256	1.04365	0.106581		1.02911	0.0324776	-1.04439	0.0777641	-1.11277	0.10476
ILMN_2540874	XM_355987.1	LOC381955			-1.09405	0.123145	-1.11155	0.0837507	-1.05928	0.0780883		-1.01215	0.164401	1.12205	0.195433	1.09662	0.118034
ILMN_2540880	XM_906502.2	Gm1096		PREDICTED: Mus musculus gene model 1096, (NCBI) (Gm1096), mRNA.	-1.12858	0.0186956	-1.14728	0.0692717	-1.21456	0.121372		-1.04873	0.0503526	-1.12163	0.0435339	-1.04084	0.0488591
ILMN_2540888	NM_001033205.3	Zfp575	AI326876; Znf575	Mus musculus zinc finger protein 575 (Zfp575), mRNA.	1.0405	0.106438	-1.08331	0.0832097	1.02123	0.0680864		-1.0228	0.039009	-1.12859	0.033372	-1.00796	0.0689297
ILMN_2540896	XM_919493.2	Pcsk6		PREDICTED: Mus musculus proprotein convertase subtilisin/kexin type 6, transcript variant 4 (Pcsk6), mRNA.	-1.32596	0.113255	-1.51472	0.0861858	-1.44266	0.0372134		-1.05097	0.217096	-1.38322	0.0778768	-1.3463	0.0902999
ILMN_2540900	XM_357824.1	LOC384730			-1.03541	0.0141996	-1.04071	0.141132	-1.07721	0.18494		-1.04052	0.0627629	1.04096	0.101576	1.00711	0.0386825
ILMN_2540910	XM_356004.1	LOC381968			-1.0116	0.242019	-2.22968	0.152938	-1.88582	0.0916483		-1.03038	0.388386	-1.5196	0.218042	-1.40759	0.136804
ILMN_2540921	XM_356007.1	LOC381973			-1.16211	0.00617117	-1.22084	0.0607302	-1.08068	0.134184		-1.00524	0.13216	-1.08632	0.0970593	1.00977	0.130141
ILMN_2540934	XM_357833.1	LOC384739			1.00225	0.0730212	1.17535	0.129222	1.08656	0.0649273		-1.09265	0.145029	1.06796	0.073714	1.00187	0.0447738
ILMN_2540940	NM_001003920.2	Brsk1	SAD-B; Gm1100; MGC99905; SADB	Mus musculus BR serine/threonine kinase 1 (Brsk1), mRNA.	-1.02647	0.0419018	-1.0652	0.0304398	-1.18583	0.275442		1.07675	0.0655134	1.02937	0.131502	1.1249	0.124747
ILMN_2540952	XM_356027.1	LOC381981			-1.05646	0.0465653	-1.11759	0.0624693	1.01251	0.170688		-1.13633	0.0514089	-1.10991	0.0599819	-1.11406	0.12127
ILMN_2540964	XM_356030.1	LOC381982			-1.05861	0.0953898	1.03988	0.13742	1.03219	0.120366		-1.03209	0.12569	-1.10522	0.0401987	-1.02736	0.0472099
ILMN_2540971	XM_356032.1	LOC381983			1.06778	0.0987602	1.02376	0.0791517	-1.04445	0.183035		-1.00408	0.0576898	1.0452	0.10568	1.05151	0.0450177
ILMN_2540983	XM_356036.1	LOC381986			-1.08042	0.105596	-1.09432	0.0344684	-1.07836	0.0976739		1.00943	0.126157	-1.07075	0.0700566	-1.13594	0.00602324
ILMN_2540986	XM_357842.1	LOC384751			-1.01868	0.00324554	-1.02746	0.154745	-1.0961	0.110622		1.03554	0.0709028	-1.18388	0.0665335	-1.09709	0.112626
ILMN_2541011	XM_916715.3	LOC640014		PREDICTED: Mus musculus similar to hCG1817833 (LOC640014), mRNA.	1.0116	0.0663487	-1.00998	0.0768694	1.0211	0.0333436		-1.01392	0.0764527	1.01521	0.135969	1.00184	0.0820881
ILMN_2541019	XM_356051.1	LOC381992			1.0874	0.112134	-1.00789	0.159428	-1.06265	0.0239558		-1.1037	0.0405373	-1.18657	0.0844746	-1.0959	0.0973001
ILMN_2541020	XM_356052.1	LOC381993			-1.04292	0.179446	-1.09988	0.0342525	-1.08156	0.124323		-1.15457	0.0702026	-1.15012	0.0953623	-1.03021	0.00484865
ILMN_2541024	NM_001024703.1	Mctp2	Gm489	Mus musculus multiple C2 domains, transmembrane 2 (Mctp2), mRNA.	-1.05755	0.0354784	1.03952	0.143164	-1.06111	0.0419787		-1.04111	0.0344357	-1.12219	0.0457099	1.02263	0.120604
ILMN_2541035	XM_358686.1	LOC381996			-1.05499	0.235173	1.00673	0.0930362	1.08117	0.285908		1.18137	0.290413	-1.08104	0.0419578	-1.30169	0.321345
ILMN_2541047	XM_356062.1	LOC381999			-1.08733	0.0554248	1.11992	0.208763	1.41629	0.181622		1.06211	0.197495	1.42519	0.212058	1.29491	0.225134
ILMN_2541052	XM_357854.1	LOC384767			-1.11773	0.0139343	-1.07831	0.0617971	-1.19517	0.0886735		-1.07568	0.0653115	-1.09431	0.0542035	-1.10023	0.0615173
ILMN_2541061	XM_357856.4	EG384770		PREDICTED: Mus musculus predicted gene, EG384770 (EG384770), mRNA.	1.01291	0.0623382	-1.14839	0.0725506	-1.11336	0.0717847		1.01138	0.0755249	-1.01315	0.125368	1.02632	0.0924321
ILMN_2541072	XM_357861.1	LOC384780			-1.02949	0.0908989	-1.00327	0.190747	-1.06327	0.073911		-1.04393	0.0243013	-1.12655	0.0332532	-1.07405	0.0498422
ILMN_2541080	XM_357866.1	LOC384786			1.13481	0.0651868	1.10513	0.0868105	-1.03215	0.0477405		1.05651	0.102756	1.02746	0.127609	1.10423	0.162549
ILMN_2541084	XM_358688.1	LOC382001			1.0447	0.107743	1.02923	0.102446	-1.11199	0.064155		-1.07468	0.0439794	-1.06862	0.0772023	-1.0954	0.0812354
ILMN_2541088	XM_356064.1	LOC382002			-1.08385	0.12507	-1.16893	0.0633749	-1.19699	0.186502		1.12618	0.1872	1.04406	0.155266	-1.0175	0.0306591
ILMN_2541126	XM_356075.1	LOC382009			1.01116	0.0842579	-1.08898	0.0510886	-1.13444	0.141317		1.09662	0.0440057	-1.07975	0.0722149	-1.02236	0.041912
ILMN_2541142	XM_356076.1	LOC382010			-1.01625	0.128899	-1.17232	0.0921071	-1.37456	0.0772025		-1.01105	0.110784	-1.20553	0.0245273	-1.20418	0.174501
ILMN_2541164	XM_357887.1	LOC384834			1.0221	0.127438	-1.08939	0.0513981	1.08826	0.0998289		-1.01223	0.057078	-1.00322	0.0767787	-1.02926	0.102412
ILMN_2541173	XM_357890.1	LOC384837			-1.04713	0.131473	-1.20473	0.0393766	-1.15798	0.0448831		-1.13425	0.0370279	-1.11607	0.088689	-1.15894	0.0682501
ILMN_2541185	XM_356084.1	LOC382015			1.09437	0.0360031	1.05048	0.178116	-1.14226	0.0973786		-1.10755	0.115027	-1.17502	0.0825998	-1.01098	0.211947
ILMN_2541190	XM_912953.3	1500034J01Rik		PREDICTED: Mus musculus RIKEN cDNA 1500034J01 gene (1500034J01Rik), mRNA.	1.16196	0.167021	1.12134	0.061195	1.38732	0.198142		-1.17721	0.0790762	1.21024	0.17447	1.03947	0.432953
ILMN_2541206	XM_357896.1	LOC384842			1.00087	0.144824	-1.06427	0.0834646	-1.13753	0.133997		1.12903	0.160612	1.0269	0.133351	-1.03093	0.103495
ILMN_2541217	XM_356101.1	LOC382029			1.02196	0.0562014	-1.04265	0.0922649	-1.04382	0.0283929		-1.01279	0.0718725	-1.11511	0.0829921	-1.07657	0.0343002
ILMN_2541232	XM_357900.1	LOC384859			1.11001	0.130587	-1.00618	0.0291224	1.00855	0.0319644		-1.07179	0.0695321	-1.04745	0.113365	-1.02953	0.120531
ILMN_2541244	XM_357905.1	LOC384865			-1.05426	0.192267	-1.36974	0.0242203	-1.23431	0.0244669		-1.07849	0.169666	-1.2593	0.111614	-1.25452	0.0336579
ILMN_2541258	XM_358691.1	LOC382031			1.01191	0.056943	-1.08401	0.0606502	-1.12141	0.0406564		-1.16211	0.142473	-1.13384	0.0526118	-1.09667	0.0591481
ILMN_2541303	XM_358004.1	LOC385031			-1.03807	0.0797673	1.00171	0.0802931	-1.146	0.0667696		1.03368	0.0571857	-1.06561	0.0937188	1.02333	0.103461
ILMN_2541313	XM_356118.1	LOC382045			1.05987	0.103866	1.13795	0.0931025	1.10293	0.158872		-1.17324	0.140627	1.06757	0.0268187	-1.03165	0.121215
ILMN_2541317	XM_358696.1	LOC382046			1.03821	0.206882	-1.0829	0.153296	-1.2345	0.215182		-1.10748	0.103521	1.02084	0.117682	1.01576	0.0817082
ILMN_2541319	XM_356121.1	LOC382048			-1.00367	0.0660528	-1.0118	0.112285	-1.12599	0.0270982		-1.01381	0.133428	-1.20862	0.141496	-1.11852	0.0860219
ILMN_2541335	XM_357918.1	LOC384887			-1.13775	0.0272887	-1.13388	0.0949116	-1.06446	0.0728396		1.03527	0.134597	-1.05807	0.0505858	-1.0043	0.0196376
ILMN_2541349	XM_357923.1	LOC384891			-1.08058	0.0576541	-1.03157	0.0954716	-1.04582	0.0788256		-1.0244	0.0325653	-1.1072	0.0191843	-1.0109	0.0676357
ILMN_2541360	XR_003840.1	LOC436054		PREDICTED: Mus musculus similar to Thymidine kinase, cytosolic (LOC436054), mRNA.	-1.09479	0.158561	-1.16777	0.0896396	-1.05575	0.0291774		-1.06767	0.154329	-1.20463	0.0780746	-1.05143	0.10445
ILMN_2541380	XM_358005.1	LOC385032			-1.06073	0.107019	-1.1306	0.0238815	-1.06876	0.046189		-1.08574	0.0166736	-1.10364	0.0230464	-1.12388	0.0425813
ILMN_2541392	XM_357935.1	LOC384907			-1.0725	0.0976996	-1.11035	0.0827911	-1.21231	0.0389315		-1.1572	0.0468039	-1.22968	0.063385	-1.10228	0.039597
ILMN_2541433	XM_356148.1	LOC382069			-1.15209	0.0935077	-1.04736	0.102453	-1.08771	0.0495643		-1.14577	0.102836	-1.15908	0.0786485	-1.10378	0.103354
ILMN_2541448	XM_357941.1	LOC384925			-1.04576	0.0620291	-1.05545	0.0347677	-1.10844	0.0845348		1.0343	0.136347	1.00097	0.0856322	-1.03893	0.038604
ILMN_2541471	XM_358007.1	LOC385036			1.05179	0.0701375	-1.00853	0.0844178	-1.05394	0.0219611		1.02261	0.0836164	-1.12995	0.133321	-1.05568	0.0298613
ILMN_2541472	XM_358008.1	LOC385037			-1.03815	0.153964	-1.04909	0.0613048	-1.16671	0.0923938		1.05239	0.112896	-1.03998	0.0394481	1.0115	0.275291
ILMN_2541476	XM_358009.1	LOC385038			-1.06131	0.046294	-1.08056	0.100894	-1.09347	0.0689301		-1.09749	0.08405	-1.17014	0.0115201	-1.15362	0.0977363
ILMN_2541482	XM_976601.1	EG665389		PREDICTED: Mus musculus predicted gene, EG665389 (EG665389), mRNA.	-1.07883	0.267096	-1.20518	0.0373347	-1.11138	0.185596		-1.10544	0.0619467	-1.07682	0.118363	-1.00229	0.0805971
ILMN_2541491	XM_358703.1	LOC382080			1.04255	0.167394	1.05093	0.133067	1.00063	0.0871575		-1.08498	0.0844643	-1.1277	0.149501	-1.06795	0.192201
ILMN_2541505	NM_177184.3	Vps13c	W51662; AV026040; AI552542; C230055H22Rik; chorein	Mus musculus vacuolar protein sorting 13C (yeast) (Vps13c), mRNA.	-1.01014	0.0458917	1.11851	0.166029	-1.07125	0.228978		-1.1203	0.0675745	-1.18321	0.152185	-1.13442	0.121186
ILMN_2541515	XM_357947.1	LOC384936			-1.06368	0.0757299	-1.08773	0.0548292	-1.09226	0.0517878		-1.05062	0.0523736	-1.10847	0.0351157	-1.05127	0.10955
ILMN_2541545	XM_987963.1	LOC620628		PREDICTED: Mus musculus similar to ribosomal protein L5 (LOC620628), mRNA.	-1.08924	0.0773842	-1.03468	0.0406962	-1.0971	0.104361		-1.10437	0.112495	-1.23816	0.199348	-1.09294	0.0805275
ILMN_2541546	XM_356173.1	LOC382091			1.03248	0.131796	-1.10898	0.0577361	-1.08507	0.141336		-1.05852	0.0749976	1.00124	0.102444	-1.02724	0.0795556
ILMN_2541562	NM_001033543.2	Il20rb	Fndc6; Gm186; MGC130209; AV228068	Mus musculus interleukin 20 receptor beta (Il20rb), transcript variant 2, mRNA. XM_906440 XM_919838 XM_919854	-1.17505	0.138296	-1.16728	0.129885	-1.24338	0.117463		-1.00407	0.0598164	-1.02857	0.0266784	1.0235	0.166582
ILMN_2541571	XM_357965.1	LOC384964			1.06187	0.102986	1.06732	0.0585964	-1.01636	0.159597		1.0764	0.090614	1.07192	0.0464711	1.17793	0.194571
ILMN_2541584	XM_356181.1	LOC382100			1.03391	0.130833	1.30686	0.196371	-1.02019	0.0592159		-1.03706	0.171492	1.00122	0.177335	-1.07022	0.064566
ILMN_2541591	XM_150227	Msl2			1.05078	0.0599409	1.08356	0.127617	-1.07876	0.199874		-1.01999	0.0553642	1.03846	0.0907942	-1.04726	0.201143
ILMN_2541595	XM_357969.1	LOC384976			-1.10493	0.0493915	-1.15839	0.0667679	-1.2147	0.0690155		1.00218	0.156193	-1.10864	0.0440646	-1.09388	0.0470658
ILMN_2541614	XM_001481019.1	1700124P09Rik		PREDICTED: Mus musculus RIKEN cDNA 1700124P09 gene, transcript variant 1 (1700124P09Rik), mRNA.	1.00453	0.0343484	-1.02424	0.0472152	1.0267	0.0243544		1.009	0.0705082	1.03252	0.0349398	1.04523	0.0812568
ILMN_2541618	XM_356198.5	Susd5		PREDICTED: Mus musculus sushi domain containing 5 (Susd5), mRNA.	-1.06159	0.112107	1.0065	0.100152	1.0379	0.0457782		1.04891	0.135016	-1.03341	0.0321017	1.08646	0.0700729
ILMN_2541629	XM_358707.1	LOC382114			-1.18347	0.0387194	-1.47337	0.0485081	-1.56914	0.158641		1.04066	0.205001	-1.30432	0.110855	-1.13985	0.151416
ILMN_2541637	NM_001013405.1	D9Ertd402e	MGC91156; Gm1129	Mus musculus DNA segment, Chr 9, ERATO Doi 402, expressed (D9Ertd402e), mRNA.	-1.00805	0.148031	-1.16256	0.087005	-1.32683	0.00903341		-1.08036	0.0497297	-1.24292	0.0680745	-1.18514	0.11109
ILMN_2541641	XM_356204.1	LOC382118			-1.10324	0.0622564	-1.09374	0.0383793	-1.05175	0.046551		-1.07403	0.0777594	1.01584	0.109684	1.03337	0.147415
ILMN_2541647	XM_357972.1	LOC384985			1.05042	0.12067	-1.04086	0.117857	-1.09181	0.191711		1.23966	0.104929	1.15029	0.114519	1.07087	0.0883012
ILMN_2541663	XM_357981.1	LOC385002			-1.07805	0.110071	-1.18229	0.0903333	-1.14273	0.0751809		1.01403	0.0940148	-1.09631	0.0378231	-1.04575	0.0840362
ILMN_2541667	XM_357982.1	LOC385004			-1.04775	0.0694185	-1.12624	0.0619657	-1.02433	0.181744		1.0182	0.145345	-1.02836	0.0560904	-1.00458	0.0353445
ILMN_2541675	XM_356225.1	LOC382128			-1.0472	0.206148	1.04225	0.425944	-1.02807	0.234383		1.00159	0.139701	1.31523	0.0902047	1.09459	0.413243
ILMN_2541702	XM_146788.5	Olfr150		PREDICTED: Mus musculus olfactory receptor 150 (Olfr150), mRNA.	1.05588	0.0865407	1.11373	0.0826296	-1.06112	0.205967		1.05226	0.0933318	1.08079	0.0237134	1.06638	0.0482913
ILMN_2541708	XM_358711.1	LOC382138			-1.02906	0.063709	-1.12946	0.116227	-1.08607	0.0423146		-1.24037	0.0403721	-1.18839	0.077582	-1.06507	0.0616428
ILMN_2541711	XM_358712.1	LOC382139			-1.02383	0.211884	-1.0312	0.0603257	-1.09996	0.239213		1.06423	0.0837504	1.02659	0.0947003	1.07359	0.102576
ILMN_2541717	XM_356457.1	LOC382339			1.13071	0.0561197	-1.09512	0.0357637	1.17314	0.208479		-1.14421	0.0815951	-1.15411	0.0720985	-1.154	0.178326
ILMN_2541725	XM_356460.1	LOC382358			-1.02661	0.112413	-1.11013	0.0780521	-1.18528	0.159815		1.00826	0.0476015	-1.03143	0.0490918	1.00696	0.0269051
ILMN_2541731	XM_356462.1	LOC382362			-1.18262	0.0146759	-1.082	0.09987	-1.21593	0.0853761		1.02454	0.0104297	-1.11586	0.115552	1.00836	0.127514
ILMN_2541736	XM_356463.1	LOC382363			-1.02085	0.0303763	-1.02529	0.0811401	-1.06454	0.0897166		-1.14517	0.119668	-1.1978	0.162191	-1.24626	0.0812634
ILMN_2541746	XM_974200.1	LOC665051		PREDICTED: Mus musculus similar to zonadhesin isoform 3 (LOC665051), mRNA.	1.02627	0.0382627	-1.12901	0.0990168	-1.06336	0.0324526		-1.02175	0.0891862	-1.07638	0.0492414	-1.01306	0.0771017
ILMN_2541754	XM_356467.1	LOC382369			-1.09633	0.0327536	1.00568	0.1234	-1.09032	0.068139		-1.06397	0.108072	-1.18354	0.0866383	-1.11432	0.117659
ILMN_2541760	XM_356470.1	LOC382372			1.16082	0.0684664	-1.05719	0.14355	-1.08939	0.113317		-1.09981	0.0465443	-1.19324	0.0428656	-1.2372	0.0273646
ILMN_2541777	XM_356475.1	LOC382383			-1.2079	0.0247644	-1.20464	0.0804409	-1.17433	0.0662182		-1.02525	0.110337	-1.0844	0.0673953	-1.04921	0.0796488
ILMN_2541798	XM_356483.1	LOC382392			-1.11709	0.0879177	1.02048	0.0555864	-1.07866	0.165546		1.05045	0.0989205	1.10889	0.208133	1.11615	0.102019
ILMN_2541806	XM_358013.1	LOC385046			1.06905	0.251823	1.06963	0.169283	1.26539	0.150584		1.01836	0.131583	1.00833	0.0725479	1.11397	0.108769
ILMN_2541817	XM_356486.1	LOC382401			1.02974	0.0514228	-1.0466	0.087024	1.01866	0.140357		-1.11453	0.0516513	-1.03813	0.0437562	-1.07844	0.134535
ILMN_2541823	NM_027740.5	Wdr51b	4933430F16Rik	Mus musculus WD repeat domain 51B (Wdr51b), mRNA.	1.04803	0.116645	1.0488	0.0172005	1.04813	0.0570196		1.13957	0.14397	-1.06392	0.116124	-1.01322	0.0873012
ILMN_2541827	XM_356489.1	LOC382409			1.01007	0.10325	-1.0086	0.138092	-1.00188	0.0284475		-1.07726	0.035654	-1.12868	0.0823976	-1.02367	0.0409242
ILMN_2541838	XM_356492.1	LOC382412			-1.00416	0.046192	-1.01722	0.0714129	-1.10671	0.0688395		-1.03739	0.0577252	-1.16585	0.0338266	-1.16295	0.0398573
ILMN_2541844	NM_177368.4	Tmtc2	8430438D04Rik; D330034A10Rik; MGC116613	Mus musculus transmembrane and tetratricopeptide repeat containing 2 (Tmtc2), mRNA.	1.0084	0.176581	-1.15485	0.0734847	-1.27374	0.0679002		-1.09514	0.0620683	-1.11932	0.0863607	-1.10956	0.101839
ILMN_2541855	XM_356497.1	LOC382421			1.04534	0.0867985	-1.02632	0.0989285	-1.06198	0.0964061		1.06022	0.0448159	-1.06446	0.0914528	-1.05658	0.0350097
ILMN_2541863	XM_356498	4921506J03Rik			-1.03662	0.0961423	-1.15705	0.168792	-1.06621	0.211331		-1.1261	0.11837	-1.35596	0.0603866	-1.03402	0.0625916
ILMN_2541872	NM_001007583.1	Best3	Vmd2l3; mBest4	Mus musculus bestrophin 3 (Best3), mRNA.	1.00204	0.0972246	-1.03614	0.0909902	1.06991	0.211977		-1.08878	0.072793	-1.135	0.119056	1.00629	0.0767201
ILMN_2541877	XM_356503.1	LOC382429			-1.02422	0.0454826	-1.17066	0.209659	-1.03156	0.0725162		-1.05973	0.0987195	-1.00186	0.0264857	-1.11118	0.0935006
ILMN_2541878	XM_359257.1	LOC386442			-1.08454	0.153419	-1.29501	0.114062	-1.23459	0.0784163		1.01283	0.115627	-1.12252	0.107981	-1.08385	0.107499
ILMN_2541927	XM_356520.1	LOC382464			-1.0106	0.0722363	-1.03864	0.0697216	-1.06413	0.0259291		-1.03001	0.0583676	-1.09209	0.0672006	-1.11089	0.148315
ILMN_2541930	XM_356521.1	LOC382465			1.02468	0.159052	1.00065	0.0920169	-1.06104	0.0642053		1.03797	0.0871855	1.11574	0.112983	1.04526	0.121599
ILMN_2541932	XM_906790.2	LOC546486		PREDICTED: Mus musculus similar to C42C1.13 (LOC546486), mRNA.	1.05619	0.0235449	1.05427	0.093068	1.05395	0.00828082		-1.06773	0.119248	-1.07398	0.136472	-1.02099	0.0719053
ILMN_2541944	XM_358020.1	LOC385054			-1.06999	0.129665	-1.06341	0.0886225	1.02024	0.0295278		1.00539	0.150483	-1.02311	0.129008	-1.03061	0.074962
ILMN_2541952	XM_356529.1	LOC382477			-1.26179	0.117766	-1.12682	0.177056	-1.43138	0.151224		1.0078	0.130265	1.00008	0.0972626	-1.08378	0.118989
ILMN_2541966	XM_356535.1	LOC382500			-1.03636	0.152711	-1.0643	0.138796	-1.14412	0.127625		-1.03969	0.03998	1.02237	0.0254862	1.12854	0.139075
ILMN_2541970	XM_356536.1	LOC382501			1.02215	0.0300583	1.09578	0.132982	-1.03292	0.104495		1.00119	0.0502249	-1.11422	0.133129	1.03744	0.0372461
ILMN_2541978	XM_901734.2	EG626571		PREDICTED: Mus musculus predicted gene, EG626571, transcript variant 2 (EG626571), mRNA.	-1.12489	0.0562589	1.01059	0.148096	1.01636	0.119152		1.02	0.0522047	-1.07437	0.0410426	1.06998	0.0959195
ILMN_2542019	XM_356555.1	LOC382541			-1.11109	0.0653305	-1.17247	0.0648453	-1.14355	0.0693044		-1.11682	0.0890723	-1.23549	0.0274743	-1.26794	0.0544063
ILMN_2542023	XM_203409	Ndp52			-1.04809	0.0383067	-1.16368	0.0968149	-1.04999	0.0352473		1.03743	0.160902	1.01144	0.147247	-1.06234	0.0585651
ILMN_2542029	NM_201609.2	Zfp652	ZNF652; 9530033F24Rik; MGC67134	Mus musculus zinc finger protein 652 (Zfp652), mRNA. XM_991905 XM_991929	-1.07872	0.0443595	-1.01284	0.134974	-1.13678	0.134072		-1.02585	0.0687735	-1.092	0.100704	-1.02674	0.0350725
ILMN_2542037	XM_994772.1	Trim58		PREDICTED: Mus musculus tripartite motif-containing 58 (Trim58), mRNA.	-1.03443	0.233874	-1.11592	0.0309748	-1.05643	0.0450134		-1.01005	0.0352595	-1.00914	0.115923	-1.08344	0.0646157
ILMN_2542043	XM_356565.1	LOC382553			-1.15458	0.0703493	-1.04311	0.0869933	-1.22448	0.0798258		1.00121	0.0494626	-1.06133	0.021738	-1.06927	0.0961188
ILMN_2542048	XM_356566.1	LOC382555			1.03509	0.0328765	-1.0269	0.492571	1.07102	0.218724		-1.43437	0.337044	-1.07628	0.221353	-1.14034	0.45189
ILMN_2542051	XM_356567.1	LOC382556			1.02991	0.0845073	-1.04832	0.0426424	-1.08936	0.0853425		1.06148	0.0694172	-1.04259	0.105988	-1.08366	0.0682885
ILMN_2542066	XM_358022.1	LOC385058			1.04847	0.129711	1.08215	0.149006	1.00015	0.0357424		-1.01289	0.0657262	-1.12989	0.085947	-1.01662	0.108027
ILMN_2542073	XM_358023.1	LOC385059			-1.03852	0.0849909	-1.04895	0.0995822	-1.15266	0.0730861		1.18483	0.244368	-1.17276	0.0638977	-1.16431	0.0390936
ILMN_2542081	XM_358026.1	LOC385062			-1.21984	0.0627137	-1.09001	0.113607	1.01611	0.125116		1.16814	0.111871	1.08084	0.0758461	-1.05644	0.134856
ILMN_2542090	XM_358028.1	LOC385064			-1.0342	0.0448342	-1.09715	0.0416546	-1.16323	0.0951949		1.05891	0.141635	-1.05562	0.0424407	-1.04829	0.0161561
ILMN_2542110	XM_358034.1	LOC385074			-1.07626	0.0972198	-1.03856	0.0556473	-1.09789	0.0654202		-1.03586	0.0817236	-1.13184	0.0868601	-1.09294	0.0466005
ILMN_2542116	XM_358036.1	LOC385076			1.0143	0.063496	-1.07632	0.0954337	1.01519	0.100477		-1.04896	0.0343224	-1.04425	0.0471629	1.0085	0.0721845
ILMN_2542125	XM_358038.1	LOC385078			-1.12021	0.0243365	-1.0883	0.0299962	-1.04914	0.058158		1.04218	0.09358	-1.06175	0.0938334	-1.16055	0.116521
ILMN_2542129	NM_178875.3	8430426H19Rik	MGC107309; Es113; MGC132990	Mus musculus RIKEN cDNA 8430426H19 gene (8430426H19Rik), mRNA.	-1.14017	0.0617949	-1.17924	0.029814	-1.06678	0.117914		-1.17958	0.0822647	-1.20088	0.0569985	-1.31648	0.124823
ILMN_2542133	XM_358041.1	LOC385081			-1.0665	0.0495942	-1.09243	0.182272	-1.02891	0.0168315		-1.00137	0.118136	1.05049	0.0578094	-1.0304	0.0493482
ILMN_2542170	XM_358056.1	LOC385107			-1.03866	0.068413	-1.13701	0.0380896	-1.20776	0.0395351		1.06903	0.133103	-1.12866	0.0736276	-1.01622	0.143622
ILMN_2542182	XM_358060.1	LOC385111			1.00746	0.0314619	-1.00057	0.0793015	1.06142	0.0895177		1.02046	0.117928	-1.07032	0.112036	-1.01587	0.144715
ILMN_2542190	XM_358065.1	LOC385116			1.01296	0.0380485	1.01739	0.065579	1.00408	0.0168745		1.04122	0.0455188	-1.15559	0.144958	-1.08218	0.127263
ILMN_2542200	XM_358066.1	LOC385117			-1.05378	0.103426	-1.08474	0.0306321	-1.10264	0.0827151		1.06776	0.100489	-1.04807	0.0729241	1.07204	0.0954651
ILMN_2542216	XM_001006947.1	LOC630980		PREDICTED: Mus musculus similar to Ig kappa chain V region EV15 precursor (LOC630980), mRNA.	1.01978	0.0260673	1.0153	0.0637264	1.00296	0.07757		-1.0638	0.11402	-1.12776	0.169804	-1.0797	0.0705389
ILMN_2542230	XM_358076.1	LOC385133			1.01305	0.0210872	-1.04512	0.0554859	-1.03627	0.0411563		-1.05319	0.0880494	1.03879	0.156703	-1.15638	0.0820777
ILMN_2542231	XM_356256.1	LOC382157			-1.00366	0.0684803	-1.12691	0.245721	-1.4403	0.136256		-1.12026	0.0629908	1.05988	0.163302	1.02292	0.483314
ILMN_2542237	NM_153761.2	Mill2		Mus musculus MHC I like leukocyte 2 (Mill2), transcript variant 1, mRNA.	-1.03162	0.0549069	-1.06198	0.218265	-1.03367	0.261841		1.08736	0.114979	1.21769	0.167514	1.0657	0.0107893
ILMN_2542253	XM_358086.1	LOC385145			1.00802	0.0697904	1.04087	0.141558	-1.11887	0.128761		-1.02509	0.0247433	-1.08931	0.0542083	-1.0215	0.0187321
ILMN_2542258	XM_980899.2	EG666009		PREDICTED: Mus musculus predicted gene, EG666009 (EG666009), mRNA.	1.0865	0.0529047	-1.47418	0.169821	-1.49456	0.051446		-1.0925	0.254861	-1.7512	0.0756004	-1.77665	0.203183
ILMN_2542276	XM_358091.1	LOC385156			-1.01395	0.118654	-1.1138	0.111075	-1.07852	0.0686489		1.10038	0.0840038	1.00341	0.0149325	-1.03813	0.061273
ILMN_2542277	XM_358092.1	LOC385157			-1.10764	0.0323032	-1.11692	0.0508476	-1.16751	0.100951		-1.04408	0.0119236	1.01337	0.0759672	-1.0716	0.0943446
ILMN_2542289	XM_358094.1	LOC385161			-1.07338	0.037907	-1.13775	0.100591	-1.14477	0.115101		1.16304	0.152979	-1.01677	0.102731	1.04043	0.154277
ILMN_2542300	XM_358097.1	LOC385167			-1.07757	0.0219241	-1.07565	0.0893348	-1.14509	0.00430794		-1.00534	0.082364	-1.01402	0.111677	-1.11984	0.0300337
ILMN_2542311	XR_001562.1	LOC547150		PREDICTED: Mus musculus similar to p47 protein (LOC547150), misc RNA.	-1.04069	0.0499602	-1.07242	0.181851	-1.25421	0.0912106		-1.29296	0.0865696	-1.08623	0.115885	-1.19897	0.107499
ILMN_2542320	NM_028362.1	2410018L13Rik	2810480C08Rik	Mus musculus RIKEN cDNA 2410018L13 gene (2410018L13Rik), mRNA.	-1.00029	0.0589566	1.04101	0.13524	1.15948	0.130104		1.04783	0.0335918	-1.0477	0.0455754	1.02164	0.188153
ILMN_2542331	XM_358107.1	LOC385187			-1.1199	0.0917599	-1.12151	0.0598221	-1.10975	0.175529		-1.06807	0.0503196	1.0336	0.091445	-1.00201	0.0837957
ILMN_2542347	XM_358113.1	LOC385198			-1.13307	0.0439779	-1.03338	0.0635077	-1.15184	0.143963		-1.05419	0.0601318	-1.08115	0.0346176	-1.07149	0.073343
ILMN_2542366	XM_358118.1	LOC385206			-1.06925	0.111946	1.00483	0.130895	-1.06411	0.0334945		1.10234	0.179568	-1.09337	0.135199	-1.13135	0.1456
ILMN_2542373	XR_001875.1	EG638262		PREDICTED: Mus musculus predicted gene, EG638262 (EG638262), misc RNA.	-1.02751	0.0770664	1.06103	0.156705	-1.0454	0.088958		1.10276	0.0215475	1.07001	0.0712243	1.01301	0.198113
ILMN_2542407	XM_358130.1	LOC385228			1.05873	0.0797115	1.00232	0.143454	1.01988	0.089459		-1.02626	0.0390588	-1.13338	0.0944639	-1.0756	0.0816465
ILMN_2542420	XM_903566.1	LOC630420		PREDICTED: Mus musculus similar to TRAV6D-5 (LOC630420), mRNA.	-1.0678	0.0327471	-1.00918	0.118288	-1.03879	0.150329		-1.01357	0.0292033	-1.09133	0.0157464	-1.1376	0.106416
ILMN_2542428	XR_032249.1	LOC100040755		PREDICTED: Mus musculus similar to Predicted gene, EG545013 (LOC100040755), misc RNA.	-1.0571	0.137605	1.04615	0.0347261	1.05768	0.0504782		1.03426	0.0294798	1.04667	0.0547544	1.0548	0.0520567
ILMN_2542444	XM_358135.1	LOC385236			1.01355	0.0310591	-1.14057	0.149229	-1.05243	0.0745727		1.02921	0.0999599	-1.10046	0.0183539	1.00471	0.0399752
ILMN_2542452	XM_356288.1	LOC382183			-1.02436	0.0514662	-1.04388	0.0371536	-1.00421	0.0746716		1.04741	0.0255497	-1.02584	0.0916848	1.00002	0.0788191
ILMN_2542453	XM_356289.1	LOC382184			-1.05337	0.0548507	-1.12993	0.0509398	-1.1563	0.0509081		-1.02352	0.0648379	-1.09166	0.0707889	-1.00928	0.0954039
ILMN_2542459	XM_358141.1	LOC385241			-1.00074	0.0961552	1.06719	0.0839403	1.01539	0.0879282		-1.06538	0.0801452	-1.09259	0.116551	-1.10713	0.137001
ILMN_2542468	XM_358143.1	LOC385247			-1.0183	0.127313	-1.03875	0.0446918	1.02019	0.161556		-1.00806	0.0377622	-1.03708	0.0178416	1.01512	0.115912
ILMN_2542471	XM_358144.1	LOC385248			1.07379	0.0161704	1.17663	0.117889	1.05516	0.00241884		1.1177	0.0835967	1.02514	0.084977	-1.05438	0.140915
ILMN_2542476	NM_001004364.2	Ddef2	Gm1523; MGC90837; Gm592	Mus musculus development and differentiation enhancing factor 2 (Ddef2), transcript variant 2, mRNA.	1.37093	0.00096667	1.15048	0.139601	1.47448	0.242779		1.114	0.136008	-1.05614	0.133736	1.00949	0.338698
ILMN_2542530	XM_001002093.1	LOC672866		PREDICTED: Mus musculus similar to Ig kappa chain V-III region MOPC 63 precursor (LOC672866), mRNA.	-1.09251	0.101036	1.15003	1.85792	1.28228	0.177852		-1.13821	0.0930448	2.18886	0.351924	1.35043	0.1606
ILMN_2542535	XM_356302.1	LOC382194			1.03759	0.0535263	1.00154	0.110441	-1.01743	0.0132506		-1.01256	0.0335076	-1.11356	0.0343858	-1.07266	0.150852
ILMN_2542539	XM_358162.1	LOC385272			1.01449	0.162417	-1.00644	0.0803372	1.02139	0.0500582		1.03323	0.00867646	-1.10415	0.0669149	-1.00167	0.0997934
ILMN_2542550	NM_001080949.1	Ttc5	AW743060; MGC38092; 5930437N14	Mus musculus tetratricopeptide repeat domain 5 (Ttc5), transcript variant 1, mRNA.	1.0346	0.259924	-1.13648	0.154968	-1.10496	0.154363		-1.04273	0.155107	1.00237	0.0994872	-1.01485	0.106983
ILMN_2542553	XM_358165.1	LOC385277			-1.08829	0.0810332	3.51449	6.74935	11.093	2.325		1.1083	2.89552	9.80493	4.95014	10.9842	8.63323
ILMN_2542607	NM_028561.1	Speer4b	SPEER-4B; 1700081O22Rik	Mus musculus spermatogenesis associated glutamate (E)-rich protein 4b (Speer4b), mRNA.	-1.12299	0.0162041	-1.01242	0.153045	-1.17825	0.114813		1.06138	0.108217	-1.10064	0.0348053	1.05793	0.180299
ILMN_2542802	NM_009223.1	Snn			-1.16966	0.0244362	-1.09532	0.00932866	-1.12597	0.0641251		-1.0101	0.071084	-1.14168	0.0475699	-1.05399	0.093989
ILMN_2542803	NM_009223.2	Snn	MGC107297; AW547286; AI848521; 2810407J07Rik	Mus musculus stannin (Snn), mRNA.	1.03726	0.0969111	1.04337	0.137649	1.07745	0.0815197		-1.01761	0.0438325	1.11353	0.163508	-1.05241	0.157937
ILMN_2542820	NM_009493.1	Vmn2r42		Mus musculus vomeronasal 2, receptor 42 (Vmn2r42), mRNA.	1.16908	0.211981	1.01749	0.073599	1.02092	0.128229		1.13518	0.0213898	-1.0556	0.172333	-1.03181	0.0581647
ILMN_2542885	XM_001479426.1	Wdr89		PREDICTED: Mus musculus WD repeat domain 89, transcript variant 2 (Wdr89), mRNA.	-1.025	0.64581	-1.06037	0.856112	1.50899	1.01619		-1.44371	0.32812	1.23604	0.168568	1.16967	0.517666
ILMN_2542926	NM_146324.1	Olfr809	MOR108-4	Mus musculus olfactory receptor 809 (Olfr809), mRNA.	-1.10733	0.167675	-1.20154	0.0575915	-1.14268	0.0872349		-1.01772	0.0122981	-1.10381	0.155233	-1.05304	0.111866
ILMN_2542938	NM_011295.2	Rps12			-1.01149	0.113206	1.395	0.0358194	1.46265	0.0446712		1.05589	0.176416	1.54459	0.150646	1.45055	0.0845275
ILMN_2542951	XM_129260.1	Pank			-1.02727	0.0411887	-1.09138	0.0262293	-1.13846	0.103754		-1.05686	0.0750849	-1.16537	0.0533518	-1.16908	0.0553529
ILMN_2542956	XM_125257.1	Tera-pending			1.00229	0.116418	1.10431	0.167889	1.05108	0.0662242		1.20913	0.0217084	1.16745	0.0391562	1.02766	0.0464387
ILMN_2542959	XM_147345.1	Pglyrpl-pending			-1.03166	0.192076	1.25353	0.0916418	1.61427	0.428941		1.44864	0.33313	1.57408	0.427842	1.43185	0.114199
ILMN_2542998	NM_207278.2	Tigd4	C130063O11Rik; Gm418	Mus musculus tigger transposable element derived 4 (Tigd4), mRNA.	-1.02518	0.125307	1.00486	0.0761225	-1.12087	0.211046		-1.00524	0.00413602	1.0726	0.0631956	1.13182	0.118929
ILMN_2543006	XM_130163	Wwp1			-1.0737	0.0958832	-1.20707	0.107176	-1.27386	0.207997		-1.00353	0.221108	-1.25755	0.0931702	-1.31246	0.101257
ILMN_2543036	XM_909128.3	Slc25a2		PREDICTED: Mus musculus solute carrier family 25 (mitochondrial carrier, ornithine transporter) member 2 (Slc25a2), mRNA.	1.04695	0.144955	-1.06531	0.0747784	-1.04536	0.0473365		-1.06084	0.0754165	-1.05408	0.0430805	-1.1604	0.174926
ILMN_2543043	XM_132985	Peg10			1.06323	0.0350322	-1.00875	0.102745	-1.06443	0.0585052		-1.05282	0.0287528	-1.05454	0.0887005	1.01947	0.126512
ILMN_2543053	NM_001008785.3	Kbtbd8	mKIAA1842; MGC91215; Takrp; AU040152	Mus musculus kelch repeat and BTB (POZ) domain containing 8 (Kbtbd8), mRNA.	-1.02523	0.00720443	1.06368	0.0539708	-1.13944	0.0478887		-1.03767	0.0539705	1.07931	0.0588504	1.02608	0.18311
ILMN_2543061	XM_144956	Oxtr			-1.03549	0.103209	-1.03204	0.126193	-1.21958	0.165569		-1.05729	0.0808877	-1.08015	0.109184	-1.04362	0.111586
ILMN_2543063	XM_133221.2	Six5			-1.1827	0.0340053	-1.14641	0.125839	-1.10049	0.07997		1.06378	0.0792956	1.08786	0.126066	-1.14295	0.0331176
ILMN_2543088	XM_135116.4	Pik3r4			1.02354	0.0501671	1.03934	0.113576	1.02819	0.105854		1.0977	0.100099	1.01235	0.0527329	-1.07992	0.100105
ILMN_2543107	XM_137493	Osm			1.20639	0.18093	1.33498	0.15576	1.15238	0.103345		-1.05308	0.185967	1.13992	0.180272	1.09775	0.12977
ILMN_2543108	XM_282971	2310047D13Rik			-1.18886	0.0904146	1.05465	0.145711	-1.15567	0.21794		1.20351	0.0928906	1.2656	0.196441	1.14617	0.0950118
ILMN_2543121	XM_356255	Ppp2r3a			1.06575	0.0301038	-1.01402	0.166789	1.05589	0.105615		-1.0374	0.025636	-1.20683	0.0681821	-1.13295	0.0973394
ILMN_2543123	XM_918785.2	LOC384077		PREDICTED: Mus musculus Unknown (protein for IMAGE:30033377), transcript variant 4 (LOC384077), mRNA.	-1.06642	0.0586624	1.00264	0.0184164	-1.11533	0.220339		1.18515	0.0850139	-1.01094	0.191851	-1.0073	0.0666287
ILMN_2543157	AK002794	0610038F15Rik			-1.20827	0.0816537	-1.69838	0.118808	-1.89116	0.058935		-1.1869	0.275954	-1.77791	0.0823249	-1.90773	0.0626914
ILMN_2543173	AK002850	Dab2			1.05066	0.120989	1.19666	0.916144	-1.03746	0.229562		1.04418	0.0814776	1.97467	0.357143	1.43961	0.47964
ILMN_2543198	AK002715	0610030P10Rik			-1.34331	0.00404047	-1.249	0.0902438	-1.36396	0.22149		-1.04564	0.0905686	-1.35039	0.0583012	-1.03279	0.179144
ILMN_2543206	AK003091	Snx5			-1.06409	0.130514	-1.03557	0.200011	-1.06669	0.0841799		-1.01115	0.160669	-1.13298	0.0865557	-1.14241	0.167495
ILMN_2543231	NM_009439.1	Psmd3	AntP91a; AI255837; Psd3; Tstap91a; D11Bwg1349e	Mus musculus proteasome (prosome, macropain) 26S subunit, non-ATPase, 3 (Psmd3), mRNA.	-1.01925	0.0346827	-1.01391	0.135778	-1.02944	0.0962947		-1.09905	0.0272341	-1.18942	0.0513455	-1.14678	0.0690827
ILMN_2543265	AK003045	Pld3			1.03372	0.0398434	-1.00542	0.0626469	-1.01317	0.032788		1.03106	0.0289968	-1.03019	0.00427788	-1.01412	0.0483723
ILMN_2543285	AK004901	Elovl3			1.459	1.0905	-1.10549	0.228628	-1.13963	0.0775238		-1.09911	0.208523	-1.25218	0.180025	-1.2645	0.185853
ILMN_2543304	AK003438	Ankra2			-1.02289	0.0306988	-1.16266	0.0823084	-1.25026	0.0777048		1.0062	0.171804	-1.08635	0.0881404	-1.00965	0.193272
ILMN_2543314	AK003702	1110014J17Rik			-1.1953	0.0999708	-1.52703	0.108824	-1.2833	0.102229		-1.06842	0.282602	-1.53375	0.108514	-1.37181	0.184022
ILMN_2543332	AK003805	1110019B22Rik			-1.05622	0.206545	-1.04046	0.142608	-1.06183	0.0663725		-1.16588	0.076267	-1.12572	0.0213459	-1.12433	0.0261785
ILMN_2543346	AK003285	1110002D22Rik			1.00741	0.0905193	-1.15135	0.0289063	-1.28644	0.0705899		1.06529	0.0856487	-1.08655	0.0373525	-1.16041	0.171987
ILMN_2543393	NM_026560.3	Cdca8	AU044747; MESRGP; BOR; 4831429J16Rik; D4Ertd421e	Mus musculus cell division cycle associated 8 (Cdca8), mRNA.	1.45761	0.200722	4.08172	1.60012	3.46771	0.12472		1.22868	2.16052	4.7319	0.888582	2.30215	1.67094
ILMN_2543417	AK003929	Auh			-1.21318	0.185061	-1.00973	0.014961	-1.21504	0.180324		-1.15983	0.226511	-1.13678	0.141385	-1.04186	0.0159019
ILMN_2543433	XM_916412.3	5330426P16Rik		PREDICTED: Mus musculus RIKEN cDNA 5330426P16 gene (5330426P16Rik), mRNA.	1.15557	0.0824147	1.39116	0.305002	1.26919	0.193183		1.04636	0.123845	1.07154	0.0532098	1.03916	0.128183
ILMN_2543456	NM_026828.2	D2Bwg1335e	1110034G11Rik	Mus musculus DNA segment, Chr 2, Brigham & Women's Genetics 1335 expressed (D2Bwg1335e), mRNA.	-1.1146	0.118965	1.01371	0.16816	-1.11981	0.0771192		-1.04059	0.083332	-1.23687	0.144704	-1.16596	0.297672
ILMN_2543459	AK004213	1110049N09Rik			-1.00338	0.142934	-1.13398	0.101486	-1.16051	0.0343452		-1.13222	0.229862	-1.0453	0.0670019	-1.10463	0.0845363
ILMN_2543488	AK004225	Mkrn1			1.08453	0.0481952	1.04731	0.0440402	1.06076	0.0828657		-1.09953	0.059424	1.05178	0.219537	-1.03756	0.0492605
ILMN_2543507	XM_985039.1	1190007I07Rik		PREDICTED: Mus musculus RIKEN cDNA 1190007I07 gene (1190007I07Rik), mRNA.	-1.11661	0.328678	-1.44178	0.0887986	-1.14185	0.297401		-1.31134	0.146238	-1.46344	0.123502	-1.43918	0.134427
ILMN_2543514	AK004405	1110068E08Rik			-1.24278	0.0449742	-1.16494	0.102116	-1.22887	0.0652494		-1.08945	0.104577	1.03735	0.200931	-1.05429	0.071076
ILMN_2543616	AK007355	1810006O10Rik			1.06187	0.0860151	-1.06046	0.102835	-1.17347	0.133448		1.1037	0.0239244	-1.01407	0.0609036	-1.03398	0.0379948
ILMN_2543624	AK007475	1810013D15Rik			-1.01337	0.0458054	-1.01393	0.0572719	-1.02639	0.105918		-1.08467	0.094306	-1.19616	0.16189	-1.20008	0.100051
ILMN_2543630	AK007420	4933439C20Rik			-1.03066	0.0356979	1.30529	0.222537	1.31752	0.157898		1.00479	0.2982	1.29039	0.142867	1.05023	0.696842
ILMN_2543655	AK007556	1810020C02Rik			1.22972	0.119175	2.06816	0.15871	1.58922	0.293056		1.01291	0.584823	2.02364	0.286529	1.8417	0.338245
ILMN_2543657	AK007371	Mbd1			-1.06129	0.136159	1.37161	0.248098	1.25307	0.257585		1.01877	0.147566	1.12627	0.165222	1.08539	0.0175279
ILMN_2543672	AK007402	1810009H17Rik			1.12484	0.0567115	1.01912	0.0422351	1.01434	0.064794		-1.15204	0.196024	-1.10328	0.132983	-1.08028	0.0219708
ILMN_2543688	AK007719	0610007N19Rik			1.1272	0.0622516	3.10018	1.07305	4.00378	0.279719		1.0728	1.74026	4.38421	1.22446	3.39272	1.00099
ILMN_2543711	AK007620	1810027L02Rik			1.04588	0.052822	-1.02254	0.116003	1.12208	0.244432		-1.12355	0.0774453	-1.09776	0.0723527	-1.13167	0.140687
ILMN_2543737	AK011530	Rpa2			1.10684	0.0358984	-1.00994	0.232698	1.11824	0.126747		-1.12436	0.18277	1.02493	0.134846	1.12041	0.236299
ILMN_2543767	AK011630	Set			1.16965	0.105069	1.14977	0.139721	1.0947	0.360343		-1.12132	0.19056	1.19782	0.0847135	-1.0686	0.241067
ILMN_2543809	AK011615	2610029J22Rik			1.06491	0.0945176	1.27608	0.263203	1.12703	0.147519		-1.04455	0.136723	1.03631	0.0895623	1.14748	0.0705905
ILMN_2543830	XM_001006904.1	LOC674019		PREDICTED: Mus musculus similar to SET translocation (LOC674019), mRNA.	-1.02578	0.178546	1.00411	0.112735	1.0413	0.0318409		-1.05197	0.0879359	-1.18889	0.15643	1.02607	0.0433944
ILMN_2543834	AK013095	Rfc3			1.02915	0.168163	-1.03889	0.108915	-1.04861	0.095122		1.14607	0.274857	1.08714	0.160131	1.0241	0.0394094
ILMN_2543842	AK013109	2810417K24Rik			1.03379	0.0909069	1.41479	0.553919	1.08796	0.179735		1.1204	0.242889	1.9279	0.147725	1.29562	0.388362
ILMN_2543851	NM_027016.2	Tloc1	HTP1; SEC62; AI844545; 3100002M17Rik; AW545092; Dtrp1	Mus musculus translocation protein 1 (Tloc1), mRNA.	-1.03705	0.0503415	-1.27634	0.00798626	-1.4514	0.0409202		-1.03384	0.151813	-1.38703	0.0956269	-1.28534	0.0938429
ILMN_2543929	XM_488549.3	2610036L11Rik		PREDICTED: Mus musculus RIKEN cDNA 2610036L11 gene, transcript variant 1 (2610036L11Rik), mRNA.	1.37941	0.251807	2.28624	1.12419	2.03347	0.286202		1.50712	0.445005	3.40174	0.428598	1.83123	0.32117
ILMN_2543974	XR_032081.1	LOC667251		PREDICTED: Mus musculus similar to NADPH cytochrome B5 oxidoreductase (LOC667251), misc RNA.	1.0041	0.129006	-1.13601	0.417082	-1.21003	0.140919		1.00707	0.138528	1.27927	0.212143	1.07149	0.357708
ILMN_2543991	AK009540	2310030D15Rik			-1.00895	0.0442895	-1.04547	0.0641438	-1.13895	0.13622		-1.10898	0.0365205	1.00235	0.118354	1.0131	0.0476505
ILMN_2544003	AK009733	Rad23a			-1.21469	0.0464497	-1.1416	0.0729412	-1.15083	0.130592		1.06752	0.143995	-1.09206	0.116964	-1.04764	0.125192
ILMN_2544056	AK005442	Hbb-b1			1.36837	0.367576	3.82847	0.930624	5.89066	3.95998		-1.8602	8.76332	1.39281	8.2962	-1.20635	2.61822
ILMN_2544063	AK005439	1600013E24Rik			1.0723	0.070519	-1.03992	0.0761873	1.02282	0.130916		1.10239	0.069073	1.09745	0.0949785	1.16693	0.137656
ILMN_2544111	AK008025	2010002A02Rik			1.03326	0.0777619	-1.04314	0.0344978	-1.07096	0.0657407		-1.12353	0.0956728	-1.09465	0.0238858	-1.19809	0.107905
ILMN_2544124	AK007912	1810060C03Rik			-1.06338	0.0937922	-1.16778	0.0737792	-1.03348	0.0675164		-1.11017	0.0230475	-1.17947	0.116243	-1.00383	0.0218072
ILMN_2544126	AK008118	2010005E20Rik			-1.03086	0.049344	-1.07008	0.0472303	-1.07636	0.112859		1.01788	0.120164	1.06553	0.183573	-1.08945	0.0365936
ILMN_2544139	AK007931	Ela1			1.04377	0.014462	1.07293	0.123435	-1.05223	0.0263712		-1.05822	0.0274311	-1.13348	0.0967738	-1.06198	0.0356168
ILMN_2544200	AK012141	2610524F24Rik			1.04396	0.15343	-1.1352	0.0263714	-1.15055	0.0449565		-1.14128	0.0395358	-1.10075	0.0832627	-1.03914	0.118065
ILMN_2544244	AK012112	2610511G22Rik			1.05703	0.0921801	1.07509	0.14879	1.11713	0.0721016		-1.04212	0.0474322	-1.05843	0.0317012	-1.08202	0.19707
ILMN_2544252	AK012676	Mtf1			1.04646	0.110046	1.22276	0.115451	1.22085	0.1058		-1.02672	0.214404	-1.00496	0.21554	-1.0015	0.300731
ILMN_2544278	AK013126	Mrpl38			-1.12024	0.151204	-1.03295	0.0494839	-1.07785	0.0954401		-1.01645	0.0487872	1.02236	0.0504419	-1.0993	0.116494
ILMN_2544305	AK006371	Nnmt			1.09149	0.813601	1.68098	0.611025	1.48639	1.30074		1.07275	0.88664	1.78812	0.507082	2.96908	1.69511
ILMN_2544343	NM_138672.2	Stab1	MS-1; mKIAA0246; KIAA0246; STAB-1; FEEL-1	Mus musculus stabilin 1 (Stab1), mRNA.	-1.27042	0.161697	2.35764	0.18209	2.12405	0.147997		1.00692	1.09109	2.46202	0.246557	1.64805	0.870175
ILMN_2544350	AK011010	Gfpt1			1.0563	0.0345779	1.06383	0.0871881	-1.07887	0.0553775		1.04587	0.135639	1.08603	0.203181	-1.02819	0.0606133
ILMN_2544368	AK011740	2610042F04Rik			1.17342	0.0568612	1.75119	0.155006	1.79243	0.376152		1.00234	0.62022	1.30349	0.504194	1.11298	0.479566
ILMN_2544376	AK012229	2700010E02Rik			1.04601	0.0965679	-1.15039	0.0528946	-1.08598	0.154918		1.12131	0.176934	-1.03067	0.076058	1.01944	0.0617658
ILMN_2544418	AK007762	1810043M20Rik			-1.00333	0.170604	-1.12774	0.153419	-1.04609	0.0693689		-1.15405	0.115565	-1.09291	0.0337953	1.07311	0.202241
ILMN_2544510	AK008730	2210015D19Rik			-1.11709	0.0663899	-1.23352	0.0874127	-1.16902	0.0503216		-1.0852	0.122431	-1.38204	0.10083	-1.19068	0.0713369
ILMN_2544533	AK008872	2210409H10Rik			-1.04556	0.130648	-1.00288	0.153143	1.02297	0.0169946		-1.15468	0.0834944	-1.20591	0.111833	-1.11536	0.121213
ILMN_2544543	AK008865	2210409B11Rik			-1.07398	0.0600449	1.00073	0.144005	-1.09298	0.0160011		-1.05924	0.0154433	-1.16855	0.0491459	-1.01878	0.0777649
ILMN_2544572	AK008848	2210407N10Rik			1.02601	0.109852	-1.19756	0.240939	-1.12534	0.0680142		-1.01716	0.184274	1.02427	0.118791	-1.07818	0.183899
ILMN_2544597	AK013060	2810409M01Rik			1.0983	0.0971931	-1.0461	0.129157	-1.16545	0.0745718		-1.01465	0.0272128	-1.31548	0.128204	-1.33559	0.134119
ILMN_2544603	AK011403	2610015J01Rik			-1.07236	0.093587	1.09328	0.0789948	-1.2201	0.110711		-1.04463	0.0794996	1.02342	0.236669	1.08718	0.343076
ILMN_2544634	XM_921694.2	0610030E20Rik		PREDICTED: Mus musculus RIKEN cDNA 0610030E20 gene, transcript variant 9 (0610030E20Rik), mRNA.	1.10146	0.0703955	-1.01492	0.055693	1.19804	0.149359		-1.11379	0.0823751	-1.04198	0.0911971	-1.05531	0.13214
ILMN_2544661	AK008395	Mapbpip-pending			-1.19507	0.0647116	-1.46196	0.0650598	-1.51702	0.15426		1.05821	0.243719	-1.51205	0.0986887	-1.32763	0.0922108
ILMN_2544674	AK009823	2310045K21Rik			-1.01198	0.0493728	-1.04282	0.169359	-1.06502	0.122941		-1.05672	0.126182	1.13013	0.131714	-1.14004	0.0394941
ILMN_2544692	AK010100	2310067P03Rik			-1.15392	0.047143	-1.06372	0.0413929	-1.09656	0.0540061		-1.05883	0.0300112	-1.11977	0.0727038	-1.1033	0.127929
ILMN_2544724	AK011378	Pdgfra			-1.03995	0.0823687	-1.13802	0.0534075	-1.04563	0.0907807		1.08617	0.125032	-1.09451	0.0274583	1.00747	0.0800029
ILMN_2544757	AK011220	Tsn			-1.11106	0.0304021	1.12326	0.162421	-1.0259	0.0808148		-1.01106	0.147314	-1.03118	0.101176	-1.08835	0.105618
ILMN_2544758	AK011165	2600006K01Rik			1.12603	0.110522	-1.0169	0.081861	1.07371	0.226504		-1.06485	0.131017	-1.06303	0.033378	-1.04551	0.1006
ILMN_2544775	AK011739	Cenph			1.02524	0.0497456	1.05213	0.18664	1.06704	0.0288603		-1.08118	0.0646343	-1.09906	0.0880278	1.05206	0.0694931
ILMN_2544789	XM_001479188.1	LOC100047937		PREDICTED: Mus musculus similar to Aldehyde dehydrogenase 1 family, member L1 (LOC100047937), mRNA.	1.12597	0.118534	-1.32015	0.143401	-1.1896	0.124331		-1.18056	0.134523	-1.35996	0.0882298	-1.2309	0.0687707
ILMN_2544827	AK011843	Taf15			-1.18209	0.0701069	-1.05667	0.0684497	-1.11094	0.110148		-1.01182	0.0593666	-1.07433	0.0311921	-1.05727	0.101838
ILMN_2544867	AK011969	2610303A01Rik			-1.0364	0.0956255	-1.04733	0.0838032	-1.03225	0.111539		-1.09851	0.0927948	-1.10475	0.0312316	-1.094	0.137343
ILMN_2544868	AK012014	2610312E17Rik			-1.10823	0.0713327	1.0236	0.0944877	1.05385	0.149928		-1.01917	0.12088	-1.00121	0.035042	1.02718	0.0708567
ILMN_2544890	AK011999	Pde4b			1.06551	0.132337	1.25251	0.333554	-1.53703	0.515945		-1.11742	0.399837	1.51381	0.154622	1.13484	0.188731
ILMN_2544931	AK017525	5730408I11Rik			-1.03854	0.093702	-1.03833	0.05898	1.01861	0.14885		-1.25001	0.136861	-1.13913	0.127306	-1.12634	0.151951
ILMN_2544995	AK017761	5730510P18Rik			-1.07552	0.0966141	-1.33656	0.14855	-1.20307	0.0547297		-1.04718	0.134613	1.01969	0.220699	-1.05803	0.127975
ILMN_2545037	AK017789	5730525O22Rik			-1.13484	0.0199104	-1.24976	0.0933951	1.02162	0.0489141		-1.20225	0.0493429	-1.18759	0.0602547	-1.07555	0.202921
ILMN_2545063	AK017831	5730552E08Rik			-1.00734	0.0561877	-1.27769	0.0351889	-1.20067	0.0115748		-1.13922	0.12796	-1.3841	0.0405027	-1.41222	0.156032
ILMN_2545071	AK017801	5730533B08Rik			1.00376	0.0431659	-1.08827	0.0395572	-1.15433	0.0627982		1.06817	0.10767	-1.01522	0.089589	-1.01246	0.0423146
ILMN_2545142	AK018160	6330411I15Rik			-1.01675	0.0469483	-1.13413	0.164008	-1.12675	0.097147		-1.13859	0.038439	-1.05278	0.0488124	-1.14611	0.124892
ILMN_2545149	NM_027528.2	Nos1ap	6330408P19Rik; Capon	Mus musculus nitric oxide synthase 1 (neuronal) adaptor protein (Nos1ap), transcript variant 2, mRNA. XM_994037	1.01838	0.0289199	1.1398	0.0912646	1.26939	0.043873		-1.01532	0.144013	1.27174	0.16027	1.39372	0.226036
ILMN_2545156	AK018143	6330408J11Rik			1.05749	0.129121	-1.15001	0.135952	-1.08964	0.0720224		-1.24256	0.118069	-1.31011	0.0783128	-1.13976	0.149278
ILMN_2545178	AK018182	Matk			1.01043	0.0408227	1.08512	0.178173	1.00736	0.135809		-1.16066	0.187635	-1.18885	0.237494	-1.11948	0.0781245
ILMN_2545184	AK014461	3930402I10Rik			-1.09108	0.0374409	-1.13339	0.0273831	-1.02358	0.115283		1.09394	0.160632	1.09651	0.216853	1.0717	0.0796642
ILMN_2545192	AK014327	3230401L03Rik			-1.02565	0.0562981	-1.08374	0.0194398	-1.04368	0.0789993		-1.03673	0.073426	-1.12066	0.0864373	-1.19051	0.0835517
ILMN_2545248	AK014821	Scya28-pending			-1.03466	0.0622709	-1.09047	0.0269565	-1.04319	0.121944		-1.09947	0.0621895	-1.07329	0.0704	-1.02012	0.0993301
ILMN_2545271	AK014910	4921517J08Rik			1.05928	0.0834681	1.06093	0.106565	1.06021	0.237544		-1.01804	0.0999653	-1.07399	0.0899597	-1.06763	0.120031
ILMN_2545299	AK014997	4921533J23Rik			-1.00794	0.0314353	1.14817	0.0499528	1.15264	0.194475		-1.14512	0.23058	-1.03966	0.192429	-1.25012	0.264022
ILMN_2545342	AK016428	4931403I22Rik			-1.06848	0.119592	-1.24977	0.299788	-1.39043	0.19968		-1.23511	0.0581211	-1.01533	0.111114	-1.11788	0.336586
ILMN_2545349	AK016443	4931408A02Rik			1.08536	0.0355861	-1.10325	0.136593	-1.04842	0.122502		1.13609	0.104358	1.07403	0.0784748	1.10689	0.118283
ILMN_2545383	AK016504	4931433E08Rik			-1.06172	0.136383	-1.08796	0.142051	1.07867	0.133116		-1.06814	0.180354	-1.06295	0.0689583	-1.18249	0.148224
ILMN_2545407	AK016608	4933401P20Rik			1.01379	0.131604	1.13818	0.148458	1.16218	0.103565		1.07032	0.105665	1.25536	0.0417021	1.083	0.111712
ILMN_2545424	AK016700	4933406L05Rik			1.07814	0.070766	-1.0099	0.0401141	1.00712	0.0989809		1.05951	0.0527204	-1.05456	0.0599975	-1.06832	0.0381462
ILMN_2545445	AK016742	Hipk2			1.01437	0.0751177	1.12843	0.159959	1.11185	0.195404		-1.08293	0.132267	1.20367	0.0549472	-1.13128	0.183793
ILMN_2545478	AK016813	4932442I06Rik			-1.12514	0.0962809	-1.0374	0.0512844	1.00924	0.075019		1.06343	0.0661312	1.08461	0.0825551	1.00921	0.0689084
ILMN_2545559	AK017120	4933439F18Rik			-1.31507	0.0420333	-1.52097	0.0509125	-1.31876	0.112224		1.02497	0.192197	-1.2845	0.0646387	-1.08847	0.0619321
ILMN_2545576	AK017045	Rad54l			1.03818	0.12156	1.25123	0.14109	1.11011	0.11152		-1.02568	0.221878	1.07733	0.131278	1.07457	0.244042
ILMN_2545583	AK016967	4933428G20Rik			-1.07984	0.0475236	-1.25474	0.127326	-1.17569	0.110446		1.14687	0.313372	-1.0212	0.16364	1.01831	0.0866968
ILMN_2545625	AK017128	TAF140			-1.0466	0.0447985	-1.20097	0.136251	-1.04717	0.127901		-1.12327	0.037371	-1.14519	0.047151	-1.11914	0.0573718
ILMN_2545649	AK017029	4933432P15Rik			1.08161	0.178085	-1.57008	0.188435	-1.98406	0.0807612		-1.12646	0.237579	-2.20334	0.034972	-2.31029	0.233089
ILMN_2545658	AK017122	4933439J11Rik			-1.14759	0.0392008	-1.27193	0.108662	-1.15282	0.126508		1.03408	0.222814	1.02908	0.218427	1.04149	0.0571212
ILMN_2545709	AK017319	5430419D17Rik			-1.0667	0.0385775	-1.15988	0.047024	-1.04554	0.0937303		-1.11669	0.0438763	-1.1504	0.120619	-1.10641	0.0872098
ILMN_2545718	AK017308	Msh5			-1.04491	0.114128	-1.0643	0.0840875	-1.11654	0.106176		1.00076	0.125043	-1.05275	0.0400662	-1.21441	0.128004
ILMN_2545782	AK018575	9030625A11Rik			-1.41868	0.133198	-1.49311	0.0864046	-1.39537	0.107951		1.0216	0.264231	-1.4502	0.110007	-1.08539	0.160079
ILMN_2545805	AK018566	Slc26a3			-1.23776	0.0965723	-1.27428	0.191978	-1.50685	0.23516		1.01309	0.134111	1.01887	0.119003	-1.0003	0.211386
ILMN_2545878	AK015764	4930511N13Rik			-1.15129	0.0245594	-1.12514	0.108999	-1.04572	0.112355		1.04732	0.00492049	-1.10827	0.0656643	-1.01339	0.150387
ILMN_2545897	NM_024460.3	2310016E02Rik		Mus musculus RIKEN cDNA 2310016E02 gene (2310016E02Rik), mRNA.	1.08565	0.0568008	1.01271	0.0970726	1.01698	0.0218378		1.18966	0.162764	1.06159	0.057358	1.17164	0.172896
ILMN_2545915	AK002548	0610011I19Rik			1.06374	0.219905	-1.40558	0.0477159	-1.04561	0.188334		-1.10284	0.242669	-1.13156	0.213793	1.00204	0.0590593
ILMN_2545953	NM_009479.2	Uros	Uros3; AI415298	Mus musculus uroporphyrinogen III synthase (Uros), mRNA.	1.06152	0.110345	-1.32855	0.0734039	-1.17206	0.157757		-1.19041	0.222256	-1.29192	0.0811543	-1.26043	0.0582551
ILMN_2545961	AK003018	0710007J16Rik			-1.05345	0.0461687	-1.07804	0.0445306	-1.04408	0.0921235		-1.00858	0.0368824	1.02343	0.0679337	-1.03777	0.0369997
ILMN_2545963	AK003096	Hbb-b1			1.24876	0.746531	3.06909	0.942785	3.80576	1.37987		-1.55726	2.45188	1.40469	2.06405	-1.07994	1.86918
ILMN_2545974	NM_153774.1	Ipo9	C78347; Ranbp9; Imp9; mKIAA1192; 0710008K06Rik	Mus musculus importin 9 (Ipo9), mRNA. XM_923899 XM_923904 XM_923916 XM_983357 XM_983389 XM_983428 XM_983504	1.04203	0.141351	-1.11372	0.0435461	-1.1465	0.127556		1.00946	0.0799309	-1.10144	0.0260303	1.02921	0.139333
ILMN_2545978	NM_025795.4	Ncaph2	D15Ertd785e; AI255179; 2610524G04Rik; 0610010J20Rik; MGC6766	Mus musculus non-SMC condensin II complex, subunit H2 (Ncaph2), mRNA.	1.0583	0.119619	-1.07296	0.112525	-1.13943	0.0313657		1.06322	0.139692	-1.11443	0.0589929	-1.14546	0.0599252
ILMN_2545999	AK004821	1200017F15Rik			1.0236	0.0147605	-1.02002	0.127436	-1.1534	0.081518		-1.04611	0.0949737	-1.05834	0.0668442	1.02175	0.0614065
ILMN_2546004	AK004956	1300010F03Rik			-1.03115	0.0412622	-1.11263	0.0893503	-1.06513	0.0558301		-1.155	0.076815	-1.34483	0.122303	-1.14394	0.122606
ILMN_2546025	AK005186	1500010C09Rik			-1.11635	0.0165704	-1.09124	0.110974	-1.08035	0.174119		-1.06039	0.121062	-1.11564	0.0836907	-1.00467	0.0506419
ILMN_2546026	AK011430	2610017A06Rik			-1.10962	0.201438	-1.06723	0.0642647	-1.05579	0.0582608		-1.01323	0.0350992	-1.10103	0.0573322	-1.05428	0.101102
ILMN_2546047	NM_026545.2	Psmd8	C76433; AL033322; AA407360; AL033291; 6720456J22Rik; AL033323	Mus musculus proteasome (prosome, macropain) 26S subunit, non-ATPase, 8 (Psmd8), mRNA. XM_001002011	1.00975	0.0583293	1.05442	0.131525	1.00298	0.0967005		-1.04523	0.0190505	-1.11635	0.0557788	-1.05871	0.0318835
ILMN_2546051	AK014278	3200001D21Rik			-1.05833	0.0394571	-1.20447	0.0141211	-1.1376	0.023721		1.08377	0.217438	-1.13767	0.0632987	-1.14893	0.0576081
ILMN_2546073	NM_027946.3	Wdr68	1700012F10Rik; 2610037L01Rik; C86529; HAN11	Mus musculus WD repeat domain 68 (Wdr68), mRNA.	-1.04611	0.185099	1.42576	0.0357568	1.68283	0.333706		1.0307	0.298012	1.50733	0.180987	1.36915	0.295821
ILMN_2546104	AK009045	2300008H03Rik			-1.06205	0.0994589	-1.07294	0.195181	-1.22726	0.134134		-1.14271	0.097627	-1.36685	0.112565	-1.18939	0.194481
ILMN_2546272	AK005561	Gng12			1.08159	0.0643791	1.79415	0.16467	1.73613	0.278156		1.02546	0.537313	1.53047	0.381225	1.30892	0.230207
ILMN_2546307	AK008513	2010301N04Rik			1.07952	0.13308	1.00177	0.100074	1.02588	0.122547		1.02886	0.101429	-1.0934	0.0174909	1.04149	0.139086
ILMN_2546349	AK011367	2610009O05Rik			-1.05764	0.082123	1.1669	0.12925	-1.0577	0.0567014		1.02789	0.196168	1.06149	0.085728	-1.00845	0.0803771
ILMN_2546381	AK012975	2810403G11Rik			1.06497	0.101363	1.12454	0.104998	1.14494	0.182494		1.01629	0.179248	1.14378	0.0919073	-1.05553	0.0647594
ILMN_2546423	AK006243	1700022J01Rik			-1.10281	0.0512111	-1.00958	0.0968476	-1.05379	0.0805174		-1.09141	0.126282	-1.07134	0.0844061	-1.16836	0.238167
ILMN_2546455	AK005544	Sel1h			1.00733	0.156749	1.30182	0.406755	1.87023	0.629098		-1.07878	0.339131	1.60413	0.411489	1.5025	0.0424523
ILMN_2546461	AK005563	1600029O10Rik			2.14016	0.34844	1.70234	0.517837	1.23658	0.401738		1.28555	0.222028	1.48385	0.383469	1.19388	0.402927
ILMN_2546481	AK006460	1700028I04Rik			-1.05278	0.0311202	-1.15329	0.0970682	-1.09547	0.101383		1.07511	0.143406	1.01561	0.10502	-1.21322	0.0366582
ILMN_2546494	NM_021454.3	Cdc42ep5	CEP5; Borg3; 1700027J19Rik; 2010007O02Rik; MGC117885; C85526	Mus musculus CDC42 effector protein (Rho GTPase binding) 5 (Cdc42ep5), mRNA.	1.15497	0.234957	1.03792	0.0937578	-1.05003	0.155701		1.00489	0.0340194	-1.06455	0.0937195	1.0975	0.0580893
ILMN_2546495	AK008824	Nudt7			1.19843	0.243246	-1.83243	0.0555812	-1.83857	0.0999375		-1.04901	0.377858	-1.73819	0.0957354	-1.50177	0.0744939
ILMN_2546510	XM_001479948.1	EG434402		PREDICTED: Mus musculus predicted gene, EG434402 (EG434402), mRNA.	-1.36602	0.132728	-1.79978	0.0962166	-1.66742	0.0651236		-1.03944	0.247736	-1.90047	0.0158058	-1.62266	0.156615
ILMN_2546511	AK007800	1810047B09Rik			1.04925	0.168808	-1.07765	0.0426208	-1.06289	0.119998		1.02833	0.108667	1.0174	0.131759	1.04151	0.0456067
ILMN_2546542	AK011251	2610001C07Rik			-1.06232	0.106332	-1.23389	0.170095	-1.15557	0.107719		-1.03549	0.0625555	1.00347	0.0871219	-1.12164	0.117969
ILMN_2546546	AK012646	Grb10			-1.0332	0.0668408	1.19889	0.0827908	1.0904	0.0500343		-1.04856	0.141642	1.15181	0.0976427	1.08012	0.0627191
ILMN_2546563	AK013889	3010002I12Rik			1.05483	0.0859477	1.08357	0.164922	1.02336	0.096693		-1.07925	0.154601	-1.26829	0.192609	-1.15698	0.139794
ILMN_2546596	AK010195	2310076E21Rik			1.0113	0.0343977	-1.09856	0.197172	-1.06687	0.109059		-1.13737	0.0776309	-1.10484	0.0500955	-1.21886	0.0848425
ILMN_2546598	AK011578	Pinx1-pending			-1.10236	0.154962	1.0812	0.121371	1.17453	0.13939		1.0643	0.0742488	1.02037	0.0100696	1.10392	0.117105
ILMN_2546623	AK009484	Nek1			-1.05096	0.0445614	-1.11149	0.0683852	-1.04745	0.0457852		-1.10954	0.0829274	-1.08894	0.0236661	-1.03112	0.0802099
ILMN_2546624	AK011168	Nudel-pending			-1.49866	0.17719	-1.23395	0.174032	-1.10461	0.132892		-1.13295	0.0312636	-1.11447	0.0360585	1.03589	0.151231
ILMN_2546676	AK011808	2610103J23Rik			-1.02315	0.0541398	1.00468	0.0663982	-1.02597	0.0856804		1.00148	0.0559712	1.07453	0.0749683	1.07605	0.0531497
ILMN_2546707	AK012163	2610528C06Rik			-1.00072	0.0339873	-1.18841	0.0380869	1.02129	0.0331892		1.07955	0.22482	-1.06587	0.149531	-1.03383	0.149331
ILMN_2546724	NM_019553.2	Ddx21	AI255159; D10Ertd645e; D10Wsu42e; AL022742	Mus musculus DEAD (Asp-Glu-Ala-Asp) box polypeptide 21 (Ddx21), mRNA.	1.13101	0.264252	1.3757	0.203287	1.20785	0.563738		-1.02964	0.160608	1.40177	0.247654	1.25236	0.530374
ILMN_2546725	AK011982	2610304I02Rik			1.03437	0.0842508	1.03919	0.122956	-1.10714	0.0442497		1.03575	0.126324	1.14748	0.229941	1.02607	0.18669
ILMN_2546800	NM_145432.3	Heatr6	BB135312; BB249351; 2700008B19Rik; FLJ22087	Mus musculus HEAT repeat containing 6 (Heatr6), mRNA. XM_001004600 XM_001004601 XM_354634 XM_902903 XM_902906 XM_902915 XM_902919 XM_902921 XM_907748 XM_920525 XM_920537 XM_920567 XM_920586 XM_920593	-1.15042	0.0635364	-1.16613	0.0549215	-1.00072	0.157977		-1.04823	0.055101	-1.03179	0.0771364	-1.09389	0.109237
ILMN_2546842	AK012253	2700017A04Rik			-1.11426	0.0839325	-1.18182	0.173506	-1.11935	0.0980721		1.05583	0.206933	1.0726	0.182067	1.02555	0.0856035
ILMN_2546861	AK012483	2700063P19Rik			-1.03487	0.0688474	1.23388	0.271509	1.08012	0.166036		1.01166	0.16059	1.44147	0.0903912	1.17814	0.0103901
ILMN_2546887	XR_035347.1	2700046G09Rik		PREDICTED: Mus musculus RIKEN cDNA 2700046G09 gene (2700046G09Rik), misc RNA.	-1.15933	0.164346	-1.26565	0.143957	-1.28172	0.0746115		-1.02671	0.166368	-1.42844	0.109283	-1.19085	0.0945843
ILMN_2546888	AK012272	Snrp70			1.04981	0.246482	1.01036	0.0944553	1.13586	0.19309		-1.32032	0.148971	-1.17562	0.131346	-1.07013	0.04969
ILMN_2546905	XM_001472182.1	LOC100044395		PREDICTED: Mus musculus similar to RNA binding protein gene with multiple splicing (LOC100044395), mRNA.	-1.03939	0.160548	1.29513	0.130577	2.0609	0.56973		1.00698	0.207675	1.18487	0.184206	1.16868	0.490707
ILMN_2546960	AK012695	Mgea5			1.03054	0.166909	1.01068	0.119058	1.17221	0.0922413		-1.01723	0.0310812	-1.04594	0.0329125	1.03252	0.126744
ILMN_2546984	AK012682	2810006K23Rik			-1.09017	0.0843516	-1.27275	0.078794	-1.28479	0.0704126		-1.05429	0.116485	-1.25149	0.0754351	-1.12393	0.0901851
ILMN_2547002	AK012846	2810031J10Rik			-1.07839	0.101986	-1.05435	0.0323015	-1.05127	0.0985481		-1.07206	0.0424545	-1.01524	0.085949	-1.00645	0.133271
ILMN_2547010	AK012900	Dclre1a			-1.08383	0.061518	-1.09822	0.03151	-1.11846	0.0395795		-1.00048	0.0530145	1.02986	0.111659	-1.05285	0.026772
ILMN_2547052	AK012928	2810049C16Rik			-1.09563	0.174271	-1.13349	0.0915854	-1.07884	0.145003		1.09739	0.181065	-1.16208	0.059459	-1.02748	0.0413153
ILMN_2547078	NM_026083.2	Zc3h13	C87618; 4930570G11Rik; 3110050K21Rik; 2600010B19Rik	Mus musculus zinc finger CCCH type containing 13 (Zc3h13), mRNA.	-1.12097	0.107721	-1.0557	0.109458	-1.03787	0.237353		-1.01795	0.0646709	1.01631	0.0739069	1.00899	0.128923
ILMN_2547103	AK013314	2810449K13Rik			-1.00852	0.0577761	1.04465	0.0881553	-1.00503	0.0484076		1.01341	0.0409189	1.0718	0.0540706	-1.00716	0.114562
ILMN_2547125	XM_001478517.1	2810474C18Rik		PREDICTED: Mus musculus RIKEN cDNA 2810474C18 gene (2810474C18Rik), mRNA.	-1.09402	0.11852	-1.12643	0.0994845	-1.03406	0.185836		-1.0928	0.0694153	-1.01165	0.0803525	-1.02653	0.0595531
ILMN_2547186	AK013594	2900024O10Rik			-1.06628	0.0309402	-1.24816	0.0677138	-1.04153	0.108462		-1.09895	0.0724094	-1.23144	0.00952746	-1.1682	0.102823
ILMN_2547209	AK013480	Azi2			-1.31388	0.0547329	-1.1941	0.0580047	-1.38718	0.103583		-1.02934	0.11757	-1.24574	0.004009	-1.14173	0.0714046
ILMN_2547237	NM_008171.3	Grin2b	Nmdar2b; NR2B	Mus musculus glutamate receptor, ionotropic, NMDA2B (epsilon 2) (Grin2b), mRNA.	1.06914	0.0311792	1.00473	0.124049	-1.06993	0.0207622		-1.16475	0.128401	-1.09338	0.130526	-1.09398	0.0980456
ILMN_2547260	AK013586	2900024F02Rik			-1.0868	0.099309	-1.00771	0.10291	1.01062	0.0107405		-1.04201	0.0972403	-1.12877	0.0963168	-1.00056	0.0437312
ILMN_2547305	AK013799	Mobp			1.01448	0.0708976	1.03707	0.0278903	-1.0911	0.120866		-1.05258	0.165377	1.0397	0.0849781	-1.0211	0.0759411
ILMN_2547313	AK013718	Rxrb			-1.21314	0.0624616	-1.16832	0.0204715	-1.0986	0.068406		-1.03469	0.129665	-1.15282	0.0559769	-1.08797	0.113487
ILMN_2547333	AK013732	2900060F21Rik			-1.13391	0.0157764	-1.06511	0.0345203	1.01524	0.0845204		-1.02699	0.0366899	-1.00308	0.134245	-1.02311	0.0614559
ILMN_2547346	AK013674	Pcp2			1.04079	0.0628852	-1.05963	0.116041	1.09501	0.103269		1.08979	0.310179	1.05613	0.186587	-1.03099	0.161497
ILMN_2547377	AK013846	2900093E15Rik			-1.07651	0.0279109	-1.06048	0.0776601	-1.06407	0.133697		1.07429	0.163168	-1.03809	0.031992	-1.00917	0.165294
ILMN_2547383	AK013987	3110003L01Rik			-1.06421	0.0707829	-1.09024	0.0807878	-1.15267	0.0532578		1.14368	0.168097	1.03089	0.0854719	-1.06133	0.0386388
ILMN_2547469	XM_001001171.2	Trip11		PREDICTED: Mus musculus thyroid hormone receptor interactor 11, transcript variant 3 (Trip11), mRNA.	-1.00069	0.0506859	-1.03763	0.0706677	-1.02503	0.128246		1.00156	0.0709015	-1.12291	0.0278013	-1.06407	0.0604976
ILMN_2547475	AK014139	3110038B19Rik			1.13687	0.119244	1.28493	0.148105	1.49349	0.316737		1.12713	0.220267	1.14313	0.130077	1.04638	0.346673
ILMN_2547482	AK014165	Pign			-1.09727	0.0677246	-1.01968	0.0666625	-1.12973	0.0929571		1.05278	0.0713231	-1.03477	0.0299026	-1.19601	0.0815565
ILMN_2547548	AK014104	3110031I02Rik			1.0763	0.0515199	1.1021	0.209507	1.0022	0.0454682		-1.06862	0.117703	-1.09633	0.107767	-1.05454	0.0792925
ILMN_2547571	XR_033404.1	LOC100047486		PREDICTED: Mus musculus hypothetical protein LOC100047486 (LOC100047486), misc RNA.	-1.31279	0.0707119	-1.74085	0.108599	-1.57121	0.0608427		-1.22857	0.250968	-1.84472	0.0484171	-1.52863	0.0225682
ILMN_2547610	AK006608	1700034P14Rik			-1.16129	0.068109	-1.11424	0.0667425	-1.09614	0.245932		-1.09282	0.126237	-1.15421	0.11511	-1.16848	0.0508495
ILMN_2547612	AK006602	1700034M03Rik			1.01628	0.0890246	-1.04224	0.0994706	-1.0405	0.0618503		1.02549	0.118534	-1.03699	0.0855872	-1.08865	0.0611207
ILMN_2547657	XM_001476330.1	LOC100046321		PREDICTED: Mus musculus similar to coiled-coil-helix-coiled-coil-helix domain containing 3 (LOC100046321), mRNA.	-1.00963	0.0738213	1.04336	0.139537	1.00986	0.174584		1.04374	0.0672715	1.02676	0.104995	1.0105	0.146403
ILMN_2547667	AK006710	1700047H18Rik			1.08599	0.0135242	1.04423	0.214448	1.1873	0.135834		1.13358	0.154389	-1.15976	0.0239189	-1.13963	0.210986
ILMN_2547689	NM_025271.2	Actl7b	MGC151192; Tact1; MGC151194	Mus musculus actin-like 7b (Actl7b), mRNA.	1.07541	0.105005	-1.03658	0.0847585	1.09067	0.086845		-1.03327	0.122081	-1.04067	0.028474	1.03512	0.195407
ILMN_2547729	XM_001472938.1	1700120B22Rik		PREDICTED: Mus musculus RIKEN cDNA 1700120B22 gene (1700120B22Rik), mRNA.	1.04145	0.148597	-1.00824	0.0869975	-1.05765	0.127105		-1.02266	0.0715892	-1.09074	0.108581	1.02159	0.0162663
ILMN_2547737	NM_172464.2	Daam1	E130308H01; 1700066F09Rik; AI503486; 2310028E21Rik; mKIAA0666	Mus musculus dishevelled associated activator of morphogenesis 1 (Daam1), transcript variant 2, mRNA.	-1.17496	0.271766	-1.60554	0.0655756	-2.33605	0.16242		-1.18893	0.203668	-1.43097	0.106157	-1.38942	0.229711
ILMN_2547762	AK006963	1700081D05Rik			-1.05133	0.101452	-1.12114	0.232616	-1.00934	0.0606812		1.12078	0.0310263	1.10945	0.0289233	-1.07388	0.0680928
ILMN_2547781	AK007097	Eya4			1.04344	0.0821669	-1.01798	0.0668121	1.06685	0.157005		-1.12149	0.0992217	-1.13253	0.0913702	-1.04279	0.171165
ILMN_2547803	AK007085	1700095J19Rik			1.0017	0.0927382	-1.05986	0.0991684	-1.03491	0.0747615		1.09232	0.106531	1.0396	0.0251907	-1.02591	0.0637572
ILMN_2547808	AK007108	1700101I19Rik			1.02144	0.0658053	1.05657	0.131406	-1.08025	0.088666		-1.01639	0.13392	1.10051	0.0581264	-1.05096	0.0267161
ILMN_2547814	XM_001479363.1	LOC100048112		PREDICTED: Mus musculus hypothetical protein LOC100048112 (LOC100048112), mRNA.	1.07967	0.208212	-1.06071	0.0141286	-1.00924	0.127183		1.01545	0.0953423	1.00778	0.068762	-1.01501	0.138508
ILMN_2547818	AK007233	1700121M19Rik			-1.00469	0.141916	1.07152	0.146691	1.06467	0.112681		1.01859	0.0734395	1.02383	0.0441409	-1.03338	0.224264
ILMN_2547840	AK008639	2200005K02Rik			-1.14782	0.0215431	-1.1056	0.163844	-1.34495	0.0713513		-1.24349	0.123923	-1.20507	0.0468237	-1.20236	0.163633
ILMN_2547852	AK007848	1810049N02Rik			-1.12063	0.0464668	-2.12975	0.0369397	-1.94812	0.0562613		-1.20856	0.223482	-2.27065	0.0338409	-2.12067	0.127125
ILMN_2547867	AK010697	Mknk1			-1.04883	0.100381	1.08835	0.224077	1.03474	0.275871		1.1771	0.0599282	1.26265	0.133398	1.10012	0.0854689
ILMN_2547873	AK010733	Emb			1.03294	0.150418	1.04514	0.141485	1.01256	0.039491		1.04205	0.077922	-1.04812	0.0786851	1.04488	0.0388157
ILMN_2547942	NM_178856.1	Gins2	AI323585; 2210013I18Rik; 4833427B12Rik; Pfs2	Mus musculus GINS complex subunit 2 (Psf2 homolog) (Gins2), mRNA.	1.18108	0.226241	1.34158	0.232601	1.13995	0.167931		1.05815	0.271065	1.40223	0.110533	1.095	0.213836
ILMN_2547950	AK015248	MOR, GPCR			1.02312	0.0709032	-1.06452	0.0860206	-1.03219	0.115939		-1.09027	0.0655851	-1.19169	0.0297724	-1.12434	0.130455
ILMN_2547951	AK015153	4930415O10Rik			1.05697	0.0834188	1.0507	0.104604	1.0562	0.109779		1.03842	0.114034	1.09558	0.144057	1.08225	0.0296399
ILMN_2547978	AK015025	4930400K19Rik			-1.03559	0.0472304	1.00622	0.185382	1.30608	0.287152		-1.00057	0.214195	-1.06188	0.107527	-1.01207	0.0874813
ILMN_2547989	AK015091	4930405A10Rik			-1.00696	0.065027	-1.05334	0.069612	-1.00879	0.0975743		-1.05482	0.0594547	-1.02209	0.0313381	1.06571	0.145254
ILMN_2547999	AK015098	4930405H06Rik			-1.09985	0.0675054	-1.01979	0.0427084	-1.13591	0.0840602		-1.02311	0.0391932	-1.05599	0.0177375	-1.16385	0.0270817
ILMN_2548010	NM_175606.2	Hopx	Obl; AW490897; Hdop; Cameo; 1200015P04Rik; Hop; AI848177; 1110018K11Rik; Toto; Ob1; 2300002F06Rik	Mus musculus HOP homeobox (Hopx), mRNA.	1.21482	0.361858	1.52901	0.637375	1.72487	0.749867		-1.02722	0.380925	-1.95692	0.645329	-1.22024	0.229347
ILMN_2548043	AK015068	4930403O06Rik			-1.01687	0.106549	-1.07128	0.148405	-1.10534	0.0730697		1.0733	0.125721	-1.1009	0.0986971	-1.02637	0.067073
ILMN_2548062	AK015199	Mrpl20			1.02137	0.12369	-1.01012	0.0626727	-1.01417	0.0438935		1.06176	0.0757477	-1.07497	0.0320644	-1.02305	0.104265
ILMN_2548100	AK015391	4930445I03Rik			-1.07554	0.083958	-1.13759	0.0366528	-1.12756	0.128489		-1.07291	0.135148	-1.0346	0.127458	1.01843	0.0993581
ILMN_2548201	AK002963	Grin2b			1.02725	0.0358392	1.02445	0.110642	1.02138	0.0606112		-1.00264	0.0475103	-1.05173	0.0319837	1.02585	0.0407713
ILMN_2548251	NM_027901.2	Gtf3c2	AI225816; mKIAA0011; AU041069; 1300004C11Rik; 2610510G03Rik; TFIIIC110	Mus musculus general transcription factor IIIC, polypeptide 2, beta (Gtf3c2), mRNA.	-1.03284	0.055485	1.01285	0.0197525	1.07719	0.0180155		-1.057	0.0928898	1.09617	0.178002	-1.05102	0.246014
ILMN_2548292	AK008784	Gpa33			-1.00158	0.0406768	1.0561	0.125785	1.08106	0.0701354		1.00217	0.151595	-1.06232	0.139961	-1.06381	0.146856
ILMN_2548302	AK008741	2210017A09Rik			1.04013	0.105672	-1.02619	0.0804917	-1.01318	0.136319		1.02351	0.0184325	1.12888	0.0827885	1.0975	0.0238878
ILMN_2548352	AK007090	1700096C12Rik			-1.0714	0.107884	-1.00311	0.0915222	-1.07973	0.134511		1.18649	0.166527	1.01556	0.092125	1.07875	0.0808477
ILMN_2548361	AK004798	1200015P04Rik			1.18367	0.0756633	1.10222	0.0293227	1.12948	0.0876732		1.04559	0.135514	-1.11572	0.208742	-1.03569	0.038541
ILMN_2548379	AK008733	2210015K02Rik			1.11884	0.0729638	1.22004	0.0187444	1.3514	0.2252		1.00699	0.161746	1.14001	0.105068	1.11952	0.101917
ILMN_2548405	AK014811	4921504I02Rik			-1.11335	0.0823868	-1.13885	0.116476	-1.08582	0.0910645		1.05861	0.124597	1.00466	0.105263	1.00727	0.243444
ILMN_2548435	AK016543	4932433F15Rik			1.03286	0.259349	-1.60386	0.132692	-1.29757	0.253126		-1.19302	0.278575	-1.47662	0.217445	-1.944	0.0707509
ILMN_2548458	AK016563	4932441P04Rik			1.2996	0.268084	1.40829	0.15093	1.56475	0.306988		1.10503	0.15677	1.40093	0.079512	1.25975	0.319376
ILMN_2548484	AK016645	4933403O12Rik			-1.02634	0.131405	-1.26753	0.050026	-1.26804	0.0235399		-1.08804	0.103092	-1.12673	0.0732987	-1.22773	0.0957245
ILMN_2548534	NM_026231.2	Gstcd	MGC74393; 4933434L15Rik	Mus musculus glutathione S-transferase, C-terminal domain containing (Gstcd), mRNA.	-1.08058	0.062684	-1.10654	0.0581168	-1.09874	0.0612644		1.05875	0.162751	-1.01058	0.116417	-1.02029	0.13094
ILMN_2548550	AK017018	4933432B13Rik			-1.09275	0.047673	-1.26669	0.179741	-1.48659	0.212716		-1.09197	0.172105	1.05505	0.25091	1.13418	0.394667
ILMN_2548577	AK018346	6620401C13Rik			1.10584	0.087057	1.01308	0.131055	1.07024	0.129854		-1.15782	0.109613	-1.10845	0.0334702	-1.1343	0.0850057
ILMN_2548594	AK018642	9130022B02Rik			-1.01768	0.0698044	-1.05638	0.0629558	-1.02144	0.0451496		-1.00868	0.0958195	1.00736	0.142512	1.06098	0.0876331
ILMN_2548618	AK014667	4833408P15Rik			1.00979	0.093475	-1.05455	0.115795	-1.05247	0.0835515		-1.08518	0.0159589	-1.04605	0.0911995	-1.07223	0.0809064
ILMN_2548634	AK014709	4833416I09Rik			-1.02666	0.148949	-1.08135	0.0636911	-1.09111	0.135211		-1.06708	0.0477109	1.02506	0.142308	-1.10503	0.108612
ILMN_2548639	AK014764	4833424P18Rik			1.01867	0.044015	1.08522	0.0819869	-1.03536	0.0846359		-1.06667	0.178091	-1.02247	0.125676	-1.05378	0.106605
ILMN_2548664	NM_053083.2	Loxl4	4833426I20Rik	Mus musculus lysyl oxidase-like 4 (Loxl4), mRNA.	-1.14798	0.119829	-1.08694	0.453075	1.2567	0.284433		1.0302	0.0344489	1.44225	0.17391	1.06069	0.125193
ILMN_2548681	AK015205	4930426D05Rik			-1.12332	0.0801021	-1.14854	0.0735888	-1.14766	0.155921		1.11946	0.206607	-1.13579	0.0503762	1.01537	0.0463678
ILMN_2548696	AK015426	5430404L10Rik			-1.14153	0.126493	-1.04505	0.114046	-1.10812	0.118317		1.03615	0.0530479	-1.10003	0.0109881	1.00006	0.070426
ILMN_2548703	AK015333	4930438B07Rik			1.01729	0.139526	-1.07179	0.0785793	-1.03673	0.0797736		1.16235	0.154559	-1.05401	0.0407074	1.04095	0.125491
ILMN_2548712	AK015427	4930449A18Rik			-1.19735	0.0526071	-1.06315	0.113125	1.00243	0.095683		1.04188	0.139248	-1.10589	0.0239348	-1.06215	0.117346
ILMN_2548729	AK015410	Dnm2			1.02295	0.0425409	1.02011	0.0467175	-1.09297	0.104002		1.00293	0.0335322	1.01319	0.0493158	1.00878	0.10152
ILMN_2548754	AK015797	4930515K21Rik			1.09069	0.0632945	1.04566	0.0279788	1.02524	0.0761465		1.06437	0.0187274	-1.09216	0.132207	1.1507	0.107855
ILMN_2548798	AK017887	5830400N10Rik			1.15788	0.268036	1.0319	0.0680822	1.00864	0.150179		-1.43877	0.29828	-1.24743	0.285001	-1.26994	0.166406
ILMN_2548818	AK017569	5730417B17Rik			1.05105	0.0936888	1.07696	0.128926	1.15651	0.272811		-1.192	0.0586134	-1.08433	0.0416231	-1.20484	0.123567
ILMN_2548831	AK017939	5830418G11Rik			1.27592	0.0773757	1.0285	0.115578	1.0324	0.156083		1.10854	0.213817	1.00715	0.0761679	-1.0853	0.0531072
ILMN_2548846	AK004638	Pde3a			1.06113	0.170665	-1.08199	0.117025	-1.01727	0.00227487		-1.01843	0.0976096	-1.20613	0.0374898	-1.08979	0.12351
ILMN_2548864	AK014775	4833426L05Rik			-1.00296	0.175691	1.07961	0.0200364	-1.03066	0.174846		-1.11187	0.20826	1.0141	0.144465	-1.1993	0.147051
ILMN_2548877	AK015061	4930403G18Rik			1.03985	0.0710107	-1.01741	0.113059	1.00227	0.0491695		-1.12418	0.077953	-1.06025	0.00208362	-1.06584	0.112231
ILMN_2548883	AK015109	4930406P12Rik			-1.06835	0.114693	-1.03397	0.157987	-1.03436	0.111665		-1.04289	0.0181072	-1.18934	0.0399006	-1.12808	0.101977
ILMN_2548898	AK015389	Htatip2			-1.03869	0.129671	-1.05045	0.111555	-1.14225	0.191898		1.11447	0.133826	1.09485	0.0979416	1.07963	0.118888
ILMN_2548916	AK015335	4930438D12Rik			-1.13563	0.122064	1.21622	0.449511	-1.08735	0.242339		1.30988	0.167624	1.77419	0.337782	1.5034	0.421652
ILMN_2548965	AK015669	4930500M09Rik			1.04519	0.105843	1.30693	0.173658	1.15961	0.119407		-1.01878	0.14595	1.04459	0.123061	1.06112	0.221956
ILMN_2548974	AK015681	Chic2			-1.07106	0.0893744	-1.01975	0.218375	1.23098	0.266374		1.0981	0.169711	1.17196	0.180335	1.19207	0.297823
ILMN_2549002	AK015562	4930473A02Rik			1.00231	0.096811	1.02075	0.104851	-1.10489	0.0986887		-1.03893	0.0461195	-1.14194	0.0481285	-1.01641	0.03992
ILMN_2549008	AK015578	4930476L21Rik			1.09828	0.156264	1.02511	0.0820618	-1.08779	0.151376		1.10859	0.132794	-1.01166	0.168737	1.05357	0.154478
ILMN_2549022	XM_897643.2	4930465A12Rik		PREDICTED: Mus musculus RIKEN cDNA 4930465A12 gene (4930465A12Rik), mRNA.	1.0157	0.124833	1.02979	0.105956	-1.05768	0.1095		-1.01709	0.0786868	-1.08133	0.0285118	1.0653	0.086393
ILMN_2549039	AK015640	4930487N19Rik			1.04728	0.0347411	1.32517	0.0148682	1.14825	0.05078		1.33293	0.0660987	1.43622	0.124908	1.36111	0.217969
ILMN_2549077	AK015776	4930512K19Rik			-1.06962	0.160128	1.00493	0.052141	1.08972	0.276247		-1.07357	0.0546817	-1.01144	0.0392888	-1.06491	0.169936
ILMN_2549092	NM_212442.2	Acsm3	Sa; Sah	Mus musculus acyl-CoA synthetase medium-chain family member 3 (Acsm3), transcript variant 3, mRNA.	-1.10099	0.0277901	-1.14868	0.0451188	-1.06669	0.0637595		-1.03058	0.0333586	-1.0147	0.0718388	-1.07349	0.0609613
ILMN_2549104	AK015743	4930510I22Rik			-1.04698	0.102093	1.17766	0.161828	1.00619	0.251242		-1.13072	0.168689	-1.11523	0.156758	-1.05249	0.101131
ILMN_2549132	AK015907	Kcnj9			-1.0061	0.11537	1.02795	0.121956	-1.03473	0.0848591		-1.04826	0.0756658	-1.05401	0.0317695	-1.02496	0.0859177
ILMN_2549136	AK015996	4930539G24Rik			-1.01354	0.0226391	1.02383	0.0717786	-1.1198	0.0460641		-1.03386	0.123215	1.05556	0.0882115	-1.09245	0.0889429
ILMN_2549145	AK016018	4930542C16Rik			1.04645	0.084551	-1.16382	0.0915983	-1.03675	0.0298745		1.00158	0.0561027	1.10947	0.183443	-1.07315	0.0535747
ILMN_2549193	AK015980	4930535E21Rik			1.03193	0.160304	-1.09328	0.104466	-1.16458	0.0912124		-1.12219	0.0324025	-1.18908	0.00394562	-1.20994	0.115568
ILMN_2549211	AK015936	4930529I22Rik			-1.17644	0.0572601	-1.03686	0.0540221	-1.14155	0.144481		1.13124	0.193844	-1.15313	0.0575742	1.05152	0.112002
ILMN_2549215	AK016006	4930540C21Rik			1.11177	0.0673746	1.06212	0.133653	-1.04486	0.0480313		1.0036	0.0767598	1.03636	0.0587007	-1.09246	0.120981
ILMN_2549225	AK016051	4930546G22Rik			-1.07489	0.0379303	-1.08586	0.0468988	-1.19684	0.0902499		1.05065	0.0522993	-1.18175	0.0991744	-1.03894	0.0781357
ILMN_2549226	AK016121	4930554K12Rik			-1.09578	0.0300876	-1.2028	0.0902815	-1.03095	0.076721		-1.00936	0.122374	-1.07274	0.0690492	1.02766	0.110274
ILMN_2549234	AK016212	4930563O14Rik			-1.17015	0.122176	-1.06645	0.0752421	-1.10112	0.209172		1.18029	0.16797	-1.04618	0.0582963	1.12109	0.209275
ILMN_2549257	AK016197	4930563C04Rik			1.00513	0.0937029	-1.17353	0.0445449	-1.1208	0.0646934		-1.10299	0.069656	-1.07035	0.0950909	-1.11381	0.0877271
ILMN_2549307	AK016135	4930555L11Rik			-1.01552	0.0645998	1.0242	0.0044848	1.09809	0.10006		-1.21605	0.176115	-1.09463	0.141035	-1.13854	0.155497
ILMN_2549315	XM_001480665.1	2900097C17Rik		PREDICTED: Mus musculus RIKEN cDNA 2900097C17 gene (2900097C17Rik), mRNA.	-1.04365	0.16699	-1.05898	0.226953	1.03448	0.0993006		-1.12373	0.0582146	1.04914	0.012926	-1.02212	0.0230933
ILMN_2549353	AK016416	4930599C08Rik			1.00643	0.106331	-1.0359	0.120529	-1.01013	0.155487		-1.04321	0.0154855	-1.22231	0.0646224	-1.18659	0.0660547
ILMN_2549368	AK002660	0610025G21Rik			1.09796	0.0319954	1.0418	0.135417	1.06457	0.121032		-1.05558	0.0563676	-1.10299	0.0638302	-1.00205	0.0100766
ILMN_2549371	AK011587	2610028F08Rik			1.01667	0.13285	-1.11339	0.0602535	-1.05346	0.0610147		-1.06835	0.127241	-1.13522	0.0639079	-1.06036	0.0745665
ILMN_2549384	AK013102	2810417D19Rik			-1.10263	0.134568	-1.03203	0.0879696	-1.11702	0.103176		-1.05593	0.00701114	-1.03223	0.0747335	1.07911	0.173673
ILMN_2549416	NM_029310.1	1700008G05Rik		Mus musculus RIKEN cDNA 1700008G05 gene (1700008G05Rik), mRNA.	1.13247	0.21039	1.39015	0.301143	1.12981	0.185765		1.04994	0.288599	1.12283	0.255575	1.32837	0.128141
ILMN_2549426	AK006263	Siat10			-1.07487	0.0803432	-1.20225	0.0645468	-1.14044	0.143547		1.00775	0.0545553	-1.09369	0.0295968	-1.19058	0.104142
ILMN_2549439	AK006226	1700021O21Rik			-1.21961	0.0341207	-1.16357	0.0884898	-1.13593	0.155388		1.00313	0.0955425	1.05608	0.153091	1.02813	0.102972
ILMN_2549458	AK009628	2310035C23Rik			1.0625	0.11315	1.00992	0.11993	1.04605	0.130459		1.00902	0.0903666	1.01619	0.0598897	1.03248	0.126119
ILMN_2549473	XM_992876.1	LOC667034		PREDICTED: Mus musculus similar to purine nucleoside phosphorylase, transcript variant 1 (LOC667034), mRNA.	1.03908	0.0714499	-1.06828	0.169062	-1.00158	0.0709529		-1.08659	0.102227	-1.05682	0.103944	1.0302	0.0839333
ILMN_2549494	AK007865	Prep			1.18078	0.107481	1.34414	0.254086	1.44897	0.206947		1.03003	0.229424	1.08642	0.13541	-1.01614	0.518868
ILMN_2549504	AK013161	2810425O13Rik			-1.06217	0.200598	-1.25036	0.18502	-1.03775	0.340628		-1.05256	0.131287	-1.07311	0.0540449	-1.01507	0.394171
ILMN_2549511	AK005845	1700010M06Rik			-1.10445	0.0903604	-1.0829	0.0153687	-1.20928	0.12652		1.03199	0.0590221	-1.03994	0.0234008	-1.07137	0.0773461
ILMN_2549544	AK008185	Mapbpip-pending			1.00909	0.191723	-1.35004	0.132653	-1.45768	0.0964124		-1.01089	0.229857	-1.5121	0.0635844	-1.44364	0.039904
ILMN_2549571	AK014577	Ptpn13			1.13311	0.0439779	-1.01789	0.0554159	-1.00282	0.0899335		-1.1139	0.0920507	-1.06007	0.0731562	-1.07994	0.184449
ILMN_2549580	AK014555	4632407J06Rik			-1.01768	0.106587	-1.0856	0.0852139	-1.15245	0.152595		-1.02716	0.0900183	-1.00507	0.101121	1.04437	0.144423
ILMN_2549613	AK018647	9130023F12Rik			-1.02262	0.0928342	1.12735	0.204571	1.05924	0.130547		1.13111	0.0193701	1.29648	0.0301215	1.21609	0.334301
ILMN_2549653	AK015338	4930438M06Rik			1.07199	0.126707	1.01706	0.0902932	1.01411	0.13169		1.07119	0.165892	-1.02498	0.0982934	1.0205	0.0908794
ILMN_2549689	AK015292	4921529O18Rik			-1.03132	0.113622	1.18	0.227238	-1.0736	0.135493		-1.05367	0.136782	-1.16759	0.143461	-1.01875	0.0430731
ILMN_2549697	AK015403	4930447F20Rik			1.09077	0.0530363	-1.05271	0.0762755	1.00996	0.164115		-1.09971	0.102571	1.02196	0.12369	1.11494	0.174954
ILMN_2549707	AK015781	4930513H15Rik			-1.09974	0.0466441	-1.34769	0.0136037	-1.23452	0.0584555		-1.20134	0.0679888	-1.29011	0.0394782	-1.11205	0.100707
ILMN_2549714	AK015922	4930528A17Rik			-1.06607	0.0793425	-1.04569	0.105397	1.00937	0.0592215		1.04107	0.128637	-1.18158	0.0877097	-1.09218	0.103084
ILMN_2549755	AK016338	MOR			-1.06907	0.10078	-1.05515	0.0695354	-1.04589	0.0647173		1.06136	0.0473874	-1.07324	0.0827153	1.07198	0.0822505
ILMN_2549772	AK016259	4930569O18Rik			1.05862	0.0512957	1.01545	0.025029	1.12329	0.0919496		1.11185	0.108693	1.07578	0.0791785	1.01288	0.157683
ILMN_2549783	AK016271	Stx8			-1.00616	0.0306034	-1.02858	0.035399	-1.01007	0.0237837		-1.00878	0.0354752	-1.14967	0.123696	-1.04571	0.164575
ILMN_2549807	AK016397	4930596A03Rik			-1.00332	0.0637147	1.02377	0.131338	1.03981	0.025011		1.00889	0.0473331	-1.06967	0.0342854	1.04115	0.0380694
ILMN_2549835	AK017959	5830431I15Rik			-1.12125	0.0706922	-1.0601	0.0358383	-1.12215	0.116405		1.00784	0.0849214	-1.04687	0.12786	-1.06328	0.155386
ILMN_2549852	AK017975	5830436K05RIK			1.07389	0.0669756	1.20557	0.239519	1.08952	0.143876		-1.09596	0.123502	-1.00563	0.0934936	-1.03241	0.0895529
ILMN_2549885	AK018015	5830455K21Rik			-1.07266	0.050179	-1.26784	0.10333	-1.32973	0.044994		-1.13996	0.0783155	-1.35551	0.0397929	-1.25564	0.0955409
ILMN_2549903	AK018078	6230401I02Rik			-1.0116	0.0788961	1.10267	0.0888636	-1.23064	0.201161		1.01814	0.0867048	1.33915	0.242418	1.15985	0.273998
ILMN_2549920	AK018223	Tmod2			-1.18623	0.0460987	-1.05726	0.0222429	-1.04058	0.0710126		-1.02074	0.035841	-1.08965	0.101937	-1.05221	0.0689752
ILMN_2549929	AK018238	Copg2as2			-1.17861	0.137234	-1.16085	0.355375	-1.19314	0.0477093		-1.14944	0.0478222	1.07862	0.0782683	-1.00467	0.25591
ILMN_2549974	AK018320	6530403M18Rik			-1.0217	0.0575068	-1.09934	0.0806257	-1.01177	0.0380463		1.06034	0.167221	-1.01821	0.144808	-1.02499	0.121331
ILMN_2550016	AK003209	1110001C23Rik			-1.08273	0.178558	-1.1336	0.0387482	-1.35083	0.203418		-1.07088	0.045795	-1.11819	0.0488296	-1.08005	0.330939
ILMN_2550040	AK009842	Zfp99			-1.0261	0.0334097	1.01975	0.154131	-1.02152	0.094685		-1.11118	0.0585358	-1.21645	0.0872172	-1.0656	0.128719
ILMN_2550089	AK008004	2010001F03Rik			-1.16238	0.0553336	-1.62363	0.08051	-1.67774	0.0828566		-1.22545	0.208149	-1.81536	0.0393883	-1.60708	0.203762
ILMN_2550095	AK012678	6230425C21Rik			1.04702	0.0399906	1.77443	0.464875	1.54019	0.240766		1.13715	0.356625	2.34546	0.267822	1.68236	0.525437
ILMN_2550129	AK012654	Hbb-bh1			1.02871	0.110502	-1.09486	0.140313	-1.0521	0.12342		-1.03366	0.191523	-1.04538	0.132138	-1.23016	0.0600372
ILMN_2550130	XR_034708.1	1700063K16Rik		PREDICTED: Mus musculus RIKEN cDNA 1700063K16 gene (1700063K16Rik), misc RNA.	-1.016	0.123092	-1.10256	0.0571631	-1.0708	0.0436256		1.1119	0.0970488	-1.04185	0.0796647	1.01821	0.119594
ILMN_2550164	AK007212	Slc26a2			1.05106	0.0731562	1.13554	0.163931	-1.0825	0.00565735		1.07758	0.0229969	1.01668	0.0353815	-1.02676	0.0998923
ILMN_2550168	AK007293	1700126L06Rik			-1.04262	0.0646439	-1.1221	0.103509	1.0437	0.0960565		-1.06225	0.0476679	-1.07136	0.0398564	-1.0358	0.0388255
ILMN_2550189	AK007197	1700113I01Rik			-1.02475	0.127924	-1.20908	0.130571	1.00263	0.13334		-1.13488	0.0802933	-1.07855	0.0670738	-1.19372	0.0620877
ILMN_2550197	AK017232	5330402L21Rik			1.17461	0.13099	1.19826	0.219878	1.13001	0.130424		-1.04534	0.228345	-1.18427	0.271625	1.00491	0.111889
ILMN_2550230	AK008192	Ogg1			1.00598	0.0511306	1.00095	0.202062	-1.14576	0.237657		1.02413	0.0742496	-1.14842	0.0433822	1.02344	0.116653
ILMN_2550240	AK008731	Gtpbp2			1.13087	0.210765	1.07466	0.0746646	1.20867	0.0540498		1.09125	0.0723635	1.13475	0.0830681	1.1194	0.104322
ILMN_2550252	AK006754	5430417M23Rik			-1.10157	0.0468637	-1.18464	0.0606848	-1.01814	0.0767974		1.07036	0.0924937	1.0022	0.11104	-1.01104	0.0478507
ILMN_2550291	AK009582	2310032M22Rik			-1.19355	0.0367558	-1.27593	0.183865	-1.30945	0.15719		-1.14497	0.103619	-1.00524	0.180201	-1.08396	0.363487
ILMN_2550329	AK011798	Usp25			1.1699	0.0621059	1.05891	0.0440633	1.00586	0.00532746		-1.01889	0.113886	-1.07564	0.153262	1.01938	0.0472509
ILMN_2550370	AK011931	Rfc5			1.06665	0.10766	1.07004	0.0846752	1.09612	0.0404398		1.05638	0.0919614	1.19397	0.128861	1.13494	0.127066
ILMN_2550376	AK010807	2410142K10Rik			-1.16192	0.15329	1.05983	0.0644623	1.09172	0.3082		-1.07667	0.195915	-1.03792	0.21164	-1.08061	0.100599
ILMN_2550382	AK010813	2410152H17Rik			-1.04218	0.121502	-1.14792	0.0325264	-1.1327	0.0526504		-1.06808	0.0520576	-1.14147	0.0471272	-1.06043	0.111454
ILMN_2550391	AK010815	2410153K17Rik			1.05741	0.0649959	1.16708	0.188029	1.0857	0.0299692		-1.07234	0.209622	-1.1164	0.196163	-1.06809	0.21119
ILMN_2550414	AK010826	Jcam2			1.05288	0.033346	1.01204	0.0814054	-1.03112	0.0285112		-1.04157	0.11613	-1.0846	0.079563	-1.0297	0.023826
ILMN_2550423	AK012612.1	scl0002368.1_75			-1.01468	0.146736	1.07561	0.129824	1.14044	0.363599		1.05551	0.0652482	1.24	0.196389	-1.20339	0.135305
ILMN_2550439	AK013337	2810453H10Rik			1.11302	0.103766	1.07046	0.0709513	1.00869	0.0871344		-1.08752	0.046329	-1.02351	0.0639547	-1.03574	0.015464
ILMN_2550497	AK015126	Rdgb2			-1.08873	0.166787	-1.03032	0.108286	-1.32236	0.0944792		-1.09743	0.121857	-1.14527	0.0873412	-1.1121	0.0978205
ILMN_2550570	AK008093	Fibp			1.18277	0.0113899	1.37343	0.121255	1.43538	0.196994		1.12806	0.144028	1.2947	0.0899503	1.29437	0.17073
ILMN_2550585	XM_919181.2	D0Kist2		PREDICTED: Mus musculus DNA segment, KIST 2, transcript variant 3 (D0Kist2), mRNA.	1.02494	0.102055	-1.00792	0.0744213	-1.03861	0.0729636		-1.06348	0.0420552	-1.00332	0.0609253	-1.03405	0.192193
ILMN_2550623	NM_020252.2	Nrxn1	A230068P09Rik; 9330127H16Rik; 1700062G21Rik; mKIAA0578	Mus musculus neurexin I (Nrxn1), mRNA.	-1.02153	0.0104981	-1.0163	0.0697427	-1.09029	0.0803338		1.08937	0.0912993	1.05075	0.0242837	-1.02528	0.0295608
ILMN_2550631	AK009470	Trpm7			-1.26083	0.0669786	-1.18338	0.0930019	-1.36665	0.0991203		-1.12774	0.0877684	-1.10479	0.0823347	-1.21317	0.146714
ILMN_2550647	AK012468	Rab3c			1.12971	0.0581979	-1.05732	0.0282805	-1.10702	0.165495		1.03479	0.0898339	-1.01412	0.0825901	1.03788	0.0888492
ILMN_2550693	AK018271	Req			1.02358	0.0538821	-1.06966	0.0992204	1.01438	0.116983		1.05586	0.177795	1.00424	0.0678288	1.08327	0.209952
ILMN_2550725	AK019407	Fbxo6a			1.00889	0.0673937	-1.07187	0.108414	-1.01693	0.0074243		-1.07501	0.0309647	-1.11596	0.0217433	-1.20166	0.133099
ILMN_2550740	AK020747	A430024H01Rik			-1.02727	0.0487877	1.04719	0.0157459	1.04334	0.148744		1.01325	0.0378819	1.16331	0.181623	1.16101	0.113641
ILMN_2550745	AK020853	A930014B11Rik			1.00856	0.146504	1.2503	0.0715102	1.2181	0.0636191		1.04424	0.112343	1.22708	0.0663832	1.17582	0.242744
ILMN_2550760	AK019935	Spi2-1			-1.04673	0.0129658	1.22983	0.158318	1.05841	0.0631539		1.00876	0.0891778	1.01598	0.0886213	-1.004	0.0813105
ILMN_2550794	AK021286	D330022O09Rik			-1.18917	0.0762496	-1.09594	0.114954	-1.15965	0.0937569		-1.01824	0.0518294	1.04143	0.0594991	-1.06538	0.183818
ILMN_2550803	AK020214	Camk2d			1.00666	0.076756	1.01745	0.0389048	1.00089	0.105671		1.02528	0.0042544	-1.08123	0.09086	-1.01321	0.116074
ILMN_2550822	AK088172	Afg3l1			-1.27009	0.142651	-1.21587	0.0435773	-1.33092	0.224248		-1.07644	0.0349921	-1.28688	0.07021	-1.03337	0.215586
ILMN_2550885	AK088602	E430021E22Rik			-1.09604	0.0907546	-1.06595	0.0664276	-1.07066	0.0330307		-1.09123	0.0763445	-1.07893	0.0287959	1.01537	0.0923682
ILMN_2550908	AK020399	9430002A10Rik			1.02079	0.0892233	-1.06566	0.0692395	-1.04992	0.110325		-1.09598	0.0598836	-1.0184	0.0260429	-1.09461	0.137458
ILMN_2550935	AK088780	Ly116			1.1048	0.0670338	-1.06757	0.116835	-1.01336	0.00998457		1.06544	0.0563368	-1.09029	0.0928785	-1.04059	0.0215385
ILMN_2550945	AK088771	E430025L11Rik			-1.02904	0.0850063	-1.09346	0.0587922	-1.08205	0.0403169		-1.02149	0.0408444	-1.07126	0.0273826	-1.07458	0.0204707
ILMN_2550952	AK088908	Ik			-1.15434	0.0913884	-1.04963	0.0545184	-1.01611	0.216096		-1.01092	0.0605269	1.06468	0.0503522	-1.06555	0.169494
ILMN_2550962	AK088947	E430033B07Rik			-1.28342	0.364825	1.42891	0.58085	1.86947	0.812559		1.03442	0.549374	-1.06298	0.570362	1.12358	0.143806
ILMN_2551039	AK019986	5730593H20Rik			1.05164	0.0304623	1.04719	0.0221591	1.05959	0.145966		1.10923	0.0509675	1.03613	0.0105508	1.02191	0.0343089
ILMN_2551055	AK021080	C030014F05Rik			1.03274	0.0532427	-1.04804	0.0664047	-1.01743	0.102141		-1.17975	0.159211	-1.09289	0.123836	-1.13035	0.0903945
ILMN_2551092	NM_001037997.1	Fert2	C330004K01Rik; AV082135; Fer; Fert	Mus musculus fer (fms/fps related) protein kinase, testis specific 2 (Fert2), transcript variant 1, mRNA.	-1.01522	0.0611377	-1.06901	0.0819029	-1.13654	0.127979		1.06723	0.163676	1.15133	0.235868	-1.0802	0.152293
ILMN_2551098	AK020208	8030455F02Rik			-1.15724	0.0531386	-1.22682	0.0092503	-1.17998	0.192802		-1.13951	0.00569087	-1.16907	0.066655	1.01571	0.0415728
ILMN_2551152	AK019978	Auh			-1.1316	0.0598414	-1.09186	0.108986	-1.16356	0.0659408		-1.0603	0.05392	-1.22857	0.0359744	-1.1115	0.0820805
ILMN_2551171	AK021166	C330001K17Rik			-1.12678	0.0149928	-1.206	0.0532442	-1.22654	0.150303		-1.05381	0.06068	-1.14652	0.0239743	1.02902	0.15293
ILMN_2551185	AK021156	C030047E14Rik			1.05534	0.012588	-1.01762	0.127145	-1.07837	0.0751916		1.0724	0.0793362	-1.08182	0.0550442	1.03726	0.114678
ILMN_2551187	AK021257	Igf2bp1			-1.02925	0.0911263	-1.03105	0.0521652	1.0224	0.0499337		-1.05408	0.0261627	-1.06036	0.00291239	-1.04111	0.102951
ILMN_2551201	XM_001473896.1	LOC100045224		PREDICTED: Mus musculus similar to PR domain containing 8 (LOC100045224), mRNA.	-1.13184	0.0961344	-1.30526	0.18908	-1.13562	0.0629604		-1.05467	0.0675753	1.007	0.100421	-1.06429	0.0514964
ILMN_2551227	AK089103	E430039I23Rik			1.02057	0.176202	-1.55371	0.0813465	-1.40088	0.0360462		1.04061	0.29575	-1.22148	0.18208	-1.31587	0.0270122
ILMN_2551246	NM_029404.2	Phf14	mKIAA0783; 1110001C23Rik; 5730446A07Rik; 4932409F11Rik; KIAA0783; AV297001; AA623952	Mus musculus PHD finger protein 14 (Phf14), mRNA.	-1.07899	0.0511966	-1.08487	0.0354031	-1.15725	0.0919558		-1.22358	0.0934315	-1.15447	0.0835061	-1.12828	0.0794207
ILMN_2551266	AK020052	0610009D07Rik			1.07973	0.0785156	-1.06805	0.16644	-1.06589	0.112063		1.01782	0.151248	-1.00399	0.0608805	-1.03714	0.168591
ILMN_2551272	AK020104	6720407G21Rik			1.04763	0.0742025	-1.03645	0.0912174	1.00298	0.110176		-1.08348	0.116455	-1.09243	0.143099	-1.1062	0.0387338
ILMN_2551339	AK020775	A430106H13Rik			1.11147	0.105283	1.26844	0.0483394	1.51469	0.0736153		1.19941	0.0395667	1.47293	0.212241	1.28518	0.45001
ILMN_2551387	AK020923	Bcl2l2			-1.01232	0.0772391	-1.04996	0.095071	-1.22681	0.025491		-1.08446	0.121594	-1.26727	0.0712176	-1.26233	0.051962
ILMN_2551437	XM_001474132.1	LOC625175		PREDICTED: Mus musculus region containing RIKEN cDNA 1700028E10 gene; hypothetical protein A630054D14 (LOC625175), mRNA.	-1.21878	0.0346121	-1.15685	0.120117	-1.10048	0.105755		-1.01497	0.0282413	-1.03303	0.0112565	1.07254	0.18601
ILMN_2551506	AK020785	4933433P14Rik			1.02472	0.16404	-1.02334	0.525586	1.32322	0.0961517		1.22773	0.176143	1.47829	0.306287	1.45816	0.345528
ILMN_2551519	AK020894	4933411K20Rik			-1.04246	0.0556104	-1.08799	0.0487668	-1.1511	0.0974875		-1.00636	0.0819424	-1.02855	0.0342853	-1.17555	0.083455
ILMN_2551602	AK020097	6430503K07Rik			-1.05986	0.0646361	1.06219	0.146793	1.10015	0.0226091		-1.12104	0.0802222	-1.03643	0.061662	-1.00923	0.173574
ILMN_2551611	AK019892	5133401H10Rik			-1.05914	0.064089	-1.1578	0.0815866	-1.17098	0.142219		1.07579	0.150682	-1.08802	0.0736282	1.05008	0.167969
ILMN_2551612	AK020235	8430426J06Rik			1.01893	0.060295	1.11679	0.107654	1.04848	0.165145		1.07097	0.0932645	1.14558	0.101477	1.31488	0.277426
ILMN_2551648	AK019700	Mscp-pending			-1.03407	0.121772	-1.02462	0.110361	-1.10674	0.0911695		1.0556	0.0815486	1.13755	0.0785534	1.01119	0.19303
ILMN_2551652	AK088370	Ssb			1.00807	0.0307162	-1.09863	0.0525066	-1.03108	0.216572		-1.05214	0.0609104	1.03569	0.0887693	1.1158	0.219902
ILMN_2551668	AK088401	Cla3			1.05472	0.224014	1.04303	0.211326	-1.02545	0.141215		-1.14331	0.0288054	-1.32958	0.0869464	-1.20955	0.0489409
ILMN_2551723	AK019042	3000003G13Rik			-1.04656	0.0871384	-1.24384	0.0822955	-1.48544	0.233283		1.22826	0.195447	-1.06567	0.034704	1.00063	0.367852
ILMN_2551732	AK018831	1700007N01Rik			1.01785	0.0445708	1.09477	0.0740468	-1.01304	0.0593681		1.13174	0.0523176	-1.08042	0.131773	1.01417	0.0311777
ILMN_2551741	AK018737	0610010I05Rik			-1.12475	0.0874857	-1.48544	0.0490158	-1.48433	0.2124		-1.04208	0.151909	-1.62531	0.0439241	-1.56787	0.171635
ILMN_2551744	AK019270	Tsga14			-1.04847	0.0486759	-1.06966	0.120134	-1.04344	0.103007		1.12884	0.085735	1.13924	0.126876	1.12214	0.116919
ILMN_2551824	AK018918	1700091C19Rik			-1.0873	0.0254396	-1.08457	0.0537312	-1.06486	0.0822056		1.01978	0.0798361	-1.02343	0.114203	1.00192	0.0761222
ILMN_2551827	AK019441	Dncic2			1.00678	0.0572141	1.29423	0.171779	1.24749	0.234681		1.1289	0.23643	1.36483	0.125258	1.35814	0.0639179
ILMN_2551840	NM_030113.2	Arhgap10	A930033B01Rik; PSGAP-s; PSGAP-m	Mus musculus Rho GTPase activating protein 10 (Arhgap10), mRNA.	-1.02545	0.123621	1.07429	0.086012	1.03286	0.0527707		1.03019	0.0935617	-1.00163	0.0557735	1.05493	0.0247364
ILMN_2551852	AK021230	C330049H01Rik			1.22063	0.185445	1.25936	0.118735	1.07443	0.200957		-1.05805	0.217977	1.04797	0.166609	1.18837	0.102238
ILMN_2551891	AK018867	1700061G19Rik			-1.05098	0.0829301	-1.06047	0.155508	-1.19703	0.092392		1.04206	0.0337572	-1.02368	0.069152	-1.00838	0.119135
ILMN_2551902	AK019056	2210039O17Rik			-1.30623	0.0841707	-1.42343	0.0486419	-1.35759	0.041047		-1.15626	0.244047	-1.42627	0.0557313	-1.28796	0.0383838
ILMN_2551939	AK021402	E130202I16Rik			1.0337	0.180867	-1.07336	0.0493299	-1.01331	0.0867779		-1.09536	0.16892	-1.03812	0.0370976	-1.06724	0.0414206
ILMN_2551945	AK021406	E130209G04Rik			-1.03313	0.0221396	-1.05712	0.0270837	-1.07774	0.109519		1.02753	0.0688485	-1.13917	0.119902	-1.07646	0.0565973
ILMN_2551962	AK019512	4831423D23Rik			1.06975	0.00908056	1.04355	0.0594243	1.06332	0.0882445		-1.06374	0.157053	-1.00655	0.144666	-1.03246	0.117893
ILMN_2551988	AK020649	Adam15			-1.15576	0.0924848	1.03825	0.103219	1.06942	0.0983929		-1.06545	0.118233	-1.05684	0.0813988	-1.08883	0.104741
ILMN_2552000	AK019846	Lipe			-1.05175	0.0197069	-1.11184	0.100164	-1.16684	0.13734		1.00662	0.0957721	-1.00521	0.0539674	-1.04547	0.092933
ILMN_2552013	AK019504	4632427C23Rik			1.00895	0.0148726	-1.07101	0.0573165	-1.03535	0.0736605		1.12146	0.07189	1.0318	0.0548403	-1.03514	0.13552
ILMN_2552030	AK019537	4921505C17Rik			-1.29758	0.083048	-1.33294	0.118198	-1.30417	0.0664991		-1.19347	0.0807388	-1.11224	0.129364	-1.21674	0.173729
ILMN_2552038	AK027261	2700018L05Rik			-1.11906	0.0298088	-1.05728	0.0911023	1.05806	0.176079		-1.07386	0.0615164	1.0101	0.0756876	-1.12025	0.0365997
ILMN_2552047	AK012215	2700007P21Rik			-1.15078	0.0669039	-1.00943	0.0727685	-1.13161	0.103181		1.13636	0.113491	1.10794	0.101782	1.07431	0.159087
ILMN_2552055	AK019712	4930529M08Rik			-1.14142	0.0490952	-1.10673	0.0584107	-1.07499	0.16161		-1.02835	0.101163	-1.14535	0.0863074	-1.04594	0.0981033
ILMN_2552085	AK019816	4930578M22Rik			-1.04814	0.105285	-1.01048	0.0954495	-1.08448	0.169519		1.18078	0.0741088	1.06364	0.119943	1.07716	0.051166
ILMN_2552119	AK020981	B230118H11Rik			1.02684	0.112866	-1.03394	0.146268	-1.04475	0.0750628		-1.23696	0.120963	-1.13238	0.0350334	-1.07848	0.0885021
ILMN_2552153	AK019661	4930500E24Rik			-1.17229	0.0419486	1.02844	0.118811	1.02174	0.0214366		-1.00669	0.0240214	1.0274	0.0909122	-1.03947	0.119375
ILMN_2552161	AK019693	4930523M17Rik			1.08806	0.204011	-1.08661	0.0508894	-1.01955	0.104965		-1.02093	0.0649425	-1.09028	0.0626615	1.07649	0.161804
ILMN_2552170	AK020021	5830430H09Rik			-1.06268	0.0581897	-1.00777	0.0501452	-1.03662	0.109581		-1.08044	0.0582806	-1.04979	0.0379521	-1.19179	0.0504345
ILMN_2552181	AK019878	5031425D22Rik			1.15739	0.0734837	-1.01677	0.0497565	-1.02003	0.138239		1.03643	0.118742	1.0192	0.0211682	1.11704	0.0579757
ILMN_2552202	XR_035282.1	9630041A04Rik		PREDICTED: Mus musculus RIKEN cDNA 9630041A04 gene (9630041A04Rik), misc RNA.	-1.00967	0.0398935	1.02374	0.0846826	-1.09276	0.141841		1.11587	0.145692	-1.02141	0.0269118	1.04262	0.134272
ILMN_2552236	AK031837	Foxp1			-1.15653	0.0238731	-1.15578	0.0539179	1.00335	0.266484		1.0421	0.135364	-1.05329	0.114844	-1.15669	0.0760942
ILMN_2552243	AK028549	4632428D17Rik			-1.02457	0.191392	-1.09992	0.17087	-1.07078	0.105098		1.00052	0.0737143	-1.00554	0.0868199	1.05715	0.0791824
ILMN_2552251	AK028530	4632422H02Rik			-1.03568	0.131442	-1.12326	0.0912105	-1.06429	0.106097		-1.10194	0.0465086	-1.05971	0.0360875	-1.01632	0.108903
ILMN_2552295	AK030195	Vcam1			1.15896	0.14751	1.31791	0.200799	1.16605	0.187463		1.12917	0.0814215	1.43763	0.0951576	1.24384	0.156201
ILMN_2552322	AK030233	4933426M11Rik			1.12532	0.138153	1.02424	0.173818	1.06974	0.0809823		-1.00422	0.0850984	-1.04125	0.0936481	1.03339	0.0849112
ILMN_2552338	NM_001039228.2	EG625424		Mus musculus predicted gene, EG625424 (EG625424), mRNA.	1.05613	0.0992039	-1.06564	0.0850055	-1.09024	0.110383		-1.00936	0.030106	-1.12819	0.0608226	-1.01736	0.134057
ILMN_2552364	AK029623	4930415C24Rik			1.01715	0.145924	-1.04914	0.115014	1.03809	0.0523783		1.09431	0.0922266	-1.02995	0.0566506	1.07392	0.155978
ILMN_2552380	AK029681	4930465J06Rik			-1.02391	0.0801085	-1.00575	0.0628107	-1.22325	0.0355928		-1.06982	0.141995	-1.0193	0.0567321	1.06046	0.31894
ILMN_2552416	AK030628	1300013D05Rik			-1.08262	0.162339	-1.04985	0.060989	-1.04289	0.0491325		1.06167	0.127991	-1.08041	0.0795128	-1.08972	0.0743434
ILMN_2552473	AK033004	Jak1			1.00088	0.260122	-1.03169	0.0361851	1.01345	0.237877		-1.11388	0.129908	-1.03496	0.111112	1.09644	0.115991
ILMN_2552490	AK032861	6720463L11Rik			-1.08803	0.075551	1.27512	0.098723	1.12934	0.124619		1.24087	0.00904985	1.38082	0.270879	1.42781	0.400896
ILMN_2552516	AK032703	Anxa4			-1.09067	0.0790515	-1.04477	0.0843498	-1.15355	0.0632019		-1.08283	0.047275	1.00019	0.109156	-1.07077	0.0262937
ILMN_2552541	AK033662	Lpin2			-1.09563	0.0315706	1.10811	0.236316	1.07551	0.165713		1.02627	0.154446	1.18724	0.118344	1.25212	0.167235
ILMN_2552569	AK033629	Cpn1			-1.31252	0.140017	-1.54315	0.0915717	-1.48151	0.0404891		-1.47884	0.0862409	-1.90491	0.0913462	-1.62951	0.0660249
ILMN_2552589	AK033750	Abcc1a			1.00801	0.0870429	1.25502	0.180136	1.15871	0.140284		-1.01583	0.148387	1.05658	0.0845299	1.0737	0.266084
ILMN_2552605	AK030541	5330429D05Rik			-1.09339	0.0201681	-1.06359	0.0971444	-1.08676	0.0920541		1.07274	0.0883627	-1.11862	0.0404737	-1.0303	0.0491051
ILMN_2552631	AK031386	6030419L17Rik			1.00297	0.0689894	-1.00299	0.0574125	1.05831	0.205856		-1.16377	0.126637	1.01194	0.0535954	-1.00948	0.125761
ILMN_2552652	AK031546	6030449M12Rik			-1.24975	0.0826968	-1.40649	0.29992	-1.2653	0.151685		-1.04276	0.117834	1.05321	0.142221	-1.01431	0.119491
ILMN_2552695	AK032734	5830436K05Rik			1.3246	0.15686	1.23139	0.0780003	1.25216	0.254986		1.03942	0.0886594	1.00672	0.1755	1.00491	0.110501
ILMN_2552701	AK032866	Gpc6			1.11231	0.0397286	1.25262	0.0318091	1.23424	0.10087		1.00831	0.043519	1.21693	0.0877452	1.23654	0.134239
ILMN_2552717	AK033491	9030225E01Rik			-1.067	0.108975	-1.01299	0.15034	-1.08853	0.138759		-1.1298	0.102937	-1.07104	0.0544434	-1.00603	0.0769632
ILMN_2552732	AK033474	9030216K14Rik			-1.22053	0.0548391	-1.10264	0.0468793	-1.17094	0.13826		1.00663	0.137597	1.01384	0.180519	-1.03875	0.0537956
ILMN_2552783	AK079432	9930016I07Rik			1.1402	0.119784	-1.04446	0.925636	-1.23204	0.567454		-1.07924	0.110788	1.35156	0.085305	1.25949	0.130947
ILMN_2552800	AK037294	A130004B21Rik			-1.13091	0.0259559	-1.05501	0.122476	1.04331	0.118964		-1.00349	0.0305232	-1.01544	0.0796555	1.03813	0.113667
ILMN_2552812	AK028333	3732404C04Rik			-1.08103	0.127616	-1.02629	0.0380748	-1.16746	0.0680022		-1.03262	0.121375	-1.06611	0.0369938	-1.00477	0.146307
ILMN_2552853	AK030230	4933426E01Rik			-1.04351	0.142769	1.09241	0.0256841	-1.09058	0.018794		-1.00443	0.151838	1.02607	0.0972776	-1.17768	0.0314101
ILMN_2552900	AK028425	Add2			-1.08275	0.0793853	1.01137	0.0413844	-1.01335	0.0658654		1.01825	0.0564607	-1.0452	0.0255261	-1.07384	0.110756
ILMN_2552931	AK029652	4930429A22Rik			-1.06231	0.0463102	-1.08596	0.0616416	-1.04174	0.096124		-1.06004	0.0442344	-1.04612	0.0390508	1.04966	0.299561
ILMN_2552983	AK037815	A130052C08Rik			1.51905	0.294051	2.78141	0.491008	2.48296	0.2092		1.62595	0.768618	2.83742	0.187977	2.39884	0.514941
ILMN_2553025	XM_001477050.1	LOC100047073		PREDICTED: Mus musculus hypothetical protein LOC100047073 (LOC100047073), mRNA.	1.01204	0.0640838	-1.00122	0.0540048	1.03208	0.0926183		-1.02853	0.0216251	-1.14394	0.0994435	-1.07641	0.0379105
ILMN_2553035	AK038414	A230005M18Rik			-1.20631	0.0421034	-1.16603	0.0659893	-1.15449	0.0207499		-1.21142	0.0472278	-1.27776	0.0858144	-1.29209	0.119983
ILMN_2553041	AK038291	A130093I21Rik			-1.03553	0.0319064	-1.06254	0.0831585	-1.13696	0.195875		1.13079	0.145706	1.06601	0.115028	1.0344	0.043842
ILMN_2553063	AK038488	A230020C16Rik			-1.05372	0.0520728	-1.18576	0.0651166	-1.21968	0.0609217		1.04397	0.117889	-1.03178	0.0911735	-1.04299	0.122894
ILMN_2553116	AK033406	8430438E03Rik			1.17586	0.0306693	1.01854	0.130241	1.19109	0.0930834		1.10033	0.0244247	-1.10765	0.0258036	-1.04219	0.187749
ILMN_2553138	AK032312	6430518K01Rik			-1.03787	0.186104	-1.13055	0.0128251	1.00079	0.0266331		-1.02143	0.0921923	-1.11191	0.00842151	-1.09783	0.137479
ILMN_2553162	AK032470	6430558H08Rik			1.14561	0.140023	-1.01922	0.129763	1.05707	0.147791		1.00747	0.025545	-1.01275	0.0403743	-1.20153	0.157809
ILMN_2553193	AK032644	6530402E24Rik			-1.16281	0.104622	-1.21225	0.0794189	-1.10713	0.087626		1.14393	0.225973	1.06196	0.186065	-1.07608	0.0126547
ILMN_2553253	AK028684	4732433O14Rik			1.0222	0.237902	-1.1955	0.038938	-1.09392	0.0664954		-1.0764	0.0540807	-1.22322	0.0733857	-1.0999	0.0672261
ILMN_2553280	AK028922	4732470M22Rik			-1.00371	0.0686552	-1.05217	0.0616593	-1.00678	0.254191		-1.08283	0.0761434	-1.21869	0.105286	-1.16415	0.0897309
ILMN_2553305	AK028783	Ptpn14			-1.0396	0.080398	1.00475	0.0118786	1.03118	0.0988249		-1.03321	0.0587777	-1.00444	0.0359042	-1.04116	0.152396
ILMN_2553323	AK028934	4732471N16Rik			1.12869	0.0564154	1.00729	0.157333	1.07187	0.0186872		1.13811	0.0295351	1.08305	0.0984388	1.02308	0.210346
ILMN_2553345	XR_033093.1	LOC637970		PREDICTED: Mus musculus similar to type V P-type ATPase (LOC637970), misc RNA.	-1.07532	0.00423143	1.05691	0.110314	-1.01306	0.0953737		1.05761	0.155512	-1.0341	0.0198307	1.09575	0.086839
ILMN_2553359	AK029046	AB041549			1.03215	0.08433	1.05179	0.146043	-1.06122	0.0604294		1.04801	0.154368	-1.08842	0.0473869	1.02434	0.0992709
ILMN_2553372	AK028943	4732472L14Rik			1.02171	0.0780145	-1.0505	0.0966254	-1.01806	0.108943		1.01119	0.0435253	-1.09595	0.060761	-1.07066	0.098835
ILMN_2553379	AK029066	4732488H20Rik			1.13547	0.0639386	1.01896	0.0790782	-1.07987	0.167286		1.02317	0.0495762	-1.02682	0.0109536	1.08762	0.113188
ILMN_2553416	AK039191	A230106L22Rik			1.05981	0.16338	-1.04853	0.0661561	-1.11053	0.0298113		-1.10064	0.0621529	-1.09223	0.0879743	-1.08912	0.126079
ILMN_2553429	AK039136	A230101J17Rik			1.06503	0.0864546	1.0947	0.0650429	-1.01907	0.0486569		-1.05687	0.0815014	-1.00837	0.0796627	-1.02227	0.127252
ILMN_2553437	AK037209	A030010B06Rik			-1.05232	0.061739	-1.0156	0.0431404	1.01861	0.106251		1.08439	0.175888	-1.00347	0.0220217	-1.06303	0.0496737
ILMN_2553448	AK037239	Bpgm			1.02377	0.0288712	1.10977	0.162463	1.14759	0.251515		-1.1157	0.0892425	-1.02844	0.0830479	-1.08633	0.0389044
ILMN_2553462	AK037178	A030006E20Rik			-1.01468	0.0304786	-1.13828	0.190221	-1.10746	0.102549		1.05272	0.0753987	1.03881	0.0292023	1.01078	0.038557
ILMN_2553561	AK044527	A930019C19Rik			-1.06626	0.0201088	-1.02465	0.181125	-1.21363	0.0702853		-1.11854	0.0829877	-1.17106	0.0272707	-1.02403	0.106184
ILMN_2553577	AK044571	Rsdr1-pending			1.03564	0.0856474	-1.42275	0.0787615	-1.38463	0.142447		-1.18135	0.115628	-1.83782	0.105948	-1.77303	0.138123
ILMN_2553612	AK044560	Cacnb2			-1.17322	0.0849388	-1.36115	0.203353	-1.22472	0.0726117		-1.06136	0.21039	-1.07654	0.0599753	-1.05976	0.101866
ILMN_2553688	AK038453	A230013J07Rik			-1.0533	0.131716	1.06763	0.20622	1.00172	0.0433289		1.0497	0.105682	-1.12331	0.0729265	-1.04899	0.0672167
ILMN_2553710	AK039823	A430010E21Rik			-1.0196	0.209795	-1.09452	0.0820872	-1.10716	0.0943901		-1.12168	0.144351	-1.05152	0.0470154	-1.17212	0.107304
ILMN_2553711	AK039835	A430016A09Rik			1.05494	0.141136	-1.0067	0.0802437	-1.1487	0.114193		1.06814	0.137547	-1.03382	0.127176	1.02785	0.117561
ILMN_2553736	AK039792	Gfpt1			-1.01043	0.0503687	-1.18659	0.0747788	-1.12071	0.152675		-1.13822	0.0652108	-1.11787	0.0602645	-1.04392	0.113539
ILMN_2553758	AK040015	A430043M19Rik			-1.07791	0.0406011	-1.13756	0.0605307	-1.14654	0.0466917		-1.04945	0.028123	-1.04573	0.0436496	-1.08352	0.085729
ILMN_2553783	AK030864	5830434K11Rik			1.1173	0.0141556	1.10063	0.160304	1.10139	0.204959		-1.05409	0.0781422	-1.09201	0.146664	1.00164	0.153942
ILMN_2553797	AK030866	4932412G04Rik			1.1667	0.0493858	-1.10689	0.0537391	1.04313	0.140736		1.04062	0.0766622	-1.02535	0.0409345	-1.04175	0.0807903
ILMN_2553806	AK030879	Lama2			-1.13041	0.0893392	-1.16469	0.0279084	-1.1043	0.119744		-1.10702	0.0303887	-1.08582	0.0699125	-1.00894	0.0885767
ILMN_2553820	AK030906	Usp25			-1.00885	0.116809	-1.1578	0.0965028	-1.01731	0.0986939		-1.05339	0.028522	-1.08371	0.0346115	-1.02318	0.149367
ILMN_2553837	AK031765	6230412O07Rik			-1.06031	0.0257904	1.01117	0.129106	-1.07391	0.0632094		1.04116	0.0322879	1.00589	0.0693763	-1.02544	0.123787
ILMN_2553847	AK031958	6330510M13Rik			1.04863	0.0958416	-1.09951	0.125508	1.01735	0.224292		-1.04571	0.0572717	-1.08917	0.0112031	-1.02977	0.0839554
ILMN_2553897	AK028827	Ntrk2			1.11767	0.179775	1.06203	0.0494682	1.00129	0.0966332		-1.0185	0.0548982	-1.04426	0.15473	-1.02713	0.0512842
ILMN_2553916	AK028853	4732462K23Rik			1.0445	0.0966661	-1.15664	0.097741	-1.21822	0.0449086		1.04158	0.126586	-1.03668	0.120556	1.03002	0.29974
ILMN_2553938	AK029018	Dsg3			1.0013	0.126939	-1.03062	0.0707625	-1.10909	0.120888		1.13354	0.0815291	-1.0204	0.027805	1.05614	0.0954987
ILMN_2553947	AK029003.1	scl0001544.1_68			1.0118	0.0796261	-1.02576	0.0735651	1.03619	0.0223998		1.05284	0.098001	-1.02489	0.0220386	-1.0521	0.130985
ILMN_2553990	AK031223	5930431L16Rik			-1.0699	0.123104	-1.16478	0.0227604	-1.20905	0.0898383		1.00808	0.0558592	-1.06631	0.0571701	-1.11406	0.103411
ILMN_2554000	AK031203	5930429A15Rik			1.07258	0.166135	1.27911	0.0499662	1.31174	0.113958		1.0508	0.187656	1.30113	0.13132	1.12424	0.307833
ILMN_2554008	AK031231	5930434A13Rik			-1.0192	0.0886041	-1.00453	0.112465	-1.0711	0.115043		-1.05111	0.017084	-1.11348	0.105671	-1.05568	0.0602058
ILMN_2554071	AK031287	Col13a1			1.0293	0.0699931	1.03245	0.140606	1.07611	0.198103		-1.07574	0.0461683	-1.02814	0.0683665	-1.01376	0.0944265
ILMN_2554110	NM_026174.2	Entpd4	mKIAA0392; AI414893; 1200014F22Rik; Lysal1; A430102M06Rik; 4930513O14Rik	Mus musculus ectonucleoside triphosphate diphosphohydrolase 4 (Entpd4), mRNA.	1.09673	0.181229	-1.03349	0.0595577	-1.02645	0.0702168		-1.00827	0.0616589	-1.08723	0.104011	-1.07919	0.0794553
ILMN_2554118	AK031444	5031439A09Rik			-1.08596	0.0739316	1.05823	0.128759	1.13555	0.145096		1.01981	0.0956656	1.22167	0.128952	1.13085	0.171249
ILMN_2554192	AK031563	6030453H13Rik			-1.00592	0.101186	-1.05308	0.114412	-1.25963	0.0173683		-1.00853	0.0874917	-1.20355	0.0683013	-1.08413	0.17155
ILMN_2554207	AK031527	6030447G11Rik			-1.05481	0.103366	1.03542	0.123586	-1.11118	0.0851043		1.0472	0.0332401	-1.07498	0.0763342	-1.04023	0.0278473
ILMN_2554238	AK032987	6720485J18Rik			-1.12689	0.0123452	-1.1611	0.0947532	-1.19693	0.0801632		-1.0367	0.0890269	-1.05513	0.0715177	-1.06972	0.0360085
ILMN_2554253	AK033005	6720490M18Rik			-1.05958	0.107132	1.04748	0.0815525	1.07251	0.11894		-1.00532	0.0911562	1.11674	0.103307	1.01266	0.0312167
ILMN_2554261	AK032973	Epha7			1.05435	0.0448646	1.23051	0.049085	1.12573	0.293775		-1.04403	0.208895	1.16386	0.149981	1.14417	0.103201
ILMN_2554279	AK033621	Cftr			1.06174	0.0541403	1.09213	0.177227	1.05411	0.0231246		-1.07512	0.0790337	-1.07576	0.0430734	-1.02402	0.144844
ILMN_2554288	AK037086	Ap1g1			-1.07043	0.114698	-1.15167	0.157617	-1.00936	0.0688768		1.073	0.0472045	1.02831	0.0378348	1.03291	0.256133
ILMN_2554301	AK037093	Slc2a9			-1.17017	0.0353094	-1.39572	0.0251225	-1.36867	0.059535		-1.10551	0.226392	-1.30156	0.0701162	-1.4456	0.0415122
ILMN_2554360	AK044263	A930004F07Rik			1.10794	0.1045	1.0268	0.127224	1.08956	0.134362		1.03136	0.0419936	-1.10835	0.0475504	-1.04121	0.0977957
ILMN_2554403	AK044345	A930008G09Rik			-1.01624	0.120473	-1.11943	0.10551	-1.11955	0.0958628		-1.09644	0.0132372	-1.14147	0.0813255	-1.14751	0.0812728
ILMN_2554448	XM_974354.1	LOC674308		PREDICTED: Mus musculus similar to solute carrier family 39 (zinc transporter), member 9, transcript variant 4 (LOC674308), mRNA.	-1.01427	0.0509517	-1.29541	0.105467	-1.40625	0.0664164		1.02572	0.190492	-1.11846	0.167302	-1.10177	0.122198
ILMN_2554456	AK047634	C030003M13Rik			-1.02093	0.173074	-1.1155	0.07123	-1.041	0.0921365		1.07269	0.133454	1.07247	0.178772	-1.0165	0.0155854
ILMN_2554464	AK047623	C030003A18Rik			-1.12467	0.0549515	1.04059	0.126383	-1.02922	0.0184899		-1.09571	0.101164	-1.03256	0.0410956	1.06452	0.187347
ILMN_2554549	AK079739	Gstt2			-2.38773	0.159678	-6.04769	0.0247678	-5.64164	0.0435346		-2.30366	0.203831	-4.3024	0.0638569	-4.54102	0.046511
ILMN_2554588	AK040044	A430049M06Rik			-1.01369	0.203597	-1.07916	0.0435265	1.0309	0.11942		-1.11925	0.0314361	-1.16172	0.0779872	-1.16087	0.0681648
ILMN_2554610	AK040109	Smoc2			1.11271	0.0796696	-1.05892	0.0491599	1.02315	0.166678		-1.03431	0.102059	-1.04854	0.140499	-1.02659	0.0428083
ILMN_2554612	AK079848	A430092C21Rik			1.08637	0.0609936	1.01535	0.0702382	1.00452	0.145944		1.14209	0.0857474	1.07765	0.0602435	1.11937	0.0976946
ILMN_2554621	AK079867	A430095M13Rik			1.13795	0.082189	1.02919	0.137904	-1.10429	0.153039		1.02109	0.0251082	-1.034	0.0247655	1.00064	0.076222
ILMN_2554644	AK040670	A530012E19Rik			-1.00863	0.154939	-1.07781	0.0773156	-1.0216	0.0754759		-1.02367	0.0550343	1.04349	0.122817	1.00699	0.173178
ILMN_2554666	AK043169	Mapk9			-1.17103	0.0703934	-1.1761	0.0467077	-1.13669	0.0347855		-1.035	0.118151	-1.06723	0.145978	-1.11521	0.0445241
ILMN_2554688	NM_175212.4	Tmem65	2610029O13Rik; 4930438D12Rik	Mus musculus transmembrane protein 65 (Tmem65), mRNA.	-1.01897	0.144746	1.44616	1.00022	1.29513	0.359549		1.82456	0.265243	2.6677	0.6974	2.10225	0.676051
ILMN_2554698	AK078178	6430402L23Rik			-1.15134	0.286827	-1.41863	0.139607	-1.07676	0.368885		-1.17282	0.0962503	-1.39632	0.154273	-1.58712	0.222467
ILMN_2554782	AK029474	B4galt1			-1.00004	0.153623	-1.14587	0.0687589	-1.06392	0.151578		-1.09619	0.0985716	-1.13971	0.0746529	-1.20077	0.0183373
ILMN_2554797	AK076722	4930421F12Rik			-1.14668	0.0837457	-1.06148	0.168274	-1.0497	0.0948477		-1.10462	0.0487751	-1.19366	0.0951969	-1.0892	0.0374659
ILMN_2554862	AK030273	4933440L10Rik			-1.04181	0.030395	1.11091	0.0974135	1.15371	0.119778		-1.04478	0.0989346	-1.02921	0.0988461	-1.06614	0.193407
ILMN_2554920	AK032105	6330589A16Rik			1.0369	0.18082	-1.07285	0.128395	-1.12785	0.118906		1.04727	0.0426528	-1.12516	0.0761374	1.02634	0.0305976
ILMN_2555027	AK031156	Epb4.1l3			1.12625	0.0539639	-1.01264	0.0669656	-1.05623	0.0993885		-1.05811	0.153042	-1.10383	0.0740868	-1.11893	0.0166859
ILMN_2555056	AK031551	Cappa2			1.03385	0.113021	1.11871	0.195362	1.04133	0.0472666		-1.02023	0.102169	-1.10685	0.112957	-1.08286	0.130164
ILMN_2555071	AK032696	6720402K17Rik			1.03657	0.0873859	-1.00495	0.0768032	1.04296	0.259057		-1.00192	0.0872974	1.00536	0.0927307	1.00895	0.0582994
ILMN_2555140	AK032823	6720458E07Rik			-1.01682	0.103448	-1.10807	0.127559	-1.01932	0.0906324		-1.03532	0.0964909	-1.08941	0.0944681	-1.05087	0.0361882
ILMN_2555157	AK032794	6720453O12Rik			-1.0304	0.0974183	1.12149	0.0777822	1.00084	0.0519145		-1.0577	0.142497	1.02898	0.177194	-1.04232	0.0672815
ILMN_2555166	AK032810	6720456J01Rik			-1.03112	0.0416557	-1.08184	0.0353275	1.00432	0.121566		-1.02233	0.109158	-1.04901	0.117088	1.04152	0.0644078
ILMN_2555181	AK033609	9130201A12Rik			1.05942	0.120426	-1.10222	0.0291628	-1.15311	0.15849		-1.14855	0.133774	-1.12018	0.0875557	-1.2878	0.107131
ILMN_2555214	AK033831	9230116M18Rik			-1.08266	0.0599341	-1.11452	0.0374644	-1.09507	0.147119		-1.07522	0.0522374	-1.04573	0.0919018	-1.0326	0.078655
ILMN_2555238	AK033842	Cp			1.48747	0.323723	5.27812	1.58749	4.27093	3.288		1.2169	2.44342	2.49065	1.80222	2.25273	1.04972
ILMN_2555264	AK037153	A030001L21Rik			1.02453	0.0264457	1.14651	0.0996298	1.29865	0.373051		-1.56461	0.274233	-1.16535	0.233896	-1.20535	0.455252
ILMN_2555280	AK040583	A430107J10Rik			-1.04538	0.056777	1.01051	0.088368	-1.07397	0.0435015		-1.09774	0.0273661	-1.06891	0.0230348	-1.05014	0.0135989
ILMN_2555288	AK040587	A430107O13Rik			-1.08483	0.0713592	-1.08847	0.0382551	-1.06738	0.0715759		-1.03566	0.114175	-1.13119	0.0488776	-1.12298	0.106068
ILMN_2555335	AK040528	A430105D21Rik			1.12789	0.191639	1.11561	0.191168	1.06635	0.138202		-1.15777	0.149798	-1.18021	0.183643	-1.20648	0.164339
ILMN_2555364	AK040613	A430109E24Rik			-1.10564	0.138593	-1.1137	0.0748221	-1.15704	0.0437604		-1.07239	0.0920664	-1.18496	0.141157	-1.01738	0.164388
ILMN_2555374	AK044328	A930007L02Rik			-1.11309	0.135344	-1.07918	0.0685995	-1.05407	0.0612206		-1.02158	0.0916071	-1.2141	0.109465	-1.05678	0.0714
ILMN_2555396	AK044339	Esrrb			-1.01116	0.0166622	-1.06606	0.122541	-1.08152	0.0448631		-1.36286	0.115951	-1.25384	0.108234	-1.17132	0.161454
ILMN_2555404	AK044289	A930005L06Rik			1.02498	0.112604	-1.05931	0.0184221	-1.00812	0.135201		-1.05378	0.13345	-1.1356	0.101063	-1.09834	0.0516269
ILMN_2555412	AK044427	A930012E17Rik			1.01545	0.0166586	-1.17071	0.00725848	-1.14865	0.0643559		-1.08544	0.0376612	-1.14674	0.00844114	-1.06709	0.0453395
ILMN_2555438	AK044660	A930030J18Rik			1.13928	0.057495	1.40111	0.104742	1.61836	0.116212		1.06259	0.283499	1.22739	0.295286	1.13041	0.588743
ILMN_2555452	AK044699	Statip1			1.00049	0.00831351	-1.0989	0.0750264	-1.01671	0.0420416		1.01193	0.0804488	-1.00694	0.0998309	-1.01433	0.024729
ILMN_2555465	AK044773	A930041K01Rik			-1.08085	0.0915254	-1.08863	0.0354088	-1.17746	0.0411459		-1.02287	0.0848944	-1.10523	0.0344532	-1.10811	0.212955
ILMN_2555477	AK044744	Epb4.1l1			1.01415	0.141033	-1.04319	0.0420542	-1.02346	0.0551165		-1.0071	0.0521137	-1.06991	0.11821	-1.09837	0.0740673
ILMN_2555484	XM_903904.2	Ezh1		PREDICTED: Mus musculus enhancer of zeste homolog 1 (Drosophila), transcript variant 4 (Ezh1), mRNA.	1.0163	0.109822	-1.08367	0.010202	-1.04132	0.0603429		-1.0453	0.0140197	-1.03631	0.0225131	-1.0096	0.0692135
ILMN_2555538	AK045601	B230214I19Rik			-1.02415	0.0574028	1.06244	0.0555865	1.17904	0.134432		-1.07521	0.0449077	1.0475	0.101233	-1.03767	0.160558
ILMN_2555553	AK045534	B230209C24Rik			1.09932	0.0507212	1.0536	0.13372	1.1147	0.152772		1.01756	0.0524843	-1.11795	0.0458471	-1.05983	0.0857291
ILMN_2555562	AK045507	Ppp1r1c			1.0083	0.032155	1.09566	0.189227	-1.13862	0.0286958		1.03862	0.0348358	-1.10968	0.129147	-1.063	0.0570234
ILMN_2555588	NM_001039558.2	C030030A07Rik		Mus musculus RIKEN cDNA C030030A07 gene (C030030A07Rik), mRNA.	-1.0567	0.0188963	1.05817	0.136967	1.06939	0.105437		-1.01071	0.0691579	-1.08063	0.0619453	1.00418	0.187257
ILMN_2555594	AK045506	6620401C13Rik			-1.02638	0.040547	-1.12902	0.0562748	1.03467	0.0238933		1.0574	0.17624	-1.17175	0.0503578	-1.09607	0.0981309
ILMN_2555625	AK046580	B430108N21Rik			1.01957	0.0345411	-1.08516	0.0819053	-1.14407	0.069544		-1.16662	0.0675298	-1.09613	0.046599	-1.11249	0.0786211
ILMN_2555632	AK046540	Asah2			1.1018	0.0956639	1.05059	0.0975156	-1.00429	0.095597		1.08175	0.0365932	-1.02595	0.0541306	1.00585	0.0757721
ILMN_2555646	AK046762	Prkcsh			-1.00574	0.0936787	1.1585	0.0877068	1.36139	0.42259		-1.00612	0.0365169	1.105	0.146985	1.22717	0.114253
ILMN_2555705	AK047766	C030030A07Rik			-1.07294	0.0796849	-1.1886	0.115312	-1.20622	0.0820709		-1.02039	0.0979212	-1.00608	0.0592395	-1.2013	0.134989
ILMN_2555752	AK047802	C030046K23Rik			-1.22065	0.118578	-1.40847	0.121237	-1.42422	0.093147		-1.35965	0.153528	-1.71311	0.0705262	-1.58402	0.0211952
ILMN_2555760	AK081292	C030048B12Rik			1.00858	0.0383144	1.06842	0.146692	-1.01894	0.100495		-1.01357	0.0225233	-1.0078	0.0374631	-1.01304	0.0405234
ILMN_2555803	NM_029420.3	Giyd2	2410170E21Rik; 4833422P03Rik	Mus musculus GIY-YIG domain containing 2 (Giyd2), mRNA.	1.03087	0.128042	1.01348	0.150667	-1.08563	0.124865		-1.03513	0.0792237	-1.14059	0.0815864	-1.22041	0.0228742
ILMN_2555851	AK030668	Sept3			-1.02273	0.117062	-1.10662	0.115218	1.0574	0.0462809		-1.04698	0.0376804	-1.01343	0.105894	-1.03361	0.067948
ILMN_2555867	AK033081	8030401N12Rik			1.08031	0.102569	1.04097	0.15899	-1.05517	0.181034		-1.07093	0.0990438	-1.17207	0.107657	-1.0051	0.116481
ILMN_2555908	AK029193	2610022G08Rik			1.07955	0.113667	1.00194	0.0378303	-1.04611	0.146564		-1.02433	0.0856178	-1.02729	0.0314817	-1.03729	0.0430334
ILMN_2555935	AK032155	1810047K05Rik			-1.05014	0.0612689	-1.12431	0.109596	-1.08154	0.106425		-1.01127	0.117316	1.05246	0.151631	1.00321	0.0136223
ILMN_2555964	AK034587	Dysf			1.11264	0.0554155	1.02665	0.0586217	-1.03404	0.112247		-1.00149	0.150964	-1.0164	0.140975	-1.01575	0.101171
ILMN_2555991	AK020422	Ptprm			1.10121	0.0729444	1.0475	0.103102	1.07079	0.0793025		-1.02582	0.0958433	-1.01445	0.109264	-1.09317	0.19214
ILMN_2556064	AK034677	Zfp103			-1.04158	0.0859193	-1.06058	0.139637	-1.08727	0.0414529		1.05817	0.151676	-1.11911	0.0379888	-1.1536	0.0632497
ILMN_2556075	AK034771	9430035E05Rik			-1.01027	0.0697942	-1.0379	0.124388	1.06761	0.0987706		1.00398	0.132788	-1.1463	0.0536037	-1.01242	0.0349565
ILMN_2556078	AK079126	9430028P18Rik			1.15764	0.106086	-1.00775	0.146081	-1.06017	0.0364025		1.11277	0.062243	-1.10443	0.100374	-1.04934	0.0300827
ILMN_2556116	AK035068	9430083C07Rik			-1.11194	0.139003	-1.10572	0.0880551	-1.15493	0.0409437		-1.05377	0.0352291	-1.19854	0.0524908	-1.09862	0.0848744
ILMN_2556132	AK020492	9430077D24Rik			1.02181	0.031054	1.2408	0.163339	1.15019	0.231647		-1.09194	0.124334	1.02026	0.0637608	-1.10482	0.0869489
ILMN_2556157	NM_026032.1	Lsm1	CASM; 2810025O06Rik	Mus musculus LSM1 homolog, U6 small nuclear RNA associated (S. cerevisiae) (Lsm1), mRNA.	1.0413	0.0441531	1.02569	0.100156	-1.05278	0.101284		-1.07673	0.0942861	1.13378	0.149318	1.10597	0.137966
ILMN_2556182	AK014480	Ask-pending			1.03891	0.0202371	1.10347	0.0283375	1.0733	0.0563242		-1.02896	0.119247	1.18478	0.143332	1.05385	0.122022
ILMN_2556191	AK049243	C330016F22Rik			1.05617	0.0787688	1.10571	0.138086	1.09516	0.154937		-1.02546	0.11433	1.00376	0.0854533	1.00285	0.210409
ILMN_2556208	AK049164	C330009J20Rik			-1.13531	0.0488443	-1.01535	0.0732875	-1.13179	0.0641902		1.21317	0.131653	1.03724	0.0445812	-1.07022	0.0182414
ILMN_2556209	AK049314	Trim27			1.00572	0.0881396	1.04097	0.216567	1.10803	0.0410685		1.01944	0.0686803	1.16012	0.0590914	1.13413	0.0717138
ILMN_2556233	AK049593	C430048N08Rik			-1.18186	0.0948291	-1.27944	0.13599	-1.29032	0.0478644		-1.19108	0.0440861	-1.1823	0.0722211	-1.12794	0.062804
ILMN_2556299	AK030106	4932442C03Rik			1.03087	0.0333564	-1.01807	0.114492	1.02386	0.138694		-1.09258	0.0324093	-1.09844	0.0728007	-1.18121	0.099665
ILMN_2556307	AK030177	4933412A06Rik			1.04535	0.18457	-1.06521	0.109656	1.01471	0.0393405		-1.04105	0.014896	-1.02971	0.0236136	-1.04639	0.0339104
ILMN_2556329	NM_026231.2	Gstcd	MGC74393; 4933434L15Rik	Mus musculus glutathione S-transferase, C-terminal domain containing (Gstcd), mRNA.	-1.00246	0.104022	-1.04638	0.0628189	-1.0316	0.102823		-1.16019	0.0357442	-1.05877	0.0577126	-1.03251	0.0121614
ILMN_2556365	AK053589	E130112J05Rik			-1.11272	0.132188	-1.10966	0.127544	-1.17417	0.0579988		-1.22537	0.0228643	-1.18799	0.0807076	-1.0416	0.154812
ILMN_2556389	AK053517	Rax			-1.0809	0.106094	-1.02986	0.0256486	1.09872	0.0462532		1.05723	0.070335	-1.04451	0.0655316	1.04541	0.0366708
ILMN_2556397	AK053596	E130112N23Rik			1.07892	0.12043	1.00131	0.0424318	1.04956	0.204624		1.0589	0.0616302	1.07742	0.0974016	-1.14994	0.0704549
ILMN_2556437	AK033131	Zfpm2			1.07936	0.122048	1.08871	0.0650335	1.07907	0.0274996		-1.0432	0.0764946	1.03984	0.0326514	1.14621	0.0917473
ILMN_2556478	AK033415	9030003C19Rik			1.0373	0.0514658	1.08088	0.0474623	1.33188	0.103603		1.05912	0.0454315	1.05214	0.0354071	1.18436	0.069843
ILMN_2556495	AK028545	Crsp3			-1.0349	0.076537	-1.04754	0.157514	1.09539	0.0764356		1.07528	0.0203464	1.05728	0.136839	1.07627	0.0561897
ILMN_2556530	AK030138	4932702M20Rik			-1.04074	0.151434	-1.03148	0.00950822	-1.19336	0.202205		1.00791	0.0394401	-1.00404	0.0128637	1.05055	0.143696
ILMN_2556551	AK029387	4833426D18Rik			-1.13891	0.019242	-1.08706	0.0457512	-1.17731	0.0406808		1.01366	0.11825	-1.0278	0.0503937	-1.10503	0.0424046
ILMN_2556557	AK029796	4930565A21Rik			1.0205	0.126119	1.01272	0.0579458	1.0943	0.100251		1.00743	0.0463886	-1.07472	0.0179259	-1.13127	0.174067
ILMN_2556572	AK030278	5031404C24Rik			-1.2608	0.123844	-1.37573	0.0587023	-1.12709	0.100648		-1.31918	0.0325237	-1.35254	0.0339711	-1.15933	0.0941155
ILMN_2556625	AK046548	B430003N09Rik			-1.08088	0.153868	-1.11474	0.0524677	-1.18302	0.138857		1.02111	0.114553	-1.07062	0.131703	1.02153	0.0873307
ILMN_2556685	AK049433	C430009E20Rik			1.16108	0.128969	1.14739	0.0891446	1.12757	0.0887959		1.02124	0.0749054	-1.00822	0.114833	-1.07935	0.190326
ILMN_2556735	AK079049	9330103H15Rik			1.05808	0.0865182	-1.03352	0.0605119	-1.08217	0.0546373		-1.12335	0.0828515	-1.04179	0.0157603	-1.06728	0.0434228
ILMN_2556741	AK033900	9330112I12Rik			-1.03494	0.107324	-1.00928	0.0689679	-1.14842	0.0504766		1.0567	0.00416255	-1.02023	0.0615198	-1.06423	0.0748661
ILMN_2556758	AK034049	Glb1			1.17309	0.0112667	-1.00728	0.17055	1.0745	0.143332		-1.0868	0.04919	-1.16446	0.0196184	-1.13157	0.22388
ILMN_2556766	AK034319	9330176N13Rik			-1.1495	0.127836	-1.22603	0.0844592	-1.20197	0.0885235		-1.00223	0.132932	-1.05749	0.0943093	-1.06826	0.0774458
ILMN_2556771	AK034275	9330171D12Rik			-1.14121	0.13711	1.00926	0.0889465	-1.04541	0.256926		1.0194	0.0618737	-1.0242	0.0743902	1.03364	0.165906
ILMN_2556789	AK034393	Catnal1			-1.10702	0.0484732	-1.1688	0.143623	-1.08984	0.162452		1.01574	0.140715	1.0404	0.208653	-1.08119	0.127555
ILMN_2556813	AK035048	9430079A18Rik			-1.05316	0.08727	-1.10683	0.149432	-1.14106	0.03463		-1.042	0.0108524	-1.17028	0.009551	-1.07239	0.025051
ILMN_2556850	AK035105	Stx8			1.08207	0.138727	-1.07475	0.127418	-1.03736	0.0991788		-1.16333	0.0890168	1.08124	0.173489	1.02532	0.066557
ILMN_2556881	AK035294	1500031K13Rik			-1.18551	0.0822452	-1.23811	0.0896211	-1.28453	0.103083		1.0098	0.142362	-1.06818	0.101724	-1.06681	0.129132
ILMN_2556921	AK030118	4932443E23Rik			-1.05472	0.0593711	-1.11039	0.0865753	-1.0688	0.0216899		1.00613	0.0719589	-1.09083	0.0359439	-1.12928	0.0860096
ILMN_2556989	AK032361	6430526N21Rik			1.04949	0.083456	1.23735	0.0648933	1.27809	0.110033		-1.03402	0.24503	1.01989	0.226404	1.04247	0.532512
ILMN_2557014	AK030640	5330440M16Rik			1.06571	0.171334	1.06598	0.165385	-1.05946	0.0388547		1.06087	0.124504	-1.02681	0.13958	-1.00227	0.0990378
ILMN_2557028	AK031091	5930404A08Rik			1.03526	0.17345	1.13557	0.161519	1.30151	0.116702		-1.03935	0.107053	-1.02593	0.0288943	1.06891	0.192182
ILMN_2557080	AK031359	6030413C11Rik			1.17545	0.178661	1.03143	0.0361825	1.02659	0.0867711		1.00236	0.295116	-1.0116	0.0954228	-1.07717	0.114076
ILMN_2557087	AK032860	6720463J01Rik			-1.03639	0.138204	1.01522	0.0463025	1.08966	0.0152252		1.03262	0.145497	1.02887	0.0484336	1.0668	0.148747
ILMN_2557096	AK032783	6720451B11Rik			-1.05624	0.0867203	1.03997	0.0892402	1.02035	0.0126443		-1.01286	0.146782	-1.07257	0.103577	1.0363	0.0572191
ILMN_2557110	AK037169	A030004P03Rik			-1.14779	0.0636915	-1.10228	0.138772	-1.15048	0.0821653		-1.16784	0.0653042	-1.13385	0.0116405	-1.07541	0.0407611
ILMN_2557115	AK044672	A930031F24Rik			-1.06076	0.0805911	-1.12648	0.0552163	-1.17043	0.0541771		-1.09428	0.0902013	-1.14636	0.0678718	-1.06565	0.121036
ILMN_2557137	AK044774	A930041K15Rik			1.04089	0.0316364	1.05589	0.0594055	1.03543	0.116858		-1.0418	0.121246	-1.06893	0.124434	-1.04074	0.0733929
ILMN_2557166	AK045454	Rab23			-1.02949	0.182283	-1.07446	0.0612992	-1.02833	0.0226763		-1.12639	0.0684369	-1.14338	0.0959012	-1.15431	0.111399
ILMN_2557183	AK045586	B230213K04Rik			1.12162	0.0930681	1.07109	0.135239	-1.00787	0.0329191		-1.0213	0.0670573	-1.11102	0.117218	-1.01494	0.0748333
ILMN_2557201	AK046825	Mtap4			1.0077	0.135594	1.04753	0.106681	1.00502	0.0883773		1.05077	0.0741385	-1.04468	0.0428718	-1.06309	0.151132
ILMN_2557228	AK049267	C330018C16Rik			-1.00849	0.060886	1.02253	0.0936863	1.0105	0.0110951		-1.10163	0.0752517	-1.04729	0.0969145	-1.0547	0.170553
ILMN_2557244	AK049389	C430002P19Rik			-1.12328	0.0968391	-1.02551	0.0458893	1.01293	0.0722063		-1.09952	0.036258	-1.04768	0.0781366	-1.09616	0.119327
ILMN_2557265	AK049459	C430014M02Rik			1.04538	0.206742	1.05584	0.0801886	1.03858	0.278113		1.03656	0.0972123	1.151	0.153115	1.2189	0.194407
ILMN_2557319	AK052570	D530030K12Rik			-1.04874	0.0619587	1.11344	0.0822134	1.00481	0.140828		1.1351	0.183448	1.26169	0.166711	-1.03962	0.287812
ILMN_2557387	AK088176	E430005I09Rik			1.01452	0.108512	1.05523	0.0316118	-1.20431	0.0619117		1.04511	0.045024	1.12558	0.0509613	1.06669	0.310308
ILMN_2557426	AK088592	E430021A19Rik			1.16774	0.212258	1.36842	0.0840892	1.11674	0.107619		1.01059	0.146669	1.20402	0.0532546	-1.02081	0.16416
ILMN_2557436	NM_001039965.1	1200003I07Rik		Mus musculus RIKEN cDNA 1200003I07 gene (1200003I07Rik), transcript variant 2, mRNA.	-1.03616	0.014514	1.00254	0.057798	-1.00596	0.0235712		1.05576	0.144318	1.02308	0.0599083	-1.05764	0.179576
ILMN_2557452	AK029211	4831422N07Rik			-1.16288	0.0687257	-1.05406	0.0399192	-1.05422	0.0609168		-1.02795	0.189365	-1.04791	0.0427025	-1.09608	0.0127873
ILMN_2557468	AK029227	Cyp2b19			1.15954	0.0517456	1.08454	0.196781	1.02681	0.155114		-1.03012	0.0277722	1.07139	0.146913	-1.10437	0.0546449
ILMN_2557496	AK029240	4831437C03Rik			-1.02925	0.0474034	1.2613	0.277408	1.38476	0.34682		1.07535	0.349801	1.37854	0.166923	1.17411	0.287191
ILMN_2557510	AK033237	Axl			-1.11457	0.114083	-1.10173	0.0156446	-1.14558	0.191232		1.02774	0.113035	1.02012	0.15047	1.09276	0.0513269
ILMN_2557554	AK032237	6430509H20Rik			1.00191	0.0472141	-1.02988	0.0883185	-1.15137	0.0709652		1.07775	0.139185	-1.07047	0.035131	-1.04747	0.0794674
ILMN_2557585	AK032360	6430526J12Rik			-1.09318	0.0534063	-1.1591	0.0558485	-1.11457	0.031994		-1.13614	0.0884829	-1.22423	0.0514322	-1.15615	0.0911057
ILMN_2557626	AK032481	6430562A12Rik			1.02031	0.114343	1.06145	0.202184	1.32147	0.124842		1.06033	0.0815528	1.19054	0.0588137	1.14119	0.196786
ILMN_2557635	NM_172457.2	Mobkl2a	A630029F06; 5330417K06Rik	Mus musculus MOB1, Mps One Binder kinase activator-like 2A (yeast) (Mobkl2a), mRNA. XM_618785 XM_923737	1.16747	0.170136	1.59683	0.396074	1.51695	0.264536		-1.06179	0.302329	1.31782	0.118625	1.14317	0.538461
ILMN_2557681	AK045358	Vdac3			-1.17675	0.147029	-1.09214	0.059857	-1.19713	0.116208		-1.03411	0.0641637	-1.1563	0.0630504	1.00318	0.125826
ILMN_2557698	AK046514	B330002M01Rik			-1.13524	0.118177	-1.13048	0.203796	-1.05345	0.0768815		-1.10633	0.0933051	1.2278	0.157046	-1.02987	0.0331052
ILMN_2557762	AK049456	C430014K22Rik			-1.18355	0.131957	-1.0636	0.110533	-1.0494	0.0908831		-1.04248	0.0746434	-1.01508	0.0708664	1.08763	0.140631
ILMN_2557787	AK049510	Mgea5			-1.00468	0.147559	-1.12222	0.0268434	-1.05805	0.114071		1.00049	0.0970751	-1.11385	0.0611831	-1.04664	0.0624185
ILMN_2557844	AK029196	4831413G18Rik			1.02478	0.0445249	1.04384	0.147955	1.04379	0.0878663		-1.03988	0.091262	-1.13253	0.206803	-1.05798	0.0497917
ILMN_2557895	AK034238	9330166I09Rik			1.06982	0.12827	-1.01474	0.106756	-1.1184	0.0586274		-1.07143	0.126247	-1.08583	0.017978	-1.17461	0.0722812
ILMN_2557918	AK030275	1700020I14Rik			-1.02683	0.157048	-1.15153	0.109622	-1.14314	0.211339		-1.002	0.0718654	-1.04103	0.0409912	-1.16532	0.159724
ILMN_2557957	AK028687	4732435K05Rik			-1.0258	0.0624475	-1.26511	0.10104	-1.03186	0.36301		-1.04777	0.12243	-1.09228	0.158089	-1.07172	0.270671
ILMN_2557976	AK029125	4732494O09Rik			-1.01412	0.0787394	-1.01876	0.0737282	1.00836	0.0309802		-1.01245	0.0405825	-1.0462	0.0378173	-1.01357	0.0907576
ILMN_2558050	AK049477	C430015N18Rik			-1.05819	0.0830278	-1.0419	0.0275819	-1.03134	0.0215133		-1.00352	0.0631895	-1.05411	0.0947656	-1.08991	0.0995923
ILMN_2558071	AK053683	E130202F10Rik			-1.04332	0.0506367	1.00625	0.076433	1.20452	0.0698036		1.01728	0.0479766	1.10038	0.190323	1.02529	0.296343
ILMN_2558125	XM_912399.2	Nat11		PREDICTED: Mus musculus N-acetyltransferase 11, transcript variant 9 (Nat11), mRNA.	1.21861	0.147937	1.57312	0.0159866	1.68422	0.100177		1.05041	0.304443	1.5029	0.058286	1.30359	0.529223
ILMN_2558167	AK034130	9330158N06Rik			-1.01561	0.102656	1.09381	0.0807702	1.22858	0.0437859		-1.03473	0.124285	1.06544	0.113139	1.07447	0.233996
ILMN_2558360	AK038859	Gabrq			1.06977	0.142983	1.02553	0.120673	1.00458	0.186319		-1.00183	0.0746462	-1.0717	0.07077	1.02113	0.028614
ILMN_2558378	AK038867	A230069K02Rik			-1.00939	0.0792283	-1.08533	0.111138	-1.03076	0.0635613		1.09471	0.0923132	-1.06905	0.0537537	1.04418	0.246891
ILMN_2558387	AK039046	Kcnq5			-1.02573	0.054961	1.04826	0.00898869	-1.0856	0.0567166		1.04091	0.069266	-1.09761	0.160333	-1.13508	0.106232
ILMN_2558418	AK039072	A230092L08Rik			-1.22469	0.0373161	-1.23594	0.0759259	-1.19257	0.138134		-1.06035	0.102827	-1.12545	0.0969144	1.05987	0.131899
ILMN_2558455	AK031307	6030405B10Rik			1.07092	0.0294838	1.07494	0.0679843	1.02987	0.0401809		1.1216	0.0279942	1.01177	0.107935	-1.08154	0.0888422
ILMN_2558471	AK031711	6030495H03Rik			1.04217	0.143841	-1.09088	0.109697	-1.14	0.146654		1.0666	0.0838034	1.06889	0.0525255	1.02357	0.0575282
ILMN_2558487	NM_009472.3	Unc5c	6030473H24; rcm; B130051O18Rik; Unc5h3; AI047720	Mus musculus unc-5 homolog C (C. elegans) (Unc5c), mRNA.	-1.07453	0.0706808	-1.13901	0.0461593	-1.14727	0.0836968		-1.05178	0.128262	-1.07583	0.0678826	-1.08555	0.051774
ILMN_2558520	AK040509	A430104D08Rik			-1.1091	0.159641	1.03319	0.12656	1.02483	0.0493419		-1.01646	0.0183875	-1.03379	0.070798	-1.04267	0.0732579
ILMN_2558550	AK044282	Gucy2e			1.08573	0.0498281	1.01356	0.0830125	1.11461	0.205234		-1.03736	0.0152436	-1.10658	0.118732	-1.07894	0.0822179
ILMN_2558657	AK044652	A930029O05Rik			1.10567	0.0910666	1.14987	0.0883704	1.08348	0.0780506		1.02734	0.121553	1.0144	0.118503	-1.03122	0.204041
ILMN_2558710	AK046749	B630006N21Rik			1.00393	0.18445	1.0394	0.173947	-1.16252	0.0653103		-1.09866	0.136418	-1.26055	0.161324	-1.18505	0.099386
ILMN_2558723	AK049367	C330029I24Rik			-1.13523	0.0612088	-1.13758	0.167231	-1.27322	0.106624		1.16624	0.247723	1.0635	0.0918789	-1.01575	0.109204
ILMN_2558744	AK053541	E130106L05Rik			-1.00543	0.00661931	1.0027	0.13326	1.02375	0.0943224		-1.05698	0.0882196	-1.16833	0.100534	-1.02093	0.0118379
ILMN_2558806	XM_001476518.1	LOC100046469		PREDICTED: Mus musculus similar to Plec1 protein, transcript variant 1 (LOC100046469), mRNA.	1.14331	0.0872701	-1.06891	0.127669	-1.04939	0.136868		1.02967	0.110673	-1.07551	0.0673124	-1.26054	0.213507
ILMN_2558866	AK034362	9330183F02Rik			1.0528	0.134277	1.04243	0.0933198	1.04939	0.109958		-1.13224	0.0976444	1.00898	0.0605189	-1.04998	0.10662
ILMN_2558874	AK034356	Clcn5			-1.05324	0.0534822	-1.21986	0.0622612	-1.13037	0.12638		1.0471	0.14454	-1.16271	0.0675413	1.02974	0.0896278
ILMN_2558889	AK034486	9330199F12Rik			-1.00124	0.0610646	1.08208	0.141045	1.05526	0.0884812		-1.08604	0.148912	-1.12431	0.135766	-1.07689	0.0940491
ILMN_2558897	AK034592	GPR106, LGR8, GPCR			1.05631	0.0519684	-1.02517	0.0291082	1.09797	0.0844975		1.05345	0.056087	1.01464	0.113925	1.08485	0.156393
ILMN_2558930	AK034338	Gabrg2			-1.05475	0.110433	1.00561	0.0665619	-1.15352	0.0291053		-1.05252	0.156169	-1.05032	0.090264	-1.14771	0.0535914
ILMN_2558964	AK034806	9430041H01Rik			-1.05023	0.0606697	1.00086	0.119179	-1.10801	0.063262		-1.01128	0.00744712	-1.1186	0.0347153	-1.12176	0.00831656
ILMN_2559002	AK034865	9430050L06Rik			-1.03445	0.117762	1.03014	0.179998	-1.09367	0.10395		-1.04285	0.0149265	-1.19925	0.0589098	-1.05058	0.0776489
ILMN_2559046	AK035179	9430096L22Rik			-1.04749	0.126292	1.06881	0.119288	-1.00158	0.0480532		1.0121	0.0638261	-1.02837	0.0919934	1.03456	0.054748
ILMN_2559059	AK035382	9530027L17Rik			-1.02158	0.0713642	-1.03352	0.0131469	-1.14012	0.0441971		-1.03039	0.109886	-1.026	0.0867995	-1.1127	0.128603
ILMN_2559067	AK035305	9530013H16Rik			-1.0229	0.0564865	-1.00107	0.03802	-1.00583	0.0327003		-1.06155	0.083969	1.04597	0.0757901	1.07546	0.101472
ILMN_2559137	AK035500	9530057A13Rik			-1.02988	0.14438	1.02204	0.0139161	1.00292	0.0476455		1.08976	0.124423	1.12053	0.100955	1.00679	0.0356177
ILMN_2559143	AK035444	9530049J17Rik			-1.05277	0.0296245	1.01483	0.0794968	1.00022	0.0858663		-1.05693	0.0399963	-1.07997	0.0430133	-1.1311	0.0972575
ILMN_2559157	AK035512	9530058K19Rik			-1.05921	0.0611418	-1.0395	0.166314	-1.03536	0.0784283		-1.02399	0.100118	-1.08071	0.0277458	1.06569	0.0377087
ILMN_2559196	AK035619	Mapk8ip3			1.08816	0.0604192	1.15086	0.0447464	1.22288	0.148792		1.08499	0.0500565	1.17963	0.0205159	1.11287	0.0634325
ILMN_2559232	NM_177639.5	Dlgap1	Gkap; D17Bwg0511e; KIAA4162; BB075781; AI848168; GKPA/SAPAP; Sapap1; mKIAA4162; 9630002F18; AI845682; 4933422O14Rik	Mus musculus discs, large (Drosophila) homolog-associated protein 1 (Dlgap1), mRNA.	-1.14324	0.0258271	-1.18841	0.100575	-1.13527	0.120563		1.10473	0.156534	1.04032	0.131076	1.01386	0.0671667
ILMN_2559248	AK035716	Slc26a3			1.03299	0.223133	-1.03408	0.0976454	-1.05411	0.110136		1.02895	0.0926618	-1.01986	0.093186	1.02802	0.191599
ILMN_2559272	AK035883	9630013P03Rik			1.04574	0.117386	1.22508	0.218756	1.11673	0.0141929		-1.06092	0.169729	1.02263	0.0585019	1.01321	0.129726
ILMN_2559313	AK035864	9630012C05Rik			1.00723	0.122353	-1.10864	0.112069	1.00698	0.148688		-1.1444	0.095851	-1.19101	0.00850902	-1.21063	0.107214
ILMN_2559374	AK036192	Grid2			1.06677	0.190524	1.029	0.0965058	-1.02308	0.100007		-1.00374	0.0292893	-1.0337	0.0401045	-1.06214	0.114531
ILMN_2559384	AK036231	9630046P06Rik			-1.02581	0.0573149	1.00987	0.095439	1.00134	0.0218916		1.0211	0.0747239	-1.05864	0.0519372	1.03346	0.0636774
ILMN_2559390	AK036211	Ephb1			-1.06973	0.0123167	-1.03426	0.079588	-1.03618	0.0727537		1.02218	0.161146	-1.03458	0.038694	-1.04932	0.0691494
ILMN_2559403	AK036189	Spock1			1.0721	0.0101396	-1.02125	0.0826126	1.07553	0.0889623		-1.01167	0.0554847	-1.00591	0.0889869	1.04229	0.0530699
ILMN_2559418	AK036108	9630036I10Rik			-1.08816	0.0997295	-1.22466	0.0174697	-1.28464	0.102572		1.00058	0.0893158	-1.2618	0.0585031	-1.11549	0.0616671
ILMN_2559440	NM_001037987.2	Edil3	Del1	Mus musculus EGF-like repeats and discoidin I-like domains 3 (Edil3), transcript variant 1, mRNA.	-1.01744	0.0115911	1.09021	0.180448	1.12473	0.132544		1.00458	0.127862	-1.07097	0.148738	1.09463	0.120002
ILMN_2559450	AK036248	St7			1.11396	0.0620318	1.08083	0.0599782	1.1171	0.156019		1.07848	0.00660249	1.09025	0.140835	1.06308	0.15732
ILMN_2559480	AK036393	Tst			-1.09214	0.0393682	-1.01721	0.103914	1.16293	0.151521		-1.23013	0.087592	-1.06295	0.0514767	-1.13162	0.217575
ILMN_2559504	AK036507	9830123K24Rik			-1.00242	0.0753057	1.09056	0.135569	-1.00906	0.0978953		-1.04281	0.063722	1.05905	0.136563	1.0115	0.0323404
ILMN_2559507	AK036570	9830134N18Rik			1.0672	0.169991	1.02488	0.162327	-1.07959	0.121399		1.0471	0.0713979	-1.10632	0.16006	-1.02129	0.0741623
ILMN_2559524	AK036680	Drctnnb1a-pending			1.05684	0.136413	1.05367	0.0492071	-1.03957	0.18211		1.12035	0.0849445	1.03683	0.0294948	-1.02169	0.0767544
ILMN_2559632	AK036788	9930010D11Rik			-1.00067	0.0330619	-1.12703	0.0768115	-1.0228	0.0700476		1.07072	0.0704453	-1.14279	0.0428414	1.05189	0.112525
ILMN_2559669	AK037006	Pbx1			-1.18937	0.175674	1.08082	0.034144	1.25512	0.276443		-1.22121	0.266903	1.05915	0.176629	-1.11869	0.0640119
ILMN_2559680	AK037271	A130002I06Rik			1.0794	0.0722172	1.38652	0.133492	1.205	0.0170073		1.27198	0.113148	1.39405	0.104184	1.22393	0.105202
ILMN_2559724	AK037401	A130014O09Rik			1.13538	0.0568811	1.79833	0.252322	1.88031	0.0953655		1.15426	0.334819	1.9667	0.227289	1.53139	0.779015
ILMN_2559783	AK037724	A130041O12Rik			-1.02776	0.0930585	-1.05142	0.133752	-1.03706	0.0393775		-1.21036	0.0661785	-1.26967	0.0705981	-1.13387	0.0802525
ILMN_2559799	AK037652	A130033H05Rik			1.08882	0.134235	1.03287	0.169749	1.30421	0.133075		1.0448	0.199662	-1.03501	0.109834	1.01622	0.284142
ILMN_2559805	AK037810	A130051J06Rik			1.03268	0.0677679	1.01467	0.0469983	-1.02883	0.0802069		1.10591	0.0491898	1.12762	0.18034	1.0309	0.0325835
ILMN_2559825	AK038576	A230045I01Rik			-1.07367	0.0467061	-1.2162	0.118127	-1.14196	0.0483773		-1.08286	0.12568	-1.17588	0.105961	-1.13848	0.0189566
ILMN_2559852	AK038636	Cyp2j6			1.02106	0.027297	-1.03961	0.0322284	1.0433	0.1627		-1.01265	0.0916427	-1.07001	0.0466496	1.01544	0.0997539
ILMN_2559898	AK038780	Gja5			1.02239	0.223116	-1.00575	0.0412686	1.00262	0.182517		1.02134	0.0666018	1.0261	0.043243	-1.00925	0.0685061
ILMN_2559943	AK038696	A230055O06Rik			-1.05238	0.0655857	1.02826	0.12394	-1.1446	0.232922		1.13482	0.0377867	1.07033	0.0838061	1.12792	0.0812457
ILMN_2559954	AK038700	A230055P19Rik			-1.07115	0.0770946	1.00121	0.0565505	-1.13757	0.138188		-1.06058	0.0887503	-1.02724	0.0549585	-1.01269	0.111278
ILMN_2559969	AK038607	A230050A16Rik			-1.10201	0.117742	1.03211	0.122018	1.02931	0.0411623		-1.13941	0.0951275	-1.05003	0.100836	1.03563	0.0510049
ILMN_2559976	NM_175751.3	Zfp608	4932417D18Rik; MGC116601	Mus musculus zinc finger protein 608 (Zfp608), mRNA. XM_001000874 XM_001000888 XM_001000902 XM_001000914 XM_993937 XM_993952 XM_993993 XM_994038 XM_994057 XM_994076	1.08202	0.238895	1.02728	0.0791294	1.13799	0.190707		-1.04365	0.0294358	-1.01069	0.0489998	-1.01921	0.0634173
ILMN_2560009	AK038871	A230070D14Rik			-1.00772	0.0429203	1.15827	0.0756395	1.09658	0.0797834		-1.01646	0.301641	1.002	0.301065	-1.00832	0.0239648
ILMN_2560053	AK038936	Rasgrf1			1.04515	0.139502	1.03879	0.117132	1.00908	0.0471485		-1.18605	0.0822365	1.1166	0.167563	1.03081	0.0908144
ILMN_2560071	AK039341	H2-T18			-1.09735	0.0740379	-1.04722	0.0590873	1.03173	0.116291		1.12539	0.119822	1.07731	0.133506	-1.17774	0.165278
ILMN_2560083	AK039015	Unc13h1			-1.05074	0.122265	-1.08575	0.132243	-1.13142	0.0541982		-1.03864	0.0931551	-1.07334	0.0245154	-1.04403	0.0631039
ILMN_2560139	AK039532	A330055K22Rik			1.02385	0.0751628	1.00434	0.0284755	-1.0452	0.10802		1.13486	0.0727513	-1.00302	0.0626591	1.03517	0.0157339
ILMN_2560153	AK039468	A330046P14Rik			1.04185	0.124932	-1.10106	0.0685053	-1.08212	0.0522741		-1.04016	0.0601579	-1.14046	0.150675	-1.01018	0.0719399
ILMN_2560171	AK033003	Tsn			1.009	0.0810676	1.02059	0.0907903	1.03861	0.081264		-1.03874	0.0483038	-1.08309	0.0283034	1.00999	0.0352786
ILMN_2560197	AK035315	9530014D17Rik			1.13769	0.170748	1.14535	0.177344	1.04784	0.0262177		-1.05221	0.175814	1.05477	0.204218	1.07939	0.114135
ILMN_2560269	AK038819	A230065N10Rik			-1.05297	0.0936994	-1.05109	0.0646725	-1.01552	0.133097		-1.08699	0.0604533	-1.07961	0.0822546	-1.08842	0.0791572
ILMN_2560306	AK038972	A230080D12Rik			-1.04763	0.100019	-1.14274	0.116923	-1.17382	0.0891605		1.0125	0.153959	-1.19885	0.127282	-1.07313	0.0293587
ILMN_2560314	AK038992	A230081P14Rik			1.11047	0.077806	-1.00015	0.11456	1.02728	0.0516788		1.01608	0.0818471	-1.07136	0.0489881	-1.04584	0.0428481
ILMN_2560328	NM_178659.5	Jmjd4	6430559I23; RP23-210M6.10; AU020939	Mus musculus jumonji domain containing 4 (Jmjd4), mRNA.	1.07871	0.169471	1.00264	0.108023	-1.01734	0.083726		-1.00178	0.0305242	-1.00986	0.059949	-1.02962	0.1596
ILMN_2560329	AK039355	Sema4g			1.08616	0.173605	1.22643	0.147881	1.15253	0.105896		1.01572	0.219465	1.12819	0.153152	1.05344	0.169419
ILMN_2560343	AK039302	A330019B12Rik			-1.02493	0.0791094	1.0379	0.0686296	1.01578	0.247123		-1.23131	0.214288	-1.1278	0.161034	1.01042	0.0156967
ILMN_2560379	AK040694	Cd84			1.10541	0.188764	1.74756	0.280189	1.32184	0.327755		1.13777	0.45893	1.68496	0.235739	1.35228	0.400381
ILMN_2560386	NM_001005863.2	Mtus1	MGC115798; B430305I03Rik; C85752; ATBP135; MTSG1; AI481402; B430010I23Rik; mKIAA1288; Cctsg1-440; MD44; Atip1	Mus musculus mitochondrial tumor suppressor 1 (Mtus1), nuclear gene encoding mitochondrial protein, transcript variant 1, mRNA.	-1.23525	0.0917773	-1.11134	0.170046	-1.33197	0.185358		1.0277	0.168456	-1.30996	0.0435623	-1.18755	0.27236
ILMN_2560417	AK041312	A530098M07Rik			-1.10035	0.0992452	-1.04685	0.134852	-1.22858	0.0491942		-1.01063	0.0322392	-1.04051	0.0717393	-1.01655	0.1431
ILMN_2560476	AK041487	A630014N10Rik			-1.02558	0.0469707	-1.11809	0.0858	-1.10428	0.0434223		1.04934	0.0969773	1.01159	0.0685673	1.03185	0.10645
ILMN_2560480	AK041395	A630006M12Rik			1.13852	0.246608	-1.04253	0.0630323	-1.05096	0.0861149		1.17643	0.151687	-1.0175	0.0839639	-1.04241	0.110922
ILMN_2560494	AK041329	A630002C06Rik			-1.03242	0.0688893	-1.19245	0.0525854	-1.16178	0.0172892		-1.21416	0.0385231	-1.1535	0.00762335	-1.16317	0.0492867
ILMN_2560567	AK041380	A630006E02Rik			1.32977	0.226829	2.25323	0.11252	2.42916	0.347958		1.0481	0.787872	2.03705	0.379325	1.68933	1.00113
ILMN_2560577	AK041682	A630029M15Rik			-1.16976	0.0448329	-1.0535	0.0616592	-1.26388	0.236278		1.05853	0.0884757	-1.02091	0.0768721	1.08296	0.126586
ILMN_2560594	AK041730	A630032M05Rik			1.07471	0.0633979	1.07118	0.110538	1.05279	0.0664312		-1.05301	0.0372055	-1.07915	0.0711365	1.00529	0.0247364
ILMN_2560602	XM_001001363.1	Centd1		PREDICTED: Mus musculus centaurin, delta 1, transcript variant 5 (Centd1), mRNA.	-1.01169	0.0783423	-1.03011	0.10872	1.01017	0.14199		-1.08786	0.0437502	1.05091	0.140657	1.06314	0.245764
ILMN_2560631	AK041747	A630034D18Rik			1.02376	0.0910345	-1.22412	0.166889	-1.11071	0.0613232		1.03452	0.127142	1.04011	0.099657	1.02821	0.137449
ILMN_2560643	AK042023	A630052K13Rik			1.08059	0.046494	1.01915	0.0501884	-1.03078	0.0621352		1.07383	0.047038	1.03853	0.112913	1.04338	0.123223
ILMN_2560675	AK042069	Glb1			-1.01029	0.187389	-1.18939	0.102195	-1.1108	0.135727		1.07692	0.194161	-1.0106	0.167597	1.08408	0.152169
ILMN_2560716	AK042141	A630063F18Rik			1.01482	0.0742912	1.01267	0.125239	1.0842	0.0745261		-1.02348	0.151384	-1.07396	0.037958	-1.0561	0.0700866
ILMN_2560756	AK049585	Nid1			-1.06833	0.142229	1.42443	0.384784	2.21371	0.973875		-1.06169	0.394598	1.81964	0.137915	1.53386	0.272429
ILMN_2560804	AK049999	C630044O20Rik			-1.00591	0.155998	-1.05852	0.173336	1.0709	0.19358		-1.08475	0.215208	-1.18594	0.0772386	-1.2159	0.220874
ILMN_2560823	AK033996	Pstpip2			-1.13295	0.0287686	-1.18077	0.0560118	-1.27205	0.134749		-1.08271	0.0926174	-1.12166	0.02715	-1.12202	0.0280897
ILMN_2560832	AK034293	9330174H21Rik			-1.07769	0.122847	-1.38634	0.172753	-1.30977	0.143486		-1.11029	0.165954	-1.12084	0.129163	1.0107	0.22584
ILMN_2560856	AK034967	9430068D24Rik			-1.04484	0.0628723	-1.22138	0.0740152	-1.27278	0.0121183		-1.2215	0.0264637	-1.4158	0.0538532	-1.21403	0.159087
ILMN_2560883	AK035769	9630002P13Rik			1.15478	0.0542851	1.06857	0.0455825	1.14496	0.0227286		1.08541	0.116063	1.06697	0.0156575	1.07916	0.104661
ILMN_2560903	AK035727	Slit3			-1.10103	0.0696339	-1.09316	0.0793056	-1.08835	0.0988676		1.00718	0.11655	1.11868	0.16148	-1.00395	0.0708446
ILMN_2560910	AK036146	9630041B11Rik			1.13166	0.0254429	1.03962	0.186892	1.11979	0.17583		-1.06833	0.0779829	-1.10833	0.0843688	-1.16051	0.20999
ILMN_2560975	AK036731	Trrp7			-1.07655	0.0711038	-1.1011	0.0516646	-1.15041	0.0885889		1.03984	0.00624817	-1.0697	0.0889607	-1.04227	0.0506639
ILMN_2560983	AK036757	9930001I18Rik			1.01163	0.069504	1.02676	0.142532	1.05102	0.0421424		-1.02546	0.144812	1.00498	0.0572039	-1.03558	0.176555
ILMN_2561029	AK036989	9930033H14Rik			-1.03127	0.0627662	1.11948	0.114408	1.26686	0.0370541		-1.13359	0.25879	1.15816	0.218674	1.09445	0.223873
ILMN_2561037	AK037473	A130020K16Rik			-1.13615	0.0479693	-1.11601	0.144357	-1.03677	0.186142		-1.30973	0.0810377	1.03862	0.0968485	1.07769	0.257908
ILMN_2561062	AK037709	A130039H17Rik			-1.03933	0.037048	1.0545	0.016253	-1.02169	0.0840281		1.04906	0.116919	-1.0298	0.0753601	-1.06048	0.067964
ILMN_2561072	AK037951	A130066N16Rik			1.01913	0.0480026	-1.01871	0.0854718	-1.01428	0.0687144		1.06768	0.0857117	-1.01721	0.105593	1.00517	0.0117336
ILMN_2561088	AK037912	A130062E24Rik			-1.13039	0.123275	-1.05103	0.132209	-1.17974	0.0939555		1.07327	0.0839866	1.11284	0.0533629	-1.02089	0.0879035
ILMN_2561103	AK038206	Satb1			-1.0231	0.0749945	1.06497	0.0571091	1.00227	0.117169		1.06249	0.100407	-1.00565	0.0769927	1.05843	0.0249551
ILMN_2561159	AK039545	A330058L12Rik			1.09418	0.0512318	1.0273	0.172108	1.03984	0.233818		1.04467	0.0533124	-1.03433	0.0892013	1.11288	0.0981892
ILMN_2561221	AK040384	A430090G16Rik			-1.08475	0.0697919	-1.1154	0.236059	-1.12424	0.108793		1.06146	0.135662	1.14724	0.214868	1.1121	0.316318
ILMN_2561342	AK040441	A430096B05Rik			-1.09936	0.0980423	-1.00269	0.200432	-1.06138	0.0979839		1.03495	0.119466	-1.12144	0.0895085	-1.09085	0.0669313
ILMN_2561360	AK040840	Plg			-1.19999	0.0875172	-1.46926	0.191845	-1.62683	0.183466		-1.22163	0.123756	-2.12669	0.0752867	-1.7344	0.138004
ILMN_2561392	AK040802	2810450N13Rik			1.0842	0.0155802	-1.00877	0.132329	1.05277	0.0584451		1.01994	0.0512316	-1.15492	0.071116	-1.16284	0.294285
ILMN_2561408	AK040807	A530026H04Rik			-1.06241	0.0990586	-1.16827	0.0408434	-1.32501	0.065214		-1.03038	0.155176	-1.03001	0.172747	-1.19324	0.0687869
ILMN_2561436	AK040811	A530026M20Rik			-1.10699	0.0383913	-1.11531	0.0936108	-1.21876	0.0868144		1.12743	0.0907467	-1.00537	0.02259	1.03163	0.124532
ILMN_2561469	AK040725	A530020G20Rik			-1.04489	0.0061385	1.02569	0.179191	1.02185	0.0553445		-1.01889	0.0845659	-1.19436	0.123327	-1.17396	0.161295
ILMN_2561472	AK040738	A530021P12Rik			-1.40767	0.113666	-1.56049	0.144345	-1.53338	0.123442		-1.28735	0.086935	-1.3081	0.0929171	-1.22488	0.0543182
ILMN_2561517	AK041531	Pax1			-1.00587	0.0479126	1.05732	0.16252	1.01175	0.069123		1.00564	0.109308	-1.05422	0.0889323	1.00701	0.0910462
ILMN_2561533	NM_173028.3	Vps13a	D330038K10Rik; CHAC; mKIAA0986; KIAA0986; 4930516E05Rik; chorein; 9930023P20; 4930425F11	Mus musculus vacuolar protein sorting 13A (yeast) (Vps13a), mRNA.	-1.14915	0.104936	-1.12495	0.158931	-1.29371	0.123601		-1.1261	0.101681	1.09208	0.249605	-1.12936	0.172728
ILMN_2561575	AK041855	Anxa7			-1.23514	0.0585972	1.01531	0.170175	-1.02794	0.0561616		-1.06881	0.0309284	1.22547	0.208951	1.03684	0.136206
ILMN_2561604	AK041805	A630039F22Rik			-1.02528	0.127887	-1.05074	0.0793988	1.02594	0.163709		1.01323	0.0309415	-1.12051	0.0581159	-1.0396	0.0957036
ILMN_2561630	AK041935	Epha3			-1.11775	0.0868346	-1.10624	0.0596994	-1.08436	0.119898		1.09184	0.120517	1.03991	0.0938501	-1.00856	0.0301374
ILMN_2561655	AK076143	2900089I03Rik			1.06703	0.174728	1.07185	0.186905	1.01029	0.0834467		-1.12523	0.0149314	-1.08243	0.0324454	-1.09284	0.0399793
ILMN_2561677	AK036542	9830132E05Rik			-1.13479	0.0755513	-1.14069	0.157047	-1.07134	0.0622356		-1.07015	0.0692285	-1.05156	0.039968	-1.05851	0.0745312
ILMN_2561749	AK042223	A630072I12Rik			-1.02742	0.168874	-1.04869	0.0307071	1.03197	0.214564		1.06137	0.066859	1.03896	0.189313	-1.03359	0.101848
ILMN_2561766	AK042284	Ndrp			-1.03685	0.000789562	-1.02043	0.0823464	-1.04157	0.117228		1.00045	0.0767324	-1.0792	0.102371	-1.04493	0.0750848
ILMN_2561818	AK042540	A730002K21Rik			1.1082	0.0748783	1.1277	0.143364	1.15018	0.096229		-1.1005	0.184124	-1.08371	0.13448	-1.05449	0.234097
ILMN_2561865	AK042759	Adra1a, GPCR			-1.13833	0.0315204	-1.17251	0.0240319	-1.16018	0.105579		1.02746	0.114361	-1.04108	0.10594	-1.10447	0.0821565
ILMN_2561912	AK043900	A830048E23Rik			-1.01118	0.0661454	-1.19916	0.0994626	-1.15045	0.0178183		-1.02262	0.114375	-1.04809	0.104699	-1.08117	0.0699519
ILMN_2561959	AK043914	A830050C03Rik			-1.02287	0.0310795	-1.08279	0.0947111	-1.0698	0.111954		-1.04195	0.0173778	-1.06959	0.0783661	-1.27266	0.101475
ILMN_2561986	AK037745	A130046C05Rik			-1.02788	0.17605	-1.22321	0.0369612	-1.29258	0.074999		-1.12189	0.0793064	-1.12231	0.108785	-1.20815	0.11769
ILMN_2561993	AK037708	A130039H09Rik			1.24288	0.076909	1.9109	0.256504	2.02779	0.1318		1.22978	0.477864	2.09353	0.178599	1.76523	0.393622
ILMN_2562001	AK037858	Katnb1			1.08942	0.0408066	-1.10186	0.0384836	1.01233	0.039346		-1.03896	0.027895	-1.05946	0.109794	-1.07173	0.10147
ILMN_2562032	AK037997	A130070G01Rik			1.11556	0.0412388	1.2293	0.162905	1.28784	0.223922		1.13174	0.17093	1.08931	0.157064	1.10341	0.102908
ILMN_2562039	AK038176	Ptprs			-1.12186	0.0647768	-1.1521	0.0399654	-1.20948	0.159002		-1.07298	0.0287835	-1.09622	0.0325594	1.02432	0.081299
ILMN_2562063	AK042118	A630059M15Rik			-1.19089	0.0956107	-1.12109	0.0104674	-1.22553	0.114777		-1.02472	0.0264504	-1.0257	0.0522477	-1.12516	0.0829255
ILMN_2562096	AK042285	A630078I01Rik			-1.01093	0.121859	-1.05468	0.0489172	-1.18607	0.0563813		1.01251	0.0417037	-1.04762	0.0332487	-1.01666	0.127661
ILMN_2562107	AK042356	Usp14			1.03209	0.101993	-1.00583	0.12496	-1.01659	0.101114		1.00306	0.0567115	-1.13137	0.13395	-1.05538	0.0727275
ILMN_2562109	AK042432	A630091F01Rik			-1.43328	0.11121	-1.87339	0.16954	-2.13905	0.0648845		-1.16585	0.269186	-1.31502	0.163695	-1.24883	0.3871
ILMN_2562131	AK042457	Fmo1			1.18433	0.0691786	1.0012	0.0826727	1.11452	0.246412		-1.00192	0.100908	-1.30621	0.253013	-1.27964	0.176045
ILMN_2562146	AK042754	A730021C13Rik			-1.12204	0.110532	-1.13879	0.0597278	-1.45362	0.181572		1.02723	0.146898	1.0095	0.153692	1.04537	0.322444
ILMN_2562157	AK042741	Styx			-1.18613	0.0960779	-1.13672	0.048668	-1.12387	0.133797		1.06936	0.171964	-1.00478	0.153792	1.02655	0.095907
ILMN_2562204	AK042669	A730014G01Rik			1.00648	0.130746	-1.00785	0.103287	-1.05072	0.167296		1.02668	0.00910015	1.03485	0.0780013	-1.00549	0.134029
ILMN_2562261	AK043936	A830054H12Rik			1.01817	0.0388366	-1.07092	0.0698989	-1.02117	0.0672282		-1.06006	0.0631385	-1.04401	0.0610794	-1.04393	0.0702322
ILMN_2562287	AK045331	B130065N20Rik			1.06231	0.0570542	-1.10244	0.0821077	-1.05323	0.0638786		-1.02804	0.046591	-1.06462	0.0906975	-1.16205	0.0631213
ILMN_2562392	AK042743	A730020L03Rik			1.01799	0.0823212	-1.02153	0.112797	1.04544	0.0907226		-1.16403	0.0979048	-1.1583	0.111755	-1.16473	0.0695769
ILMN_2562439	AK043445	A730096C04Rik			-1.03308	0.116155	1.08205	0.131812	-1.05547	0.059475		-1.05184	0.112034	-1.02439	0.0732635	-1.05856	0.0139241
ILMN_2562502	AK045272	Msx2			-1.0346	0.0566679	-1.05272	0.0909924	-1.22194	0.0732755		-1.01889	0.0369996	-1.1451	0.0798332	-1.1159	0.0415752
ILMN_2562578	AK045128	B130038J23Rik			-1.08712	0.111055	1.06609	0.0406141	1.20157	0.252397		1.19291	0.128583	1.04789	0.0379354	1.1412	0.0704149
ILMN_2562602	AK045184	B130044C16Rik			1.05064	0.111358	1.05655	0.0902362	1.07477	0.0922893		-1.08685	0.141217	-1.01789	0.0867487	-1.07951	0.171466
ILMN_2562622	AK045780	B230310N24Rik			-1.00086	0.109988	-1.00354	0.0773823	-1.04538	0.129844		1.11684	0.0936209	-1.04739	0.108519	1.08679	0.0259606
ILMN_2562670	AK045838	Aebp2			1.01637	0.184034	1.48213	0.135302	1.14288	0.24216		1.1383	0.287899	1.60168	0.0525408	1.51652	0.413912
ILMN_2562725	AK050083	C730013O11Rik			1.52601	0.0729408	2.98972	0.120295	2.32332	0.496945		1.39197	0.932998	2.74463	0.41368	2.27353	0.549662
ILMN_2562742	NM_175450.4	Wdr18	MGC106215; AW122032; AU044733; 2310012I10Rik	Mus musculus WD repeat domain 18 (Wdr18), mRNA. XM_914259 XM_923132 XM_923137 XM_923141 XM_923147	-1.01673	0.0913535	-1.22692	0.0467706	-1.12775	0.0315771		-1.19295	0.0691098	-1.13211	0.132827	-1.12933	0.0990167
ILMN_2562780	AK050179	C730025H23Rik			1.08578	0.139618	1.07682	0.0807065	1.19277	0.207639		-1.05242	0.0697751	-1.09496	0.119786	-1.03916	0.180223
ILMN_2562789	AK050331	C730037N04Rik			1.01685	0.0373758	1.00923	0.106662	-1.01349	0.198308		-1.10566	0.0799786	1.1772	0.226031	1.00766	0.218197
ILMN_2562831	AK050465	Ccni			-1.11413	0.0336107	-1.21889	0.0634078	-1.15404	0.125814		1.20913	0.365532	1.00274	0.234522	-1.20362	0.0882262
ILMN_2562853	NM_029523.2	Depdc1a	Depdc1; 5830484J08Rik	Mus musculus DEP domain containing 1a (Depdc1a), mRNA.	-1.1962	0.0764129	-1.198	0.132629	-1.28402	0.0864893		-1.1297	0.114888	-1.17123	0.152337	-1.13537	0.074211
ILMN_2562861	AK050193	Hgd			-1.19971	0.18788	-2.14781	0.104326	-3.50245	0.22061		1.23494	0.538089	-2.01321	0.177296	-1.22625	0.411665
ILMN_2562901	AK050563	Slc4a8			-1.04637	0.0251079	1.06903	0.0890088	1.03845	0.0705243		1.04717	0.09096	1.12123	0.0547721	1.07685	0.118226
ILMN_2562944	AK043215	Stag1			-1.14346	0.0288629	-1.02417	0.00941381	-1.07389	0.0565009		1.03603	0.0522185	1.02945	0.0534073	1.0397	0.0769554
ILMN_2562946	AK043320	5-Htr2c, GPCR			1.23028	0.216423	1.13209	0.170578	-1.01255	0.111974		-1.01922	0.037934	-1.11295	0.135292	-1.13739	0.105625
ILMN_2562988	AK043286	A730081F20Rik			-1.02486	0.0681883	-1.04827	0.109048	1.03172	0.10946		-1.00727	0.0628607	-1.08201	0.0701357	1.01808	0.068948
ILMN_2563120	AK050252	C730031B13Rik			-1.11329	0.0664856	-1.15991	0.098264	-1.20302	0.178562		1.04112	0.0652819	1.06743	0.149112	1.00005	0.0815745
ILMN_2563161	AK052561	D530007H06Rik			1.12058	0.138253	1.18359	0.218139	1.0519	0.140184		-1.12582	0.174649	-1.14967	0.198187	-1.06123	0.0771806
ILMN_2563186	AK035513	Ril-pending			1.05162	0.132289	-1.17314	0.246051	-1.09259	0.0400389		-1.06367	0.0443377	1.06031	0.088068	1.01992	0.173024
ILMN_2563208	AK035608	9530076I17Rik			1.08259	0.0380954	-1.27873	0.0601485	-1.27801	0.0782505		-1.05256	0.110535	-1.13194	0.079205	-1.1724	0.0566013
ILMN_2563245	AK042894	A730036D20Rik			1.04651	0.0433333	-1.012	0.0210148	1.01876	0.040757		1.13374	0.0664839	1.0467	0.0410738	-1.01748	0.0327498
ILMN_2563268	AK042845	A730030D03Rik			1.00926	0.114755	1.02381	0.117291	-1.09031	0.144786		-1.04139	0.0857604	-1.16121	0.126936	-1.09988	0.0783815
ILMN_2563276	AK043083	A730054H24Rik			-1.11974	0.0875876	-1.03144	0.172228	-1.10205	0.202778		-1.04696	0.100623	-1.16703	0.0623431	-1.22682	0.0123631
ILMN_2563287	AK042994	Prkce			1.03499	0.278008	-1.00121	0.00938415	-1.01053	0.157007		1.03162	0.0126199	-1.08018	0.111251	1.12936	0.0820485
ILMN_2563312	AK043034	A730049L07Rik			1.00166	0.128956	-1.02018	0.124885	1.00684	0.0838783		-1.17097	0.133718	-1.19143	0.118328	-1.03603	0.0463503
ILMN_2563323	AK043154	Uty			-1.01063	0.0757798	-1.00587	0.181989	1.03122	0.136155		-1.03918	0.055182	-1.17387	0.0370212	-1.02473	0.0524003
ILMN_2563357	AK043212	A730071D19Rik			-1.11355	0.0504218	-1.13011	0.0493555	-1.08495	0.0589166		-1.05532	0.158896	-1.08514	0.0137911	-1.14658	0.0647885
ILMN_2563382	AK043145	A730060A01Rik			-1.05675	0.130798	-1.02519	0.0916278	-1.08992	0.177678		-1.02719	0.0154167	-1.06518	0.185521	1.1704	0.185091
ILMN_2563435	AK044854	B130008D24Rik			-1.08662	0.122596	1.10897	0.0293661	1.10386	0.174984		1.13036	0.0316688	1.0181	0.106228	1.10942	0.0416534
ILMN_2563442	AK044812	B130003M23Rik			1.06754	0.0884318	1.1502	0.159822	1.03137	0.0538756		-1.06188	0.128059	-1.05703	0.108922	-1.0637	0.0833288
ILMN_2563464	AK043977	A830062E06Rik			-1.086	0.0591636	-1.06437	0.0975835	-1.03458	0.0454656		-1.00021	0.127474	-1.04195	0.117314	-1.11282	0.0421588
ILMN_2563476	NM_172757.3	Heatr3	C030036P15Rik	Mus musculus HEAT repeat containing 3 (Heatr3), mRNA.	-1.01759	0.0825879	-1.12785	0.133115	-1.09804	0.0582708		-1.21308	0.0255311	-1.14998	0.132061	-1.22727	0.0892734
ILMN_2563533	AK044049	C030038O19Rik			-1.07505	0.075776	1.09704	0.101546	-1.02245	0.113247		1.01193	0.139614	-1.10545	0.215017	-1.08303	0.118896
ILMN_2563602	AK044856	B130008E07Rik			-1.06605	0.0228316	1.05106	0.209112	-1.09187	0.0475848		-1.0314	0.0608797	-1.07784	0.169082	-1.0573	0.0998092
ILMN_2563680	AK035631	9530078O19Rik			-1.07548	0.0680117	-1.05575	0.131345	1.17052	0.00611632		1.013	0.123212	1.05057	0.109512	1.2145	0.114988
ILMN_2563701	AK035614	Adat1			-1.02743	0.0993136	1.00133	0.120505	1.00371	0.151162		-1.12132	0.168241	-1.17295	0.119945	-1.02519	0.179726
ILMN_2563716	AK035985	2410013I23Rik			-1.09431	0.10706	-1.06018	0.0534379	-1.44042	0.0704935		1.024	0.12859	-1.19937	0.081455	-1.22221	0.249905
ILMN_2563765	AK036004	Frap1			-1.12719	0.193694	1.07768	0.126155	1.11635	0.0681345		-1.23678	0.164082	-1.05366	0.184217	-1.00218	0.0819663
ILMN_2563774	AK036056	9630031D17Rik			-1.04163	0.108201	-1.06251	0.0267439	-1.12268	0.0702749		1.01022	0.117443	-1.01381	0.0861639	-1.05044	0.0131659
ILMN_2563813	AK035898	Slc20a1			1.07334	0.0683979	1.20846	0.188546	1.11952	0.16466		1.09981	0.0337887	1.04082	0.0349597	1.12301	0.107784
ILMN_2563847	AK036102	Azi2			-1.22412	0.0264278	-1.22835	0.0885063	-1.48179	0.0413309		-1.00523	0.1898	-1.40806	0.0666651	-1.31565	0.205515
ILMN_2563855	AK036031	9630028G16Rik			-1.0037	0.0540157	-1.05667	0.0888789	-1.07121	0.132831		1.13646	0.0717576	-1.0587	0.106226	1.05958	0.0343944
ILMN_2563870	AK080486	A730048K03Rik			-1.13931	0.17031	-1.04604	0.119933	-1.18696	0.0317839		-1.05826	0.0374847	-1.16073	0.0798177	-1.18154	0.106842
ILMN_2563877	AK043011	A730047M10Rik			-1.00221	0.112678	1.05563	0.123767	1.13377	0.084593		-1.04872	0.120481	-1.08911	0.144509	1.02127	0.202154
ILMN_2563884	AK043059	5730478M09Rik			-1.10518	0.0894159	-1.17295	0.0797081	-1.03655	0.104131		-1.16899	0.103407	-1.19214	0.200407	-1.09507	0.0706952
ILMN_2563912	AK044093	A830089H10Rik			1.04224	0.0593211	1.01531	0.0125902	-1.07113	0.0912327		1.0407	0.0827551	-1.02193	0.0454593	-1.12333	0.100748
ILMN_2563934	AK044167	A830097B02Rik			1.0133	0.00409033	-1.15115	0.160123	-1.04075	0.0907962		1.06777	0.169688	1.02767	0.120583	1.03238	0.0415941
ILMN_2563949	AK028344	Pgls			-1.04776	0.0391359	-1.06901	0.159575	-1.0017	0.139516		-1.22396	0.116502	-1.05673	0.0878776	-1.08405	0.0389473
ILMN_2563995	AK030056	4932418N15Rik			1.02289	0.103373	1.01868	0.126803	-1.0291	0.1311		1.13671	0.034671	-1.08334	0.0961593	1.00712	0.0536706
ILMN_2564003	AK029703	Sh3d4			1.07743	0.151392	-1.02829	0.146664	1.02237	0.0957801		-1.15496	0.0845018	-1.04275	0.130554	-1.0808	0.0690524
ILMN_2564036	AK031938	6330503H08Rik			1.03165	0.0632484	-1.01511	0.104157	1.22203	0.024271		1.00855	0.0579538	-1.01835	0.177665	1.16765	0.133354
ILMN_2564084	AK029033	4732483F24Rik			-1.08189	0.071706	-1.00819	0.0936873	-1.01915	0.0449158		-1.05889	0.00131246	-1.15645	0.0631053	-1.09234	0.138141
ILMN_2564090	AK028996	Man1a			-1.23207	0.0755862	-1.09172	0.124676	-1.16996	0.161424		-1.08206	0.0647382	-1.07134	0.0961091	-1.12425	0.272473
ILMN_2564120	AK030562	Zfp30			-1.1222	0.146453	-1.13534	0.0420428	-1.10368	0.103924		-1.06259	0.0417607	-1.13695	0.0535585	-1.1317	0.0580207
ILMN_2564128	AK031417	6030426J21Rik			-1.0022	0.080478	1.0027	0.0676226	-1.07456	0.0752741		-1.00248	0.0512484	-1.03294	0.0776424	-1.08906	0.0875328
ILMN_2564133	AK031353	Gukmi1			-1.15442	0.0404736	-1.10254	0.0642163	-1.23075	0.0842034		-1.07465	0.0630913	-1.12766	0.080998	-1.01818	0.120591
ILMN_2564205	AK040543	Pik3cg			1.27327	0.0672085	3.65076	0.401256	3.09272	0.925684		1.28751	1.59064	3.26535	0.726024	2.50417	0.336496
ILMN_2564210	AK040467	2610019N13Rik			-1.05126	0.0379596	-1.1589	0.109656	-1.14617	0.102669		-1.00488	0.116861	-1.08717	0.106631	-1.16059	0.102726
ILMN_2564227	AK044361	A930009E11Rik			-1.02352	0.0785511	-1.03898	0.0831137	-1.14812	0.162013		1.09085	0.13797	1.04011	0.0437263	-1.00532	0.0759194
ILMN_2564238	AK044530	A930019E22Rik			-1.07451	0.0302501	-1.20824	0.0652179	-1.26388	0.0654		-1.0302	0.0955807	-1.27349	0.0377296	-1.14422	0.0770039
ILMN_2564267	AK044599	B3gat1			-1.03837	0.00816659	-1.20059	0.0900359	-1.16239	0.118922		-1.04091	0.0401535	-1.00743	0.0604852	-1.00991	0.0721683
ILMN_2564279	AK044548	A930021K20Rik			1.0655	0.148109	-1.22255	0.131107	-1.43995	0.0137783		-1.04823	0.178244	-1.47573	0.0208492	-1.40765	0.093211
ILMN_2564336	AK047630	C030003K17Rik			1.01404	0.0735033	-1.06596	0.0658382	1.04505	0.0963543		-1.00932	0.0367547	-1.07916	0.105215	-1.12049	0.0780981
ILMN_2564352	AK049441	Sdha			-1.05085	0.114273	-1.06146	0.0348616	-1.15701	0.0740002		-1.01177	0.0466924	-1.12722	0.0915866	-1.04303	0.0836647
ILMN_2564399	AK049482	C430016E07Rik			-1.00319	0.0858235	-1.02355	0.0883323	1.07051	0.226221		1.06523	0.0447261	1.01658	0.074315	1.09083	0.152229
ILMN_2564426	AK050018	Lpin2			-1.20246	0.0280517	-1.28795	0.0823527	-1.4092	0.0212099		-1.03741	0.18388	-1.26046	0.0885114	-1.357	0.0832496
ILMN_2564493	AK036131	9630038C08Rik			-1.31761	0.0697665	-1.33394	0.219868	-1.41818	0.0657638		-1.41691	0.0371727	-2.31017	0.176457	-2.03571	0.25166
ILMN_2564506	AK036303	9630055A16Rik			1.05645	0.0879298	1.1363	0.16737	1.38265	0.27504		1.10757	0.0688686	1.2486	0.129331	1.55616	0.0797554
ILMN_2564524	AK036456	Usp25			-1.00773	0.00620438	-1.01962	0.126877	-1.12324	0.0244236		-1.08028	0.0171815	-1.03206	0.0328569	-1.1045	0.105327
ILMN_2564539	AK036533	Scly			1.17163	0.127516	-1.05668	0.0806785	-1.12868	0.108444		-1.05606	0.0830951	-1.35448	0.146101	-1.46532	0.13041
ILMN_2564564	AK036810	9930013M16Rik			-1.1671	0.151868	1.20774	0.051575	1.36008	0.0949767		-1.04694	0.220197	1.19221	0.115639	1.30675	0.14826
ILMN_2564584	AK037287	A130003K09Rik			1.07211	0.0374104	1.04888	0.0797613	1.03426	0.0797928		1.063	0.077848	1.06791	0.0339858	1.03197	0.0510941
ILMN_2564604	AK036909	Kif13a			1.00336	0.114515	-1.08256	0.095011	-1.18381	0.0466259		-1.06729	0.022443	-1.04098	0.00689932	-1.06034	0.156635
ILMN_2564635	AK036964	9930031C04Rik			1.03852	0.1477	-1.06196	0.0420761	-1.00248	0.0779915		-1.09006	0.0259547	-1.0131	0.0460479	-1.02605	0.0532718
ILMN_2564644	AK036917	9930024G20Rik			-1.06585	0.0781311	1.03448	0.0693278	-1.01406	0.0571901		-1.03127	0.0706688	-1.08858	0.156682	-1.04809	0.111009
ILMN_2564650	AK037457	Sin3a			-1.11573	0.100584	-1.32305	0.0787475	-1.39853	0.0549066		-1.11086	0.0793475	-1.21	0.111042	-1.23864	0.135806
ILMN_2564659	AK037482	Bcat2			1.02188	0.0127411	-1.01627	0.0656534	-1.13481	0.0905973		-1.0161	0.138793	-1.10539	0.0785092	-1.10515	0.0458358
ILMN_2564767	AK038408	A230005A19Rik			-1.04717	0.0743309	-1.0232	0.189191	-1.12208	0.0524364		-1.11596	0.149547	-1.32388	0.108861	-1.14315	0.0424036
ILMN_2564827	AK039031	A230088G02Rik			1.04142	0.141015	1.05771	0.0820905	1.23989	0.15239		1.07376	0.115103	1.04116	0.0611049	-1.04566	0.198461
ILMN_2564840	AK039044	Araf			-1.0857	0.0952817	-1.36646	0.304471	1.03575	0.111911		-1.06987	0.21999	1.02507	0.187974	-1.04511	0.0655016
ILMN_2564872	XM_983745.1	Ddhd2		PREDICTED: Mus musculus DDHD domain containing 2 (Ddhd2), mRNA.	-1.19212	0.182201	-1.4567	0.0789919	-1.4052	0.0796125		-1.36518	0.0426413	-1.69181	0.0543842	-1.54308	0.046588
ILMN_2564888	AK040031	A430046P16Rik			-1.08124	0.0217729	-1.23011	0.0885224	-1.16207	0.119235		-1.0531	0.076802	-1.03785	0.086828	1.01731	0.134887
ILMN_2564969	AK042931	A730041D04Rik			-1.17547	0.0762185	-1.16022	0.0778961	-1.24845	0.11588		-1.00107	0.0733789	-1.07423	0.0640466	-1.1025	0.00654198
ILMN_2564977	AK043033	A730049K22Rik			1.05694	0.0777094	1.01971	0.0461228	-1.0202	0.0571202		1.06794	0.0773656	1.01365	0.0441697	1.05126	0.0520421
ILMN_2564994	AK043187	A730067A14Rik			-1.06612	0.124785	-1.00872	0.0946943	-1.11946	0.0657531		-1.06948	0.158323	-1.03786	0.073147	-1.04611	0.110202
ILMN_2565043	AK043235	Mthfs			1.09973	0.159313	1.09299	0.123758	1.08478	0.089709		1.07	0.0943685	1.05755	0.0119488	1.06768	0.128813
ILMN_2565067	AK043859	A830042C15Rik			-1.04494	0.0442529	-1.05755	0.122877	1.0607	0.226363		1.0928	0.128859	1.03072	0.12461	-1.05453	0.0601828
ILMN_2565082	AK044056	A830084P16Rik			1.02614	0.14974	-1.22129	0.100251	-1.05783	0.0694823		-1.13387	0.0614583	-1.0092	0.17074	-1.01117	0.113472
ILMN_2565089	AK044043	A830083H19Rik			1.04497	0.0501682	-1.22941	0.0789243	1.01708	0.0539942		1.03177	0.18479	-1.00962	0.217287	-1.03716	0.0301288
ILMN_2565096	AK044865	B130008O17Rik			-1.01902	0.168368	1.14279	0.149513	-1.06547	0.280871		1.03332	0.10586	1.20261	0.216743	1.24606	0.28121
ILMN_2565117	AK045022	2500001N03Rik			1.02322	0.101087	1.06411	0.137193	-1.02652	0.121696		-1.04225	0.115177	1.15852	0.0875084	1.08304	0.107017
ILMN_2565147	AK045144	B130040C13Rik			-1.04545	0.0508434	-1.07406	0.105466	-1.02087	0.0781857		1.08671	0.280128	-1.12592	0.157428	-1.07838	0.0199736
ILMN_2565218	AK044821	B130005N20Rik			-1.11875	0.040918	1.05423	0.0503828	1.10956	0.158551		-1.00404	0.124613	1.09554	0.0594726	1.16025	0.13811
ILMN_2565235	AK044984	B130017M24Rik			1.04273	0.170085	1.00909	0.065235	-1.02878	0.061702		1.03878	0.0661324	1.06606	0.105455	-1.01376	0.0100343
ILMN_2565243	AK045005	B130018P07Rik			-1.08321	0.152992	1.27059	0.155239	1.05973	0.0750811		-1.08945	0.180929	1.0114	0.157621	-1.02052	0.0304169
ILMN_2565252	AK044956	B130015M16Rik			1.2394	0.0656661	1.44856	0.0676465	1.74295	0.358921		-1.17851	0.39717	1.21102	0.255306	1.01177	0.70814
ILMN_2565257	AK044874	Nipsnap1			-1.0209	0.127521	-1.37954	0.0487355	-1.14314	0.175782		-1.06675	0.167172	-1.30965	0.0720634	-1.24806	0.0985031
ILMN_2565262	AK044994	B130018F13Rik			-1.16144	0.116344	-1.40845	0.0780952	-1.57345	0.146706		-1.14902	0.187597	-1.34072	0.0975112	-1.2197	0.0890774
ILMN_2565270	AK045077	B130028C06Rik			1.03625	0.187844	-1.07938	0.17038	1.0041	0.143076		-1.01717	0.0603631	-1.00714	0.0797227	-1.01936	0.0430239
ILMN_2565340	AK044991	B130018C03Rik			1.01973	0.146134	-1.04499	0.115748	1.01049	0.166559		-1.08608	0.0167595	-1.10993	0.0422577	-1.12238	0.196891
ILMN_2565355	AK045165	B130042I06Rik			-1.0272	0.0345608	-1.05178	0.0619997	-1.1572	0.136341		1.10283	0.0577154	1.11687	0.13857	-1.06217	0.0544543
ILMN_2565419	AK046121	B230343B06Rik			-1.03916	0.0946676	1.01643	0.111595	-1.01816	0.183645		-1.04544	0.0857898	-1.03084	0.158609	-1.01989	0.139514
ILMN_2565428	AK045943	B230325K09Rik			-1.033	0.0466538	1.05112	0.0276465	-1.01223	0.039484		1.06707	0.0884752	-1.03829	0.0453841	1.05612	0.0959367
ILMN_2565436	AK046048	Cacnb2			1.00777	0.0987033	1.04968	0.167481	1.04156	0.136604		-1.02679	0.07206	1.13975	0.0677336	1.1337	0.0339421
ILMN_2565481	AK045946	B230325M24Rik			-1.06072	0.0742137	-1.19241	0.126369	-1.1452	0.122474		1.01146	0.146457	1.00072	0.104096	-1.01636	0.066836
ILMN_2565490	AK046059	B230339C08Rik			-1.04999	0.0685537	-1.00311	0.0626224	1.03432	0.114728		-1.07019	0.0921642	-1.03694	0.110929	-1.06115	0.135104
ILMN_2565522	AK046114	Lama2			-1.08271	0.0751437	-1.10231	0.0505901	-1.10469	0.09933		1.03478	0.0520598	-1.03625	0.0788463	1.00721	0.0823907
ILMN_2565539	AK046037	B230337C21Rik			1.11112	0.0975978	1.25302	0.103696	1.00388	0.159001		1.1469	0.13717	1.21473	0.229136	1.41899	0.51281
ILMN_2565610	AK046067	B230339M05Rik			-1.02112	0.0466643	-1.15112	0.0321625	-1.15698	0.0796925		-1.05355	0.0733486	-1.07621	0.0677808	-1.07161	0.060966
ILMN_2565653	AK046216	B230353J12Rik			-1.09707	0.0439759	-1.00671	0.0517919	-1.01896	0.077966		1.13405	0.0759757	1.08315	0.0641774	-1.04311	0.0162125
ILMN_2565686	AK046382	Neurl			-1.10862	0.0718043	-1.07997	0.050025	-1.14211	0.01335		-1.20662	0.0177518	-1.00878	0.174331	-1.17196	0.0790759
ILMN_2565729	AK046451	B230386D16Rik			-1.12609	0.214801	-1.26714	0.0927584	-1.04591	0.224556		-1.4515	0.0963539	-1.1634	0.155646	-1.12903	0.106046
ILMN_2565738	AK046215	B230353G19Rik			-1.02189	0.000685966	-1.04004	0.0364985	-1.0469	0.0298932		1.02406	0.0865754	-1.03746	0.0474428	-1.04203	0.0934001
ILMN_2565748	AK046483	Gabrg3			1.00485	0.0731906	1.02224	0.00956982	-1.19064	0.17975		1.37824	0.138757	1.02197	0.088794	-1.09449	0.24241
ILMN_2565791	AK046333	B230371N03Rik			-1.051	0.0217129	1.07061	0.0877481	1.19948	0.0876258		1.00479	0.0703971	1.17931	0.0577889	1.10665	0.139401
ILMN_2565820	AK046912	B930002D24Rik			-1.01621	0.0442905	-1.1244	0.0428029	-1.12648	0.106783		-1.04286	0.0351653	-1.1143	0.0675791	-1.13135	0.101507
ILMN_2565835	AK046967	B930008G03Rik			-1.29322	0.121755	-1.44751	0.18883	-1.24917	0.0632018		-1.26533	0.099271	-1.18284	0.0746839	-1.08798	0.235421
ILMN_2565850	AK046447	B230385N19Rik			1.04489	0.0306821	-1.27437	0.272177	-1.14618	0.0840873		-1.23146	0.124783	1.17693	0.280763	-1.11855	0.042123
ILMN_2565924	AK046502	Sema5a			1.08842	0.00928672	-1.01781	0.0158458	-1.07739	0.0538728		-1.06126	0.0797571	1.04183	0.035952	-1.04805	0.0887507
ILMN_2565934	AK046903	Wwox			-1.02865	0.0715876	-1.0707	0.11206	1.04167	0.187749		1.04785	0.128545	-1.00753	0.0703948	1.07336	0.0623551
ILMN_2565942	AK047011	B930011A14Rik			1.0288	0.340659	-1.18461	0.126363	-1.06274	0.164892		-1.03989	0.0612514	-1.05666	0.0340387	-1.04475	0.213772
ILMN_2565957	AK047029	Plcb3			-1.0273	0.144669	-1.14126	0.0755545	-1.11046	0.1209		1.01448	0.176053	-1.09812	0.0712794	-1.11918	0.0933197
ILMN_2565964	AK046935	Fto			-1.04002	0.0872543	-1.09181	0.0160728	1.08192	0.157497		-1.18644	0.0351369	-1.12412	0.00354675	-1.14219	0.126946
ILMN_2566014	AK048066	C130032N06Rik			-1.03859	0.0509742	-1.07483	0.0299038	-1.08967	0.0964127		-1.00417	0.0775356	-1.0644	0.108954	-1.06496	0.0265041
ILMN_2566052	AK047886	C130020C07Rik			1.03146	0.320226	-1.03949	0.245262	1.01183	0.324656		-1.08419	0.22381	-1.02609	0.106447	1.05772	0.275982
ILMN_2566064	AK048047	C130031L21Rik			-1.00168	0.0802399	-1.06491	0.0924933	-1.15395	0.0579355		-1.13788	0.09988	-1.21314	0.0952155	-1.26144	0.118433
ILMN_2566080	AK048221	C130041A08Rik			1.12687	0.0612769	-1.17256	0.0720419	-1.00513	0.166381		-1.233	0.146124	-1.05915	0.153376	-1.19821	0.0442573
ILMN_2566142	AK048143	Sox6			1.03159	0.0314217	-1.14345	0.0323942	-1.13094	0.0707257		1.19741	0.23891	-1.02877	0.106596	-1.07251	0.0258824
ILMN_2566148	AK048262	C130044B04Rik			-1.03453	0.0414762	-1.05215	0.030549	-1.09365	0.0484639		-1.02251	0.0209779	-1.02046	0.0575607	1.0159	0.0473028
ILMN_2566173	AK048146	C130037I06Rik			-1.00974	0.179728	-1.04917	0.0545976	1.03348	0.0190337		-1.00613	0.021242	1.06959	0.0660001	-1.12278	0.123797
ILMN_2566237	AK029965	4932411G08Rik			-1.05035	0.0452221	-1.13243	0.067407	-1.14342	0.10128		-1.07213	0.0717685	-1.12469	0.0889624	-1.06674	0.178848
ILMN_2566272	AK030367	5330403J18Rik			1.20903	0.240254	1.65517	0.119281	1.56775	0.16744		1.45604	0.161283	1.73507	0.211288	1.60059	0.100133
ILMN_2566312	AK032886	6720467J09Rik			1.00825	0.0661794	1.00452	0.15353	-1.17881	0.0805347		-1.12296	0.10087	-1.14916	0.0984332	-1.05086	0.120212
ILMN_2566321	AK037075	9930108O06Rik			-1.84552	0.0399237	-1.36719	0.0977113	-1.44232	0.137102		1.02537	0.147893	-1.02649	0.17308	-1.00866	0.402237
ILMN_2566348	AK044726	A930037D12Rik			1.11192	0.0394949	1.13516	0.0652018	1.15817	0.146632		-1.09112	0.120654	-1.0615	0.114347	-1.10599	0.1603
ILMN_2566367	AK045632	Slc1a1			1.15569	0.215856	1.00818	0.0190241	-1.04853	0.0622093		1.19216	0.0739067	1.09363	0.0709717	1.04098	0.0722148
ILMN_2566425	AK050183	Adra1a, GPCR			-1.57319	0.0993631	-2.11353	0.0669748	-2.24399	0.0263911		-1.37322	0.184302	-2.26487	0.0235156	-2.01663	0.0489785
ILMN_2566438	NM_001081419.1	Dip2a	4931420H10Rik; Dip2; AI426328; Kiaa0184-hp; mKIAA0184	Mus musculus DIP2 disco-interacting protein 2 homolog A (Drosophila) (Dip2a), mRNA.	-1.14731	0.0627096	-1.03711	0.113238	-1.07727	0.033935		-1.00221	0.0503925	-1.09227	0.0145458	-1.05769	0.012359
ILMN_2566439	AK050012	Scyb11			1.38707	0.380396	-1.31288	0.0909355	-1.99948	0.140386		1.23184	0.406809	-1.13285	0.154346	-1.56933	0.0483857
ILMN_2566460	AK050130	C730019C21Rik			1.01502	0.0909172	1.00393	0.0989446	1.01673	0.178184		1.13743	0.0734329	-1.0604	0.0702078	-1.02272	0.0268806
ILMN_2566477	AK050208	C730026O12Rik			-1.04283	0.0955037	-1.14161	0.291703	1.09867	0.223298		-1.08935	0.178807	1.1668	0.268242	1.09548	0.302242
ILMN_2566501	AK053714	E130301I04Rik			-1.01729	0.0863628	-1.12699	0.0581214	-1.19307	0.154066		1.05505	0.0779422	-1.01697	0.047143	1.01893	0.0567754
ILMN_2566538	AK053721	Fbn2			-1.01075	0.0994072	-1.03696	0.0502939	1.19881	0.0719535		1.14732	0.114849	1.13295	0.154753	1.15767	0.0231488
ILMN_2566545	AK088950	E430033D06Rik			-1.02856	0.0936418	1.2375	0.130492	1.05171	0.18676		1.09258	0.12622	1.0646	0.126906	1.02123	0.126736
ILMN_2566582	AK028526	4632419F02Rik			-1.05719	0.0257148	-1.03082	0.127139	-1.03057	0.0349888		-1.02754	0.0322321	-1.19489	0.04008	-1.07469	0.099561
ILMN_2566600	AK030956	5830469K17Rik			-1.07643	0.0995263	-1.09582	0.17952	-1.07122	0.0512369		1.01229	0.0417003	1.0087	0.0581679	-1.079	0.0831291
ILMN_2566616	AK033160	8030448M07Rik			1.0747	0.066359	1.25894	0.113385	1.05404	0.107955		1.0595	0.17957	1.13192	0.141849	-1.09865	0.114695
ILMN_2566658	AK034306	9330175K08Rik			1.11938	0.040109	-1.02431	0.0480506	1.00313	0.111502		-1.09662	0.0216807	1.00682	0.219305	1.03915	0.0710611
ILMN_2566662	AK034511	9330209K13Rik			1.0434	0.092063	-1.03266	0.0566101	-1.1074	0.120111		-1.09259	0.0728728	-1.11144	0.0516836	-1.03605	0.100581
ILMN_2566674	AK034793	Nfib			-1.43597	0.089944	-1.84493	0.0313992	-1.70671	0.0762189		-1.49857	0.1775	-1.70914	0.156809	-1.57975	0.148407
ILMN_2566718	AK034826	9430043O10Rik			1.00767	0.0698199	-1.20814	0.0979488	-1.09022	0.120616		1.01864	0.133934	-1.17964	0.0633419	-1.04947	0.184982
ILMN_2566727	AK035013	9430073L23Rik			1.04963	0.164075	1.16842	0.0825475	1.17514	0.0711773		1.02432	0.0780904	1.08355	0.0795974	1.11445	0.0380213
ILMN_2566771	AK038308	A130094L10Rik			1.00581	0.0784648	1.04345	0.0658744	-1.022	0.169326		1.07844	0.17411	1.01213	0.0572041	1.12924	0.020483
ILMN_2566778	AK038242	Mbnl			-1.04307	0.111809	-1.10115	0.0622754	-1.18698	0.203066		1.17562	0.148146	-1.01487	0.0767488	1.09508	0.124959
ILMN_2566822	AK038836	A230067E15Rik			-1.09804	0.202757	-1.33847	0.0791862	-1.17913	0.213166		-1.14181	0.129833	-1.4825	0.0653539	-1.41133	0.0340359
ILMN_2566907	AK039453	A330045B10Rik			-1.07043	0.154986	1.02024	0.107538	-1.02483	0.0568168		-1.06285	0.0515033	-1.20193	0.118606	-1.06506	0.0411959
ILMN_2566923	AK039466	A330046D11Rik			-1.19326	0.0916978	-1.15621	0.029658	-1.17785	0.141503		-1.01623	0.0668466	-1.05814	0.110432	-1.06819	0.0824447
ILMN_2566979	AK040168	A430071O12Rik			1.06072	0.142019	-1.0575	0.1057	-1.02725	0.181407		-1.0343	0.140148	1.00265	0.114548	-1.14156	0.0971845
ILMN_2567012	AK040442	Ranbp16			-1.01787	0.202375	1.16916	0.168707	-1.0451	0.0914078		1.01719	0.132451	1.05145	0.0484326	1.05185	0.153165
ILMN_2567020	AK040931	SPARC			-1.0783	0.152585	-1.29724	0.129572	-1.04042	0.134118		-1.10639	0.0873833	-1.17658	0.044096	-1.23879	0.12797
ILMN_2567041	AK040959	A530051J20Rik			1.07218	0.0623164	1.03557	0.0995003	-1.09366	0.0188143		1.08985	0.0883267	1.05295	0.0219251	-1.04138	0.104103
ILMN_2567049	AK040970	A530052K23Rik			-1.02396	0.119065	1.02466	0.115385	1.04668	0.0734838		1.0738	0.141195	1.03941	0.107001	1.02329	0.192209
ILMN_2567108	AK041069	A530079D03Rik			-1.10474	0.0568174	-1.04262	0.0304945	1.07527	0.123942		-1.07183	0.0885512	-1.10577	0.0731831	-1.08664	0.112163
ILMN_2567119	AK042466	A630094K18Rik			-1.10586	0.110521	-1.12521	0.0499829	-1.09688	0.170715		-1.09737	0.0229163	-1.10183	0.0402354	1.00412	0.118163
ILMN_2567145	AK046898	B930001L07Rik			-1.00032	0.0591804	-1.05717	0.0127696	1.02334	0.168575		-1.2079	0.119714	-1.14105	0.0874564	-1.23236	0.16209
ILMN_2567171	AK047124	B930024A20Rik			-1.10144	0.0934758	-1.06394	0.154002	-1.06516	0.0594489		1.01143	0.0555848	1.07147	0.0308302	1.0285	0.13962
ILMN_2567212	AK047143	Nt5			1.1208	0.0543044	1.0745	0.140419	-1.01419	0.0747486		-1.03128	0.082114	-1.11019	0.102504	-1.08219	0.179628
ILMN_2567229	AK047196	B930034F23Rik			1.08769	0.0658296	1.07211	0.105683	1.12247	0.111894		1.03452	0.0450896	1.03819	0.0805859	1.03507	0.131741
ILMN_2567234	AK047187	B930032P17Rik			-1.01315	0.087291	-1.11811	0.0983317	-1.0404	0.173073		-1.08453	0.0347394	-1.33804	0.0906998	-1.23161	0.0559075
ILMN_2567267	AK047221	B930037B01Rik			1.15169	0.0861628	1.18661	0.138451	1.20864	0.108415		1.01632	0.0849985	1.26413	0.0845356	1.21481	0.114406
ILMN_2567274	AK047228	1200011A11Rik			-1.0659	0.103679	-1.09691	0.0233704	-1.20097	0.0784277		1.04372	0.0952905	-1.01539	0.085589	-1.03081	0.0932696
ILMN_2567282	AK047330	B930049N04Rik			1.01375	0.0963827	1.08377	0.1853	1.02263	0.098404		-1.09874	0.109087	-1.13144	0.0976939	-1.07334	0.134719
ILMN_2567347	AK047235	5730496N17Rik			-1.06032	0.0723887	-1.10113	0.135181	-1.09037	0.115504		-1.0301	0.0507298	-1.02116	0.0726998	-1.08159	0.0909105
ILMN_2567349	AK047284	B930045J24Rik			-1.08835	0.0896151	-1.09211	0.0925203	-1.08895	0.0248537		1.01066	0.066633	-1.13718	0.130817	-1.07338	0.0718838
ILMN_2567380	AK047378	B930054A18Rik			1.00648	0.0750726	-1.04272	0.0789157	-1.24551	0.0714093		1.05332	0.102957	-1.10565	0.0737069	-1.06513	0.0803406
ILMN_2567400	AK047323	B930049H16Rik			-1.06428	0.170526	-1.06372	0.0626462	-1.13697	0.0799479		1.04627	0.0963991	-1.08375	0.0481861	-1.07024	0.0678597
ILMN_2567433	AK047271	Bicc1			-1.05986	0.0517976	1.39521	0.0446784	1.62191	0.109604		1.00384	0.398078	1.23867	0.23081	1.29137	0.265952
ILMN_2567532	AK048081	C130033H03Rik			-1.04232	0.040821	-1.18024	0.199468	-1.03591	0.0836532		-1.08288	0.0871575	1.07168	0.0808095	1.07121	0.225508
ILMN_2567559	AK047905	C130020O07Rik			1.16346	0.290484	1.37911	0.128192	1.17176	0.120956		1.11121	0.183726	1.35441	0.142859	1.24991	0.239131
ILMN_2567596	AK048765	C230053B09Rik			1.06278	0.205544	1.11262	0.0809665	1.04015	0.0809446		1.01047	0.0745048	1.06477	0.0508753	1.03541	0.0716347
ILMN_2567626	AK052145	Pum1			-1.26369	0.136051	-1.27904	0.0540444	-1.13921	0.0771859		-1.13244	0.0844634	-1.09901	0.0696583	-1.14319	0.0698003
ILMN_2567653	AK028101	Skd3			1.13068	0.0667669	1.02935	0.0342445	1.02142	0.0304526		1.00441	0.117674	1.01661	0.0648602	1.10135	0.136451
ILMN_2567657	AK029910	4931436F15Rik			1.04073	0.042128	-1.08417	0.0982234	-1.06887	0.0446594		1.0376	0.113277	-1.00979	0.0478061	-1.07255	0.0423011
ILMN_2567682	AK033534	9030611K07Rik			-1.0495	0.0656281	-1.00421	0.0650659	1.04014	0.141469		1.04227	0.0695272	1.08346	0.131599	1.06126	0.0311541
ILMN_2567692	AK029415	4833431P16Rik			-1.16745	0.0883219	1.06164	0.0382251	-1.14879	0.117593		-1.00248	0.0516771	1.18293	0.195405	1.12199	0.442002
ILMN_2567735	AK028741	4732450N03Rik			-1.0365	0.0534817	1.22411	0.094538	1.05229	0.0849417		-1.0171	0.125651	1.18563	0.105219	-1.04639	0.0786021
ILMN_2567788	AK049694	C530040B18Rik			-1.05788	0.0125847	-1.11858	0.0569728	-1.08341	0.0648268		1.06326	0.0902203	-1.02365	0.118216	1.04243	0.156001
ILMN_2567803	AK049738	C530045P18Rik			-1.18826	0.119452	-1.19769	0.143502	-1.22382	0.102133		-1.05035	0.0864463	-1.03502	0.0564801	1.11676	0.25496
ILMN_2567809	AK049887	Nsmaf			-1.04714	0.0253961	-1.15003	0.0946013	-1.16201	0.0816785		-1.03844	0.117479	-1.17768	0.0372621	-1.05587	0.112543
ILMN_2567817	AK049893	C630007L23Rik			-1.01729	0.129898	1.06818	0.127308	-1.0336	0.142817		1.10044	0.159394	-1.00842	0.0224704	1.00417	0.132281
ILMN_2567864	AK049788	Trrp4			-1.13979	0.0261814	-1.2178	0.155231	-1.09311	0.0679458		-1.12118	0.160659	-1.21521	0.109787	-1.10445	0.118241
ILMN_2567872	AK049812	C630001F15Rik			-1.07841	0.125318	-1.09789	0.0418384	-1.16678	0.142424		1.08461	0.0421866	-1.0731	0.0967561	-1.03951	0.0892263
ILMN_2567897	AK049740	Epha5			-1.09224	0.0305541	-1.21797	0.169042	-1.11596	0.105678		1.09393	0.222743	1.00787	0.131266	1.05777	0.0692476
ILMN_2567911	AK049777	C530048O03Rik			-1.02417	0.0746465	-1.3533	0.106046	-1.41829	0.0685134		-1.4085	0.0765638	-1.65463	0.0488809	-1.77853	0.155934
ILMN_2567940	XM_979562.2	Etnk1		PREDICTED: Mus musculus ethanolamine kinase 1 (Etnk1), mRNA.	1.00675	0.0869428	1.08379	0.250399	-1.02606	0.0387053		1.13892	0.0750432	1.38327	0.241472	1.24754	0.351178
ILMN_2567946	AK049717	C530044D11Rik			1.01791	0.0692338	-1.00513	0.0977508	-1.01169	0.156572		-1.17269	0.0816197	-1.12502	0.0519561	-1.01662	0.0288257
ILMN_2567962	AK037444	A130019H11Rik			1.45363	0.312735	1.20947	0.504622	1.12359	0.315566		-1.05896	0.193506	1.07975	0.312295	1.17875	0.162562
ILMN_2567978	AK037532	A130024C22Rik			1.05589	0.0466197	1.10076	0.076669	1.06305	0.0452678		1.06566	0.0434131	-1.02662	0.100248	1.04528	0.0724187
ILMN_2568028	AK037584	Il2rg			1.26286	0.111227	1.60471	0.126643	1.29718	0.0698465		1.24616	0.233338	1.33289	0.241482	1.09607	0.291415
ILMN_2568051	AK037544	A130024K02Rik			1.21536	0.0686399	1.08969	0.0307909	-1.02648	0.0519095		1.03946	0.087273	-1.02384	0.174979	1.00216	0.0713976
ILMN_2568058	AK037679	A130036M01Rik			-1.01224	0.0118626	-1.0118	0.102748	-1.09914	0.107196		-1.07859	0.00482436	-1.02472	0.108987	1.00946	0.0441953
ILMN_2568074	AK037742	Slc7a11			-1.0962	0.0897805	-1.09022	0.0324627	-1.14786	0.0881072		-1.11375	0.0362351	-1.15575	0.069376	-1.07053	0.0554281
ILMN_2568092	NM_139229.3	Cog8	C87832	Mus musculus component of oligomeric golgi complex 8 (Cog8), mRNA.	-1.13818	0.0469876	-1.0387	0.0115829	-1.05839	0.20647		-1.00748	0.0904022	-1.00778	0.0171416	1.08615	0.10264
ILMN_2568121	AK037932	Irf6			1.01084	0.132901	1.01983	0.16773	-1.07675	0.158267		-1.20624	0.136841	-1.10979	0.113606	-1.22896	0.0460852
ILMN_2568187	AK037780	Slam			1.02465	0.05902	1.07084	0.0921295	1.20109	0.107928		1.01136	0.0569176	-1.00368	0.0911788	1.09563	0.100316
ILMN_2568229	AK038165	A130083J16Rik			1.06831	0.0951803	1.01356	0.0542003	1.0117	0.0856557		1.05894	0.12892	1.17197	0.18909	1.02216	0.0611083
ILMN_2568269	AK038374	A130099L09Rik			-1.09102	0.0479504	1.0489	0.130349	1.02038	0.105722		1.10203	0.0258146	1.13817	0.0927466	1.15142	0.155546
ILMN_2568308	AK040149	Sf3b1			-1.14828	0.0131107	-1.17478	0.0602095	-1.07395	0.121301		-1.12885	0.0995111	-1.10952	0.117928	1.02385	0.0639355
ILMN_2568340	AK040752	A530023B05Rik			-1.09511	0.0469531	-1.02223	0.144716	-1.0243	0.145543		1.00422	0.0444579	1.069	0.03125	-1.03037	0.0711561
ILMN_2568356	AK079946	A530020O12Rik			1.06149	0.0760707	-1.08232	0.0277319	-1.02846	0.125145		-1.00374	0.0203953	-1.11043	0.0617181	-1.0837	0.0454458
ILMN_2568364	AK040677	Npr3			-1.07649	0.0730321	-1.01917	0.0566308	-1.11962	0.182882		1.04045	0.125679	1.00351	0.0793147	1.03211	0.102406
ILMN_2568390	AK040679	Angptl3			-1.06694	0.033404	-1.04706	0.0871534	-1.04226	0.105852		1.12788	0.180872	1.0232	0.135464	1.00747	0.105158
ILMN_2568397	AK040788	A530025E09Rik			-1.19542	0.242253	-1.20702	0.158309	-1.34757	0.240442		-1.05833	0.158188	-1.11566	0.159744	-1.08301	0.218949
ILMN_2568407	AK040723	C2ta			1.94994	0.804779	2.71688	0.31798	2.01032	0.699887		2.52291	0.226712	2.82257	0.359227	2.23874	1.255
ILMN_2568415	AK040747	Taf1a			-1.19074	0.0140055	-1.06722	0.0761611	-1.1626	0.108745		-1.07282	0.14645	-1.15924	0.0813294	-1.05321	0.0955718
ILMN_2568421	AK040715	A530019I06Rik			-1.04922	0.0869708	1.07474	0.208312	-1.04272	0.0838149		1.01625	0.0884745	-1.09529	0.0725867	-1.00645	0.0450394
ILMN_2568447	AK040881	Oxr1			-1.03665	0.0666978	-1.18246	0.121658	-1.02344	0.189307		-1.15396	0.0494292	-1.16739	0.073852	-1.17499	0.059476
ILMN_2568488	AK041191	A530089A20Rik			-1.16062	0.242706	-1.28868	0.113572	-1.75951	0.151211		-1.12935	0.0974285	-1.23034	0.116802	-1.10814	0.35106
ILMN_2568505	AK041099	A530083B17Rik			-1.13244	0.0695714	-1.17556	0.108036	-1.09722	0.0459012		-1.06828	0.107247	-1.09239	0.0708351	-1.02435	0.144755
ILMN_2568516	AK041118	Rbpms			-1.04047	0.12688	-1.17852	0.0651738	1.5901	0.455678		-1.08592	0.103516	-1.04292	0.141432	1.0071	0.17131
ILMN_2568554	AK048497	C130066G14Rik			1.07096	0.125981	1.13749	0.14966	1.02528	0.197612		1.00319	0.113553	-1.06214	0.135961	-1.03301	0.11761
ILMN_2568571	AK048580	C130079K02Rik			1.1143	0.0684579	1.39738	0.0806661	1.29474	0.154582		1.06398	0.297963	1.27674	0.240492	1.25178	0.193485
ILMN_2568578	AK048544	Tbxas1			-1.00843	0.0793852	-1.03073	0.127232	-1.04338	0.0684764		-1.03039	0.0493143	-1.16252	0.0567309	-1.02263	0.025314
ILMN_2568610	AK048705	C230012D11Rik			-1.17097	0.0635054	-1.19782	0.0899816	-1.02031	0.114215		-1.09429	0.109307	-1.0793	0.0655396	-1.11875	0.0609924
ILMN_2568620	AK048698	Csmd1			-1.11083	0.0136802	-1.05613	0.0272489	-1.02902	0.0396881		-1.06966	0.0618161	-1.07382	0.0433804	1.00557	0.0394772
ILMN_2568660	AK048780	C230064E07Rik			-1.00264	0.0628615	1.10352	0.0895031	1.02628	0.139068		-1.01473	0.216721	1.05489	0.0574724	-1.01582	0.111947
ILMN_2568719	AK084101	Cacna2d1			1.04541	0.0545377	1.02976	0.071998	-1.016	0.0422081		1.00373	0.0481762	-1.02804	0.0780494	1.00613	0.0679655
ILMN_2568767	NM_181071.3	Tanc2	3526402J09Rik; 5730590C14Rik	Mus musculus tetratricopeptide repeat, ankyrin repeat and coiled-coil containing 2 (Tanc2), mRNA. XM_001000900 XM_001000913 XM_001000922 XM_001004226 XM_001004229 XM_001004235 XM_001004240 XM_903099 XM_903101 XM_903102 XM_911892 XM_922187 XM_922195 XM_922205 XM_922212 XM_922217 XM_922223 XM_984944	1.08245	0.0727818	-1.04045	0.0449806	1.04707	0.0559876		-1.0912	0.120848	1.04241	0.0936592	1.06291	0.213657
ILMN_2568776	AK084379	D230034L06Rik			1.03461	0.0699808	1.03975	0.153733	1.03635	0.0939011		1.00348	0.0725958	-1.09508	0.0671504	-1.06734	0.0846964
ILMN_2568836	AK052264	D330015D10Rik			1.15489	0.108197	-1.03935	0.0340009	-1.09018	0.123375		-1.04578	0.18848	-1.03496	0.0388753	1.05087	0.077126
ILMN_2568879	AK052327	D330028P16Rik			1.02347	0.0986036	-1.03803	0.0671782	1.07339	0.203927		-1.12934	0.132215	-1.05012	0.15324	-1.00273	0.0729692
ILMN_2568955	AK031967	6330513N08Rik			1.12329	0.0797888	1.04228	0.0637838	1.00522	0.0410875		1.06225	0.0322309	1.03369	0.0438721	-1.12142	0.15877
ILMN_2568990	AK037221	A030011F13Rik			-1.12814	0.101543	-1.00565	0.166637	-1.1641	0.0630923		-1.08837	0.0819367	-1.19079	0.101672	-1.19745	0.0329698
ILMN_2568998	AK044329	2410005G18Rik			1.11334	0.0118861	-1.00911	0.0262462	1.19936	0.198363		-1.02805	0.0212295	-1.08367	0.118329	-1.12902	0.148226
ILMN_2569032	AK046784	B830005I23Rik			-1.07611	0.110128	-1.11292	0.0994135	-1.0487	0.103756		-1.03666	0.0727494	-1.16516	0.100704	-1.00952	0.0379597
ILMN_2569039	AK046715	B430320O11Rik			-1.06505	0.0309018	1.17023	0.0515092	1.03483	0.0455704		-1.01526	0.117091	1.09853	0.0855084	1.00897	0.0435035
ILMN_2569089	AK049587	C430047O18Rik			1.18923	0.122904	-1.05587	0.0895283	-1.07188	0.0231283		-1.17684	0.0767493	-1.21839	0.0702756	-1.22534	0.133047
ILMN_2569127	AK053544	Ncaml-pending			1.04485	0.187645	-1.20156	0.0996417	-1.20038	0.0487888		-1.09548	0.0441967	-1.14075	0.0475797	-1.24093	0.104382
ILMN_2569151	AK028542	4632425I16Rik			-1.01592	0.106713	-1.03633	0.110236	1.05387	0.122465		1.01965	0.188544	-1.16274	0.0236121	-1.18352	0.112754
ILMN_2569199	AK034286	Odz1			1.01043	0.0525619	-1.19465	0.126824	-1.03798	0.134942		-1.00407	0.0979282	-1.0383	0.0841298	-1.15962	0.109047
ILMN_2569258	AK035861	9630011P09Rik			1.00008	0.0720118	1.12469	0.141422	1.03076	0.0480988		1.03323	0.103244	-1.04699	0.0887358	-1.06736	0.0425353
ILMN_2569275	AK035725	Itch			-1.08701	0.248277	-1.39586	0.143476	-1.52454	0.302429		-1.09791	0.102812	-1.17656	0.0559376	-1.14887	0.270735
ILMN_2569290	AK036041	9630029G12Rik			1.09625	0.0211883	-1.0748	0.0983442	-1.01287	0.104257		1.04145	0.20594	-1.08123	0.0667223	-1.01931	0.068711
ILMN_2569336	AK037541	A130024J05Rik			1.20781	0.114737	1.80446	0.212109	1.89765	0.592792		1.09603	0.486716	1.6158	0.265665	1.26042	0.284743
ILMN_2569358	AK038647	A230052G08Rik			1.04499	0.149764	1.31343	0.168245	1.52956	0.355629		1.07533	0.190343	1.27895	0.26784	1.22251	0.0842476
ILMN_2569373	AK038854	A230068P09Rik			1.00272	0.126047	-1.0071	0.07829	-1.0397	0.129535		-1.03197	0.0366356	-1.08873	0.0239283	1.04728	0.125541
ILMN_2569391	AK040145	A430069M06Rik			1.02353	0.105309	1.05818	0.130606	1.07819	0.0501216		-1.01835	0.0350893	1.16178	0.0702474	1.04348	0.0757307
ILMN_2569416	AK040244	A430080F05Rik			-1.00601	0.0801284	1.01681	0.11006	-1.04644	0.0693213		-1.02419	0.101691	-1.13306	0.0914906	-1.07792	0.0689569
ILMN_2569431	AK040404	A430091O22Rik			-1.00654	0.0801681	-1.16693	0.085823	-1.28029	0.262341		1.16139	0.180507	-1.09234	0.105424	1.05149	0.0927188
ILMN_2569440	AK040290	A430083I17Rik			-1.05021	0.136756	-1.03568	0.0316972	-1.24148	0.168519		-1.03036	0.0580417	-1.01223	0.135435	-1.07136	0.289683
ILMN_2569449	AK040372	A430089I07Rik			1.02573	0.139515	-1.02112	0.040147	1.06573	0.162108		-1.05283	0.0682612	-1.15967	0.133655	-1.04824	0.0511919
ILMN_2569464	AK040268	Znfn1a1			-1.06221	0.171956	1.02126	0.0556131	-1.07757	0.132643		1.05878	0.0745476	-1.06278	0.123164	1.005	0.0786782
ILMN_2569511	AK041354	A630004L17Rik			-1.14801	0.0969975	-1.06628	0.0386961	-1.09153	0.0565257		-1.01257	0.0549257	1.00502	0.0694128	1.04839	0.10762
ILMN_2569532	AK041338	Nsg2			-1.03342	0.0738434	-1.13732	0.0736641	-1.17532	0.0619325		-1.00127	0.0469238	-1.01125	0.117101	1.046	0.169691
ILMN_2569591	AK043736	A830026L17Rik			-1.01584	0.257987	-1.03281	0.0853303	-1.10955	0.127093		-1.09527	0.109809	1.03486	0.0120941	-1.00418	0.0712985
ILMN_2569599	AK043527	A830005M13Rik			-1.04888	0.0504281	-1.11027	0.119556	-1.00106	0.100542		-1.12928	0.0503288	-1.11426	0.00568657	-1.16258	0.121103
ILMN_2569645	AK048728	Plxn6-pending			-1.02704	0.026948	-1.01902	0.0761682	-1.05907	0.0817437		1.11047	0.088756	1.04234	0.0859438	1.04589	0.0346792
ILMN_2569683	AK051779	D130078K04Rik			-1.10884	0.235458	-1.07596	0.194516	-1.02434	0.22474		1.07362	0.117725	1.19924	0.181167	1.19096	0.250028
ILMN_2569706	AK051937	D230021E06Rik			1.19225	0.11445	1.03294	0.0720209	-1.06411	0.0958876		1.14913	0.100867	1.25339	0.188796	1.00928	0.244082
ILMN_2569725	AK052084	Hegfl			1.13688	0.0447688	1.02207	0.0455567	1.08719	0.175976		-1.01601	0.0805276	1.11949	0.0741397	-1.09376	0.046619
ILMN_2569766	AK052339	D330030P06Rik			-1.0726	0.0890298	-1.37758	0.107731	-1.30613	0.0999708		-1.03653	0.193751	-1.27268	0.123986	-1.35625	0.0882054
ILMN_2569774	AK052317	Btrc			-1.08982	0.146606	-1.04676	0.107147	-1.00603	0.182408		1.02712	0.0804907	-1.14203	0.0463739	-1.05142	0.0541535
ILMN_2569798	AK052440	D430023G06Rik			-1.09371	0.0711595	-1.03844	0.078327	1.00308	0.0701835		-1.04132	0.0202121	-1.04874	0.0310106	-1.05227	0.109792
ILMN_2569838	AK052549	D430050F18Rik			1.01932	0.110101	-1.01349	0.105506	-1.08735	0.132841		1.07448	0.0961187	-1.00324	0.100878	1.08184	0.0940943
ILMN_2569879	AK052657	D630015C01Rik			1.09618	0.126582	1.14805	0.0362365	1.12116	0.0372218		1.38659	0.312136	1.21925	0.248537	1.11042	0.0621411
ILMN_2569894	AK052644	D630011D02Rik			-1.14243	0.0592035	1.01218	0.0675416	1.3761	1.10667		-1.11585	0.219145	-1.13915	0.255609	-1.17684	0.320384
ILMN_2569933	AK052735	D630040G04Rik			-1.06916	0.0550253	1.02937	0.0883885	1.04372	0.130445		1.05159	0.0132049	1.17944	0.182248	1.02056	0.0113151
ILMN_2570019	AK052875	Map3k5			-1.0484	0.0552338	-1.02937	0.0801769	-1.05504	0.0422329		1.05002	0.113362	1.02722	0.130319	1.03504	0.0704962
ILMN_2570036	AK052891	Kcnj5			-1.03728	0.0515135	-1.03783	0.0678482	-1.02132	0.0167788		1.03689	0.126034	-1.0233	0.140292	-1.05974	0.101174
ILMN_2570053	AK052893	D830028D21Rik			-1.0611	0.0717185	-1.00694	0.0410924	-1.13224	0.0968744		1.07884	0.0554719	1.01257	0.0861713	-1.02282	0.064193
ILMN_2570071	AK052939	D830050E09Rik			-1.4405	0.0431356	-1.57487	0.0578203	-1.7636	0.187561		-1.02864	0.245984	-1.36888	0.142353	-1.19811	0.191505
ILMN_2570087	AK053021	D930017N16Rik			-1.02844	0.0375258	-1.07513	0.0663865	-1.1063	0.169192		1.00065	0.0627933	1.02555	0.0490918	1.02992	0.0367609
ILMN_2570106	AK053931	Cn1a			-1.15238	0.0871282	-1.16427	0.147355	-1.04896	0.0415021		1.07867	0.160532	1.04527	0.0974095	1.02662	0.0506879
ILMN_2570117	NM_026654.2	Toe1	4930584N22Rik; 4933424D16Rik; AI413517	Mus musculus target of EGR1, member 1 (nuclear) (Toe1), mRNA.	1.10203	0.197991	-1.02186	0.0958976	1.13373	0.18834		-1.19019	0.0317614	-1.03939	0.0409045	-1.00646	0.0440022
ILMN_2570121	AK053879	E130318A13Rik			1.0681	0.162793	1.6084	0.352556	1.76758	0.0528223		1.17112	0.446783	1.81896	0.105751	1.71076	0.21612
ILMN_2570160	AK053891	Cspg5			1.02796	0.161956	1.12895	0.153156	1.24192	0.127357		1.05451	0.0684654	-1.07178	0.0976411	-1.09737	0.278888
ILMN_2570188	AK053767	E130307L24Rik			1.12574	0.117349	1.05616	0.0698914	-1.058	0.0722126		-1.12368	0.128831	-1.05804	0.122669	-1.07074	0.087269
ILMN_2570332	AK036862	PR			-1.07514	0.0598821	1.02532	0.0555033	-1.15714	0.117115		1.02837	0.116608	-1.03545	0.0813725	1.05697	0.174999
ILMN_2570342	AK036946	9930029B02Rik			1.00901	0.0462524	1.05518	0.138163	1.00762	0.0678249		-1.01935	0.0180383	-1.02712	0.0448872	-1.04849	0.0874277
ILMN_2570403	AK041571	A630021K08Rik			1.03146	0.0957873	-1.00678	0.0655702	1.08164	0.0732841		1.00727	0.0570884	1.06189	0.0800285	1.01542	0.115731
ILMN_2570410	AK041720	Cdh8			1.03046	0.10386	1.03489	0.0903086	1.0336	0.0460356		-1.05305	0.0763361	-1.05475	0.0906606	1.03942	0.109627
ILMN_2570419	AK041629	A630025O09Rik			1.00235	0.102091	1.07451	0.131036	1.03065	0.0263748		-1.06669	0.0621127	-1.07129	0.0705114	-1.02228	0.146521
ILMN_2570436	AK041877	A630043I21Rik			-1.10536	0.0619402	-1.13412	0.0611577	1.05172	0.0410566		1.04694	0.0685327	-1.03575	0.0558614	1.10798	0.160394
ILMN_2570461	AK041876	A630043I05Rik			-1.03166	0.104209	-1.11948	0.0564687	-1.07212	0.057132		-1.04502	0.143475	-1.04199	0.0741422	-1.03888	0.0598248
ILMN_2570471	XR_033869.1	LOC100047726		PREDICTED: Mus musculus similar to brain factor-1 (LOC100047726), misc RNA.	-1.02482	0.141525	1.04788	0.0844298	1.01155	0.0596945		1.00437	0.04241	-1.03283	0.0677014	-1.02212	0.0657093
ILMN_2570478	AK042505	A630097K09Rik			1.32173	0.467795	1.75523	0.0574471	1.62634	0.48853		1.44282	0.414745	1.61391	0.256756	1.45671	0.360987
ILMN_2570487	AK042634	A730012G10Rik			1.05922	0.0454346	-1.00142	0.0979759	-1.12181	0.107686		1.03519	0.0571871	-1.12128	0.0320489	-1.02379	0.0470002
ILMN_2570496	AK043327	Eomes			1.23714	0.170753	1.04171	0.0438869	1.08804	0.0410767		-1.02092	0.0641655	1.01185	0.117074	-1.03424	0.218172
ILMN_2570525	AK046093	B230341H15Rik			-1.0328	0.0859641	-1.20166	0.10867	-1.20642	0.0893555		-1.03462	0.11751	-1.12794	0.0588691	-1.27757	0.0312863
ILMN_2570596	AK049071	C230096N03Rik			1.18189	0.173699	-1.16767	0.0402542	1.05704	0.235586		-1.18438	0.11305	-1.12337	0.0491894	-1.1416	0.0522054
ILMN_2570602	AK049059	C230096B03Rik			-1.00386	0.0335212	1.0847	0.209389	1.05589	0.0949427		1.04962	0.0303298	1.0056	0.0258602	-1.02775	0.0445745
ILMN_2570659	AK050695	D030005B14Rik			-1.1223	0.0738925	1.0011	0.0616312	1.10601	0.115167		-1.08576	0.093399	1.04564	0.0296531	-1.02735	0.13921
ILMN_2570680	AK050892	D030031C12Rik			-1.03329	0.0610912	1.01045	0.144989	-1.1398	0.102249		-1.00178	0.0363303	-1.21355	0.168282	-1.15136	0.0714463
ILMN_2570699	AK050870	D030027P05Rik			1.15072	0.0621522	1.12591	0.127171	1.11037	0.126131		-1.07055	0.0979789	-1.08434	0.102348	-1.0197	0.206327
ILMN_2570712	AK050793	Tkt			-1.09893	0.10155	1.04344	0.110929	1.11306	0.0817573		-1.04473	0.0669873	1.02862	0.0842791	1.01233	0.119945
ILMN_2570721	AK050861	D030026M07Rik			1.14861	0.0817105	1.01887	0.0285718	1.07106	0.0582873		-1.17197	0.170193	-1.00526	0.0686837	-1.13142	0.157021
ILMN_2570733	AK050783	4933406L09Rik			-1.00459	0.043033	1.04077	0.103392	-1.05877	0.0998547		1.03711	0.0733013	-1.03909	0.0383384	-1.02094	0.0837939
ILMN_2570738	AK050836	D030024D02Rik			-1.10802	0.0279935	1.0935	0.107197	-1.048	0.0569379		-1.00905	0.0938134	1.08205	0.0820466	1.00043	0.0456248
ILMN_2570753	AK050768	D030018F01Rik			-1.15149	0.0234578	-1.0968	0.0234966	-1.10266	0.126768		-1.00987	0.0672555	-1.03555	0.154202	-1.09007	0.0967723
ILMN_2570776	AK050697	D030005C18Rik			1.06659	0.0893553	-1.01711	0.127556	1.00158	0.0390984		-1.10646	0.118132	-1.18802	0.119212	-1.03803	0.0433929
ILMN_2570785	AK050903	D030032G01Rik			1.04049	0.199456	-1.04697	0.183439	1.03408	0.169756		1.12606	0.112126	1.11354	0.123376	1.11969	0.102647
ILMN_2570841	AK052427	D430018E21Rik			1.02931	0.0269278	1.00102	0.0367061	-1.05474	0.0470569		1.04489	0.0867166	1.0429	0.0146991	-1.03712	0.0263809
ILMN_2570875	AK053808	E130309L16Rik			-1.0994	0.0709676	-1.48928	0.053508	-1.25087	0.209543		-1.21669	0.17779	-1.44965	0.101456	-1.51347	0.0905274
ILMN_2570888	AK053379	E130012P04Rik			-1.06937	0.0536474	1.02135	0.169791	1.08874	0.19425		-1.0236	0.0759993	-1.18258	0.0569815	1.01543	0.246195
ILMN_2570913	AK053991	E230011D01Rik			-1.37692	0.0724523	-1.35648	0.0997075	-1.27431	0.0813089		-1.16854	0.112242	-1.1099	0.152765	-1.15159	0.0535945
ILMN_2570952	AK054168	E230024I12Rik			1.15374	0.0722284	-1.0262	0.0362391	-1.00845	0.0764843		-1.03621	0.0871753	1.01388	0.0959681	1.02268	0.0888226
ILMN_2570977	AK054108	Tgm2			-1.02835	0.0431941	1.15484	0.146115	1.13389	0.129513		-1.05265	0.151991	1.26084	0.328622	1.13237	0.141184
ILMN_2571024	AK053893	E130318N20Rik			1.03854	0.146515	-1.01282	0.0719206	1.08743	0.101102		1.03338	0.0298738	1.0713	0.118402	-1.04796	0.164466
ILMN_2571036	AK053968	E230008D17Rik			-1.00967	0.0254847	-1.01589	0.165925	-1.06501	0.234446		1.2885	0.235781	1.08505	0.139134	1.19344	0.154888
ILMN_2571081	AK054163	E230024F15Rik			-1.0106	0.0927147	-1.00369	0.175959	-1.12652	0.106037		-1.01556	0.109749	-1.20455	0.10432	1.02999	0.107916
ILMN_2571110	AK054190	E230026L02Rik			-1.12158	0.0384593	-1.10852	0.0549094	-1.06867	0.0533226		-1.05377	0.00300934	-1.10725	0.0139938	-1.08791	0.0626298
ILMN_2571134	AK087585	E230016F22Rik			1.00026	0.026593	-1.04232	0.0340412	-1.00367	0.083075		-1.05323	0.0177973	-1.07579	0.112578	1.01471	0.035541
ILMN_2571169	AK054244	E330001L02Rik			-1.04536	0.118904	1.07423	0.110933	1.02453	0.0874545		1.10188	0.163176	-1.01979	0.0178362	1.00072	0.0890507
ILMN_2571180	AK054182	Esr1			1.01748	0.0545394	1.00375	0.126167	1.09734	0.183716		-1.01681	0.0281252	-1.119	0.0152961	-1.12675	0.120373
ILMN_2571191	AK054185	Mrpl3			1.1606	0.0863059	-1.0326	0.0795982	-1.00269	0.0716963		-1.11001	0.0762448	-1.12706	0.0501866	-1.15828	0.0817521
ILMN_2571195	AK087615	E230025L24Rik			-1.16353	0.081655	-1.09461	0.182845	-1.17963	0.171345		1.03758	0.128658	-1.05142	0.156612	1.03475	0.0835708
ILMN_2571204	AK054199	Spag6			1.08235	0.158439	-1.08498	0.0621312	1.01994	0.0858754		1.00834	0.11133	1.03424	0.109555	1.14331	0.0789364
ILMN_2571211	AK054306	E330013M12Rik			-1.06016	0.109861	-1.16052	0.349184	1.06077	0.177817		-1.01788	0.094541	1.11688	0.0771798	1.05065	0.288632
ILMN_2571225	AK054364	E330019I03Rik			1.08137	0.0708782	-1.04601	0.0419864	1.04261	0.139022		-1.12291	0.0795134	-1.10151	0.0643468	-1.07448	0.0810495
ILMN_2571241	AK054434	E330025B05Rik			1.00671	0.131922	1.01345	0.0819728	-1.06371	0.0336961		-1.07628	0.0530204	-1.08523	0.0773892	-1.13865	0.0874952
ILMN_2571290	AK033031	7030411D10Rik			-1.03456	0.0647877	-1.19003	0.0870645	-1.15152	0.0354297		-1.02852	0.120494	-1.1742	0.0602191	-1.04973	0.117839
ILMN_2571354	AK033061	7530428D23Rik			-1.06645	0.102205	1.01492	0.070355	-1.02748	0.0543677		-1.10962	0.0973561	-1.08585	0.102272	-1.07575	0.0410432
ILMN_2571390	AK029361	4833405F18Rik			-1.12811	0.17986	-1.09646	0.0742169	-1.18009	0.0668659		-1.06496	0.0187136	-1.16868	0.0763273	-1.1223	0.101326
ILMN_2571414	AK029378	Ndr3			-1.00621	0.14252	-1.09442	0.0686887	-1.13144	0.122129		1.27918	0.236064	-1.10392	0.0261174	-1.00396	0.111607
ILMN_2571469	AK029414	4833431P07Rik			1.03052	0.0437925	-1.18197	0.0893812	-1.03689	0.124617		1.04707	0.153081	1.04016	0.12759	-1.04361	0.130354
ILMN_2571492	AK029434	Iqgap1			1.01542	0.0844641	1.31609	0.302602	1.3139	0.0950471		1.05118	0.132641	1.57449	0.287274	1.15652	0.140745
ILMN_2571502	AK029453	4833440M03Rik			1.05864	0.0550919	-1.02436	0.0561752	-1.0525	0.0859146		-1.03775	0.0234481	-1.15499	0.0958477	1.00489	0.0786174
ILMN_2571527	AK028622	4732419E09Rik			-1.01139	0.0628118	-1.0593	0.0890917	-1.0398	0.0464863		1.04507	0.0980481	-1.11624	0.0553527	-1.14288	0.118187
ILMN_2571535	AK029333	4832436F04Rik			1.10972	0.043452	1.00665	0.100953	-1.04846	0.0558515		-1.02969	0.0602823	-1.0833	0.0718192	-1.08479	0.0892988
ILMN_2571557	AK029461	4833441J07Rik			1.04069	0.026657	-1.08208	0.0763457	-1.01857	0.124712		1.14316	0.127688	1.01816	0.0381372	1.05196	0.086547
ILMN_2571600	AK039142	A230102B06Rik			1.10196	0.0532862	1.18111	0.167409	1.14028	0.0509468		-1.14951	0.2354	-1.02278	0.123634	-1.00573	0.188834
ILMN_2571616	AK049383	C430002D13Rik			-1.14539	0.24463	1.5028	0.218783	1.4202	0.326786		-1.11521	0.373351	1.2964	0.272256	1.37769	0.419223
ILMN_2571624	AK050110	C730016G14Rik			1.09508	0.253572	-1.02016	0.100273	1.07487	0.0833236		-1.0348	0.126289	-1.15206	0.072658	-1.08117	0.182773
ILMN_2571657	AK033182	Murr2			1.02731	0.0822529	-1.06686	0.0664588	-1.07163	0.0336345		-1.00921	0.0447774	-1.16972	0.0806908	-1.13793	0.0630779
ILMN_2571683	AK036745	9830169E20Rik			-1.01812	0.0273991	1.41047	0.083296	1.59753	0.204083		-1.00109	0.171112	1.38999	0.141413	1.13851	0.641445
ILMN_2571699	AK038360	A130098G01Rik			-1.15057	0.138351	1.03468	0.1718	-1.05168	0.100155		-1.06586	0.14004	-1.07755	0.148026	1.00219	0.103051
ILMN_2571733	AK039617	A330073P05Rik			1.05753	0.0788631	-1.16319	0.0485541	-1.14935	0.195834		-1.26689	0.085167	-1.25411	0.0331691	-1.36136	0.0911929
ILMN_2571740	AK039624	A330074K22Rik			-1.0675	0.100243	-1.0251	0.0843706	1.02256	0.130913		-1.08022	0.0522794	-1.13615	0.0560365	-1.07768	0.195161
ILMN_2571749	AK039547	A330058M23Rik			-1.0441	0.0983781	-1.00703	0.166768	1.00314	0.0479235		-1.10716	0.07494	-1.09954	0.0399514	-1.03579	0.105339
ILMN_2571766	AK041481	A630014C11Rik			-1.0881	0.0402973	-1.08487	0.14693	-1.1092	0.217137		1.00488	0.063017	1.05133	0.0752802	1.0817	0.0555287
ILMN_2571808	AK041928	A630047E20Rik			-1.01461	0.13016	-1.04235	0.0946289	-1.1225	0.0938998		-1.20678	0.0294945	-1.14543	0.0249124	-1.11674	0.0673354
ILMN_2571899	AK080850	B230377N03Rik			1.07349	0.0245094	-1.00662	0.111257	-1.0623	0.0559235		-1.05813	0.0609304	-1.09286	0.0288031	-1.01441	0.0758666
ILMN_2571906	AK048157	Nbea			1.01377	0.127861	-1.05715	0.0281155	-1.07577	0.0297972		-1.09296	0.0611345	-1.0598	0.0839156	-1.08522	0.0937377
ILMN_2571934	AK050914	D030034I04Rik			1.13745	0.0286317	1.52721	0.031226	1.36877	0.15086		1.20366	0.188763	1.35062	0.183443	1.08652	0.363317
ILMN_2571942	AK050684	D030003E11Rik			-1.03584	0.10913	-1.03503	0.088133	-1.03936	0.0783163		-1.14225	0.0163654	-1.08862	0.098199	-1.17451	0.101453
ILMN_2572010	AK051157	Sas			-1.00835	0.0992683	1.10203	0.0988484	1.02617	0.154486		-1.02131	0.153926	1.16607	0.132544	1.16237	0.234935
ILMN_2572071	AK051382	D130043L23Rik			1.12827	0.0486112	1.10999	0.103375	1.08626	0.146486		-1.04381	0.096054	1.03465	0.0299517	-1.14091	0.15761
ILMN_2572077	AK051328	D130035C10Rik			1.05887	0.0193599	1.12011	0.277554	1.08893	0.191171		-1.09215	0.108094	-1.19116	0.0990084	-1.18662	0.105293
ILMN_2572109	AK051308	D130032I18Rik			1.04333	0.0832542	1.05486	0.0518891	1.19391	0.114003		1.01268	0.0279097	1.01181	0.0302909	1.07015	0.168551
ILMN_2572127	AK051312	D130032N22Rik			-1.01788	0.0678862	1.02885	0.0892996	1.03076	0.0347859		1.05008	0.115302	1.01668	0.118039	-1.06809	0.10101
ILMN_2572136	AK052535	D430044G20Rik			1.1989	0.105124	-1.05761	0.133184	-1.03315	0.0926662		-1.15136	0.0411807	-1.11638	0.0799364	-1.09921	0.0319591
ILMN_2572143	AK052603	D630003H14Rik			-1.10174	0.0657226	-1.00528	0.0560545	-1.08012	0.0187714		1.01844	0.0886645	-1.14304	0.127405	-1.16822	0.0859804
ILMN_2572191	AK053115	Sema3a			1.10568	0.12562	-1.06468	0.145839	1.03261	0.0704416		-1.03966	0.0610133	-1.01913	0.044733	1.15085	0.174138
ILMN_2572200	AK053145	Slit2			-1.04683	0.0898088	-1.04052	0.0831106	-1.00619	0.0585695		1.07053	0.132141	1.00376	0.111154	1.06637	0.010633
ILMN_2572227	XM_978140.1	D14Abb1e		PREDICTED: Mus musculus DNA segment, Chr 14, Abbott 1 expressed, transcript variant 4 (D14Abb1e), mRNA.	-1.03764	0.0579599	-1.15906	0.0450951	-1.14305	0.105232		1.00974	0.146256	-1.00172	0.126157	1.02939	0.15549
ILMN_2572235	AK053176	Il18rap			-1.13647	0.0498855	-1.42712	0.189857	-1.06464	0.175185		1.02166	0.203406	-1.03739	0.161015	1.04196	0.0473017
ILMN_2572260	AK053213	E030042C16Rik			-1.00524	0.048937	1.13862	0.131517	-1.02416	0.178712		1.09017	0.0980455	1.05427	0.0858112	1.01938	0.194331
ILMN_2572276	AK053222	E030045A12Rik			1.10175	0.036346	1.10277	0.0538539	1.15287	0.122758		1.12715	0.0692525	1.08055	0.0763291	1.07881	0.174429
ILMN_2572284	AK053254	E130001N18Rik			-1.15715	0.0637619	-1.08394	0.13384	-1.09085	0.205975		1.18081	0.224213	-1.03739	0.104686	1.05361	0.0215802
ILMN_2572293	AK053253	E130001M03Rik			1.12794	0.0940588	1.25376	0.0237328	1.12573	0.161741		-1.05192	0.234481	1.04181	0.209503	1.01623	0.0568344
ILMN_2572307	AK053271	Ptprg			1.04171	0.0883668	-1.15823	0.0337801	1.04189	0.0907814		-1.2044	0.149948	-1.24175	0.044786	-1.11746	0.0635005
ILMN_2572315	AK053241	2400010G15Rik			-1.10972	0.0683107	-1.04681	0.0328381	1.16994	0.154354		1.00005	0.0793651	-1.07165	0.0659652	1.04942	0.0642904
ILMN_2572395	AK053314	E130009G23Rik			1.03275	0.0853431	-1.04404	0.0898031	-1.0963	0.0505903		-1.06069	0.0253748	-1.21178	0.0975238	-1.08842	0.0556351
ILMN_2572446	AK054271	Pik3c2g			-1.04444	0.191224	-1.09026	0.135174	-1.05678	0.0286848		-1.03528	0.114396	1.00168	0.0993353	-1.01414	0.102238
ILMN_2572467	AK054358	E330019D12Rik			-1.11351	0.149924	-1.50016	0.0680191	-1.26945	0.111973		-1.19305	0.10334	-1.61951	0.0280957	-1.47031	0.190604
ILMN_2572482	AK054283	E330010G16Rik			1.00315	0.218821	-1.1433	0.0190986	-1.04959	0.0866273		-1.02794	0.120724	-1.10312	0.0940493	-1.03984	0.10913
ILMN_2572489	AK054486	E330031I04Rik			1.00888	0.0614793	1.0299	0.116755	1.05605	0.180724		1.03149	0.0994327	-1.18098	0.107417	-1.17373	0.214073
ILMN_2572492	NM_001003934.1	Rtn3	AW558451; RTN3-A1; MGC105197	Mus musculus reticulon 3 (Rtn3), transcript variant 1, mRNA.	-1.03005	0.0619783	1.0728	0.176251	1.05488	0.149848		1.06334	0.106501	-1.0076	0.139757	-1.01515	0.0242952
ILMN_2572574	AK054468	E330028G06Rik			-1.09438	0.0713502	-1.20867	0.049209	-1.15854	0.107317		-1.12367	0.0244897	-1.1527	0.088415	-1.15264	0.072543
ILMN_2572589	AK054432	E330024P20Rik			1.01049	0.154826	-1.17023	0.195829	-1.0673	0.0602659		1.05405	0.151986	-1.01328	0.0754433	-1.12893	0.0344114
ILMN_2572620	AK028402	Dtna			1.03145	0.145296	-1.04526	0.059214	-1.10388	0.159416		1.04371	0.142803	-1.05827	0.0286827	1.00932	0.0258005
ILMN_2572629	AK054508	Nr1h2			1.02769	0.0737744	-1.05943	0.0540586	-1.07579	0.12029		-1.00491	0.0788929	-1.10476	0.077748	-1.00209	0.082824
ILMN_2572643	AK054511	E330034F13Rik			-1.03181	0.0958324	1.00391	0.0198129	1.15515	0.133206		1.02517	0.0654649	-1.00057	0.0458195	-1.11778	0.237045
ILMN_2572649	AK054510	Kdr			-1.12614	0.0638798	-1.18851	0.110728	-1.09327	0.157257		1.02312	0.122868	-1.06584	0.0834397	-1.00868	0.0423642
ILMN_2572654	AK054538	E330038N15Rik			-1.03292	0.112402	-1.08685	0.0552685	-1.13047	0.101782		-1.03949	0.0809158	-1.08746	0.0265586	1.04223	0.0838405
ILMN_2572663	AK028507	4933407H18Rik			1.08177	0.129948	-1.08241	0.0715118	1.10345	0.120582		-1.09844	0.0936871	-1.18073	0.0882094	1.00548	0.0491006
ILMN_2572671	AK028740	4732450G04Rik			1.07107	0.0553591	1.14074	0.158316	1.1287	0.109189		1.05078	0.0413432	-1.0751	0.078728	-1.06389	0.162433
ILMN_2572715	AK040001	Trip			1.01268	0.0720467	1.03036	0.0907843	1.04882	0.0475429		1.03064	0.116511	1.07039	0.166701	1.01537	0.158228
ILMN_2572779	AK042031	A630053E16Rik			-1.11047	0.0821049	-1.33426	0.105737	-1.15952	0.0282767		-1.10856	0.111848	-1.01717	0.171902	-1.10011	0.0288036
ILMN_2572833	AK048428	B3Gat3			-1.07882	0.055818	-1.08849	0.0592678	-1.03089	0.0535549		-1.08154	0.0335302	-1.04527	0.0781757	-1.11622	0.131782
ILMN_2572840	AK050748	4930550G17Rik			1.0367	0.0531469	-1.08435	0.0336899	-1.13292	0.122203		1.00543	0.110683	-1.16577	0.0318608	1.04487	0.139342
ILMN_2572849	AK050589	C920007D24Rik			-1.16298	0.0935817	-1.29371	0.0495126	-1.19222	0.0637625		-1.16064	0.0569799	-1.53652	0.192328	-1.35318	0.176372
ILMN_2572864	AK050996	Rps6ka2			-1.04688	0.0666907	1.06942	0.111217	1.02234	0.253235		1.05614	0.0929587	1.01391	0.0269941	1.2025	0.0970179
ILMN_2572887	AK050942	D030041I21Rik			1.03895	0.0768836	-1.00491	0.0738536	-1.01313	0.0235294		-1.00086	0.084958	1.01712	0.0431153	-1.02256	0.0747098
ILMN_2572919	AK050952	Gtl1-13			-1.08698	0.0872999	-1.07896	0.131936	-1.13819	0.140698		-1.03433	0.0370117	-1.0663	0.0656251	1.0461	0.13049
ILMN_2572932	AK050950	Ddx20			-1.00471	0.118861	-1.10551	0.0752887	-1.03297	0.0974488		1.05817	0.0647297	-1.00146	0.105293	1.08335	0.0826233
ILMN_2572938	AK050956	D030044M21Rik			1.18034	0.120608	1.03586	0.040459	1.19046	0.0913791		-1.10082	0.119314	1.03658	0.0507786	1.02355	0.215454
ILMN_2572945	AK050817	D030022C03Rik			-1.07092	0.0445644	-1.26432	0.220347	-1.094	0.119239		-1.07623	0.108586	-1.00444	0.091414	-1.03736	0.0994606
ILMN_2572969	AK051044	Akap10			1.17011	0.223233	1.32995	0.201442	1.23191	0.188538		1.05229	0.102163	1.14318	0.230989	1.09773	0.124406
ILMN_2572977	AK051020	Atic			-1.09849	0.0316415	-1.00023	0.0702737	-1.0149	0.0635471		-1.02439	0.0803153	1.04243	0.0887806	-1.05455	0.0150367
ILMN_2573020	AK051262	D130026O08Rik			1.06085	0.0976752	-1.16704	0.0772365	-1.04564	0.079623		-1.04171	0.0267176	-1.04908	0.116054	-1.11252	0.0636908
ILMN_2573027	AK051355	D130039D18Rik			1.00917	0.0451235	1.02596	0.137231	1.10057	0.0688644		-1.05072	0.0193584	-1.00409	0.0547377	1.0639	0.119553
ILMN_2573036	AK051309	D130032J17Rik			-1.01221	0.153322	1.22924	0.041627	1.18543	0.0336784		1.03757	0.172847	1.32336	0.201579	1.17312	0.0840034
ILMN_2573068	AK051358	Alk			1.05198	0.120751	-1.02883	0.0691182	-1.04492	0.0746962		1.03103	0.166448	-1.08716	0.0719388	-1.20325	0.113948
ILMN_2573090	AK051470	D130051G04Rik			-1.0438	0.0853214	1.09263	0.0249537	1.1749	0.180047		1.03807	0.0297124	1.04024	0.0603327	1.00929	0.139235
ILMN_2573159	AK051418	D130047L08Rik			-1.0112	0.074849	-1.09888	0.106891	-1.09328	0.158465		-1.16523	0.129663	-1.25536	0.0875509	-1.16719	0.115638
ILMN_2573168	AK051503	D130053H12Rik			1.06738	0.043845	1.01822	0.0120593	-1.04731	0.0521552		1.04608	0.0132639	-1.02854	0.08654	1.00949	0.102524
ILMN_2573212	AK051438	Ebf			1.06545	0.192697	-1.05419	0.0861565	-1.10847	0.133426		1.08544	0.00593607	-1.12812	0.0555873	-1.02022	0.0726353
ILMN_2573253	AK051431	Vbp1			1.07903	0.0947713	1.01933	0.0974125	-1.11385	0.121007		-1.14334	0.0948346	-1.21387	0.133568	-1.16152	0.0210934
ILMN_2573260	AK051623	D130060L11Rik			-1.25134	0.0895141	-1.65787	0.0595238	-1.80024	0.148207		-1.19352	0.182315	-1.6471	0.139911	-1.48997	0.185759
ILMN_2573276	AK051574	D130058C20Rik			-1.01801	0.00808642	-1.04747	0.0723426	-1.02414	0.103821		1.09523	0.106516	-1.041	0.0652956	-1.02903	0.133838
ILMN_2573285	AK051613	D130060C09Rik			1.09407	0.0721551	1.12134	0.0771144	1.21459	0.117273		-1.01496	0.100884	1.15102	0.00720664	1.13368	0.108531
ILMN_2573293	AK051627	Arvcf			-1.07413	0.0629212	-1.03397	0.162685	1.00515	0.127759		-1.12517	0.129104	-1.09931	0.109913	-1.07109	0.086137
ILMN_2573307	AK051635	D130061E05Rik			1.01243	0.125612	1.13219	0.211902	1.01225	0.0860249		-1.05824	0.107432	-1.24425	0.172355	-1.1897	0.248998
ILMN_2573330	NM_001081252.1	Ugcgl2	AW047562; 3110027P15Rik; 1810064L21Rik; 3110001A05Rik; A230065J02Rik	Mus musculus UDP-glucose ceramide glucosyltransferase-like 2 (Ugcgl2), mRNA.	-1.01129	0.0342207	1.00695	0.109781	-1.03133	0.0634099		1.04496	0.0726973	1.04606	0.157122	-1.09747	0.0791463
ILMN_2573345	AK052280	D330020A13Rik			1.07714	0.18916	1.07151	0.120727	1.00117	0.0525967		1.09536	0.00751886	-1.03486	0.0895762	1.09776	0.101607
ILMN_2573376	AK054445	E330026G11Rik			1.10473	0.104957	1.13216	0.157196	1.03102	0.0884036		-1.10062	0.0920517	-1.10346	0.0920369	-1.07156	0.0716259
ILMN_2573401	AK049549	C430026P20Rik			1.08616	0.120324	1.16896	0.145056	1.3531	0.328591		-1.02363	0.065165	1.18518	0.0924544	1.05098	0.0794474
ILMN_2573434	AK030051	4932418B07Rik			-1.06995	0.0123993	1.02185	0.0181996	-1.12518	0.0783347		1.01682	0.0655302	1.07209	0.0335648	-1.04836	0.213764
ILMN_2573491	AK031389	6030422A11Rik			1.11918	0.0636566	1.177	0.0311622	1.29631	0.0708631		1.13401	0.0659713	1.22881	0.119074	1.16981	0.150903
ILMN_2573519	AK037096	9930113L08Rik			-1.16601	0.166236	-1.07168	0.0348003	-1.15017	0.151076		1.04109	0.0725229	-1.06404	0.0413622	1.07076	0.123319
ILMN_2573600	AK041198	Sqle			-1.04713	0.0170884	-1.07433	0.0999609	-1.08708	0.0694163		-1.02217	0.0690306	-1.09276	0.0456265	-1.08368	0.0570319
ILMN_2573616	AK042261	A630076G18Rik			1.06443	0.0272871	1.20854	0.557017	1.1256	0.604814		1.21015	0.0931249	2.05568	0.605852	1.97966	0.523608
ILMN_2573651	XM_001475287.1	ENSMUSG00000052143		PREDICTED: Mus musculus predicted gene, ENSMUSG00000052143 (ENSMUSG00000052143), mRNA.	1.11795	0.0488753	1.00615	0.100901	1.06465	0.157418		-1.04382	0.0483036	-1.04174	0.042945	-1.08763	0.1033
ILMN_2573694	AK046650	B430219N15Rik			4.51605	62.6548	-1.20243	0.18327	-1.33801	0.0356283		-1.36341	0.0974017	-1.62721	0.1323	-1.41864	0.0227283
ILMN_2573723	AK049951	C630016N16Rik			-1.05896	0.0576647	1.01988	0.150748	-1.00821	0.160105		-1.00836	0.08639	-1.18153	0.110777	-1.16914	0.0366137
ILMN_2573753	AK035956	Chm			-1.02682	0.0329932	-1.00642	0.0123306	1.00392	0.146776		1.04944	0.0309379	-1.03653	0.0529636	-1.07179	0.120413
ILMN_2573761	AK035823	Map3k4			1.00159	0.0752262	-1.01091	0.0447466	-1.00532	0.0584203		1.12853	0.0621065	1.02125	0.0730648	-1.01714	0.0579665
ILMN_2573778	AK036299	C030038O19Rik			-1.04621	0.0496439	-1.02712	0.0237287	1.0043	0.0418905		-1.00475	0.0851422	-1.15218	0.13119	-1.09406	0.119793
ILMN_2573793	AK038781	Ncoa2			1.03758	0.169256	-1.177	0.0878384	1.01114	0.146332		-1.0139	0.190353	-1.01326	0.170414	-1.09024	0.0171015
ILMN_2573801	AK038916	A230075C01Rik			-1.11281	0.0667648	-1.08548	0.130712	-1.20374	0.0607005		1.11003	0.0866747	1.04309	0.0665044	-1.08161	0.143234
ILMN_2573810	AK046026	B230334K19Rik			-1.04153	0.0236273	-1.17513	0.0901966	-1.06581	0.0942516		1.10598	0.205087	-1.00995	0.135269	1.04577	0.0127545
ILMN_2573826	AK047521	Gad1			-1.07794	0.0925345	-1.01399	0.0344678	-1.14292	0.210341		-1.12483	0.0871329	-1.01635	0.0463781	1.00862	0.0482489
ILMN_2573844	AK047602	B930097H17Rik			-1.30862	0.0360798	-1.20915	0.0818832	-1.09794	0.0499275		-1.12367	0.0543238	1.06741	0.185639	1.06269	0.188931
ILMN_2573860	AK047481	B930075B08Rik			-1.04972	0.0526746	-1.03371	0.0754823	-1.06705	0.0675936		1.1805	0.195374	1.00963	0.0722977	-1.0521	0.0667854
ILMN_2573881	AK047576	Nfib			-1.37344	0.074835	-1.79668	0.0225938	-1.81019	0.0113388		-1.413	0.183891	-1.63638	0.180039	-1.62626	0.1261
ILMN_2573912	AK047561	B930088G14Rik			-1.0553	0.0420408	1.02931	0.147299	1.00326	0.0158876		-1.15846	0.190455	-1.18328	0.142558	-1.19219	0.251956
ILMN_2573940	AK051297	D130031K05Rik			-1.06089	0.0821	-1.033	0.0646989	-1.16027	0.178094		-1.02179	0.0610718	-1.1729	0.0769673	1.0062	0.0351186
ILMN_2573984	AK051467	D130051B03Rik			-1.02773	0.103033	-1.23041	0.114822	-1.08515	0.0310931		-1.01339	0.136669	-1.07681	0.0875244	-1.04586	0.106908
ILMN_2573998	AK051835	D230007L07Rik			-1.02895	0.118392	-1.04477	0.0254124	-1.02045	0.0536039		1.05371	0.100091	-1.0128	0.0523741	-1.0563	0.0421094
ILMN_2574005	AK051902	D230017C05Rik			1.11244	0.0898816	1.19607	0.0742738	1.1673	0.475842		-1.06874	0.101194	1.03475	0.140796	-1.13578	0.116462
ILMN_2574030	AK029539	4921520D03Rik			-1.00733	0.0647708	-1.02551	0.0419193	-1.02452	0.123266		-1.00806	0.098514	1.02181	0.0317767	1.0626	0.0723686
ILMN_2574051	AK030800	1200008A14Rik			1.07734	0.0702343	-1.02704	0.0799604	1.02118	0.083835		-1.18043	0.120859	-1.21608	0.138191	-1.19339	0.0790509
ILMN_2574062	AK032465	6430553P18Rik			-1.1085	0.0921494	-1.10237	0.0860028	-1.06211	0.148139		-1.10959	0.0438541	-1.09723	0.0692142	-1.0419	0.100959
ILMN_2574066	AK039171	A230104G09Rik			-1.02534	0.098005	-1.15408	0.0670891	-1.19641	0.0912206		-1.07836	0.0972581	-1.15061	0.0864064	-1.21541	0.0556936
ILMN_2574108	AK053652	Zfp46			-1.11184	0.0641397	-1.24478	0.156899	-1.11629	0.122222		-1.15055	0.0433343	-1.05712	0.053067	-1.21646	0.0687057
ILMN_2574113	AK034126	9330158F14Rik			1.06514	0.046112	1.01263	0.108508	1.06022	0.0627421		1.04281	0.0235416	-1.02093	0.0528915	-1.00823	0.117764
ILMN_2574165	AK037490	Slc7a11			-1.02332	0.132809	1.76421	0.216856	1.20732	0.0196059		1.13507	0.356122	1.48035	0.216198	1.23853	0.136094
ILMN_2574191	AK039609	A330072B11Rik			1.02784	0.190495	-1.79099	0.079496	-1.48412	0.141776		-1.69944	0.0825734	-1.96043	0.0811756	-1.65421	0.112355
ILMN_2574216	AK041291	GPR64, GPCR			-1.09185	0.0452686	-1.08681	0.0431016	-1.06592	0.141026		1.11212	0.155675	1.00798	0.165697	1.08317	0.0519092
ILMN_2574233	AK041932	A630047J05Rik			1.1537	0.124643	1.20886	0.11266	1.02404	0.118225		1.00579	0.178483	1.01072	0.194119	1.06395	0.134921
ILMN_2574297	XM_985533.1	Herc1		PREDICTED: Mus musculus hect (homologous to the E6-AP (UBE3A) carboxyl terminus) domain and RCC1 (CHC1)-like domain (RLD) 1, transcript variant 6 (Herc1), mRNA.	1.04142	0.0453089	1.08964	0.141442	1.09724	0.105115		1.05074	0.0160113	1.00761	0.0408518	1.04067	0.0754986
ILMN_2574336	XM_895728.2	Lmo7		PREDICTED: Mus musculus LIM domain only 7, transcript variant 7 (Lmo7), mRNA.	-1.02606	0.118745	-1.07054	0.0272565	-1.22395	0.0231536		-1.10321	0.0618895	-1.09805	0.0204072	-1.19506	0.0234669
ILMN_2574367	AK048345	Pcbp2			1.17049	0.0644408	-1.09074	0.0330145	1.01467	0.0974791		-1.07684	0.116269	-1.00673	0.120325	-1.03673	0.10493
ILMN_2574380	XM_620487.3	Shank1		PREDICTED: Mus musculus SH3/ankyrin domain gene 1, transcript variant 2 (Shank1), mRNA.	1.13021	0.0463575	1.01386	0.0312003	1.09729	0.182171		-1.09249	0.117348	-1.04502	0.160822	-1.09556	0.124281
ILMN_2574388	AK048908	C230080I20Rik			-1.02124	0.0772811	-1.06951	0.100803	-1.06827	0.12223		1.04285	0.0765315	-1.08948	0.0479371	1.01271	0.140074
ILMN_2574401	AK049009	C230091E20Rik			-1.03978	0.153969	-1.04181	0.135792	1.10544	0.272135		-1.07781	0.0419806	-1.03397	0.074167	-1.14664	0.100461
ILMN_2574417	AK051102	Pde4b			1.02389	0.0690021	1.1261	0.0966132	1.09235	0.0567123		1.13444	0.14286	1.103	0.0863074	1.08104	0.083488
ILMN_2574431	AK051938	D230021F18Rik			-1.10159	0.0959467	-1.01013	0.0973841	-1.05533	0.215412		1.15639	0.145635	-1.05568	0.0457104	1.15836	0.153115
ILMN_2574438	AK052483	D430034A07Rik			1.02423	0.0695474	1.04757	0.0421342	1.04252	0.0398456		-1.03743	0.107469	-1.07914	0.135387	-1.05157	0.123034
ILMN_2574443	AK052722	D630035E14Rik			1.08584	0.00725257	1.07788	0.178038	-1.00508	0.0327842		-1.06383	0.0393652	-1.13701	0.0601951	-1.07746	0.200057
ILMN_2574465	AK053937	E230003H01Rik			1.00423	0.123936	-1.20805	0.1629	-1.13	0.0695294		-1.10039	0.127817	-1.08952	0.143868	-1.08631	0.0383689
ILMN_2574529	AK044414	A930011G23Rik			-1.12806	0.113998	-1.186	0.140302	-1.14134	0.0811494		1.00166	0.139003	1.08821	0.1816	1.01589	0.172982
ILMN_2574538	AK046611	Xrcc1			-1.13561	0.066793	1.00245	0.0485103	-1.06195	0.0758251		1.0061	0.102364	-1.06644	0.117243	-1.04339	0.0816187
ILMN_2574544	AK046635	Gukmi1			1.01171	0.18446	-1.06959	0.131396	-1.07567	0.0508912		-1.03709	0.0741144	-1.18956	0.0465513	-1.06831	0.144429
ILMN_2574595	AK046621	Fbn1			-1.06831	0.137032	-1.07263	0.139331	-1.1233	0.0589016		-1.03883	0.0385399	1.03399	0.0644458	1.01874	0.0974841
ILMN_2574612	AK046653	B430302L04Rik			1.08005	0.15848	-1.0291	0.0166642	1.16718	0.263684		-1.0189	0.0722491	-1.02548	0.0458049	-1.00614	0.16181
ILMN_2574618	AK046639	B430215E05Rik			1.04474	0.154006	-1.05876	0.0546961	1.03405	0.206517		-1.09613	0.0435381	-1.03397	0.046702	-1.03013	0.162849
ILMN_2574633	AK046596	B430201C15Rik			-1.01533	0.0360395	-1.59099	0.146331	-1.41901	0.11205		-1.07782	0.295141	-1.40538	0.114601	-1.10744	0.201346
ILMN_2574702	NM_027987.2	Cd300lg	D11Ertd736e; Clm9; 2310016B05Rik	Mus musculus CD300 antigen like family member G (Cd300lg), mRNA.	-1.08926	0.106633	-1.42388	0.0965212	-1.21837	0.10101		1.02363	0.269296	-1.40866	0.0964132	-1.28104	0.0786582
ILMN_2574754	AK036615	9830141K10Rik			-1.00247	0.0225003	1.01497	0.113956	-1.03168	0.0909808		1.05187	0.0411475	1.17268	0.177	-1.05085	0.205337
ILMN_2574810	AK038754	A230060D07Rik			-1.13233	0.0683471	-1.06937	0.0565665	-1.13807	0.111568		-1.02035	0.0374043	-1.00452	0.0817631	1.0042	0.0760233
ILMN_2574839	AK039482	A330049H05Rik			1.13233	0.068927	1.09543	0.0241577	1.35081	0.388686		1.14095	0.0812212	1.12784	0.108746	1.09404	0.064577
ILMN_2574865	AK039696	A330089M16Rik			-1.12539	0.0685152	1.01452	0.0129777	1.19288	0.245667		-1.15778	0.0986922	-1.0708	0.125171	-1.02616	0.128455
ILMN_2574906	AK039657	A330079A07Rik			-1.13508	0.0862648	-1.03934	0.0853637	-1.11459	0.131723		-1.08214	0.110761	-1.05595	0.0666672	-1.06037	0.0651298
ILMN_2574920	AK039673	A330083M20Rik			1.06671	0.058771	1.01877	0.159246	1.00056	0.108714		1.04454	0.0237039	-1.08455	0.0444639	1.06158	0.0263874
ILMN_2574929	AK039959	Itga4			-1.1361	0.0878248	-1.19554	0.103942	-1.24008	0.351056		1.00661	0.117353	1.12541	0.209929	1.13544	0.109461
ILMN_2574958	AK040173	A430072H19Rik			-1.01223	0.0903197	-1.08701	0.0647451	1.04614	0.136922		-1.1835	0.0826429	-1.07611	0.0857391	-1.17101	0.0965631
ILMN_2574966	AK040144	A430069L09Rik			-1.12769	0.0569079	-1.19521	0.0774726	-1.08547	0.0843696		1.0567	0.190361	-1.00011	0.131869	-1.08132	0.033576
ILMN_2574982	AK041480	Spn			1.15122	0.204003	1.47918	0.236849	1.4186	0.0171369		1.12249	0.274588	1.18879	0.184467	1.13881	0.397984
ILMN_2574997	AK041609	A630024K09Rik			-1.04092	0.126184	-1.27272	0.0715933	-1.3299	0.104154		-1.14687	0.0653959	-1.4759	0.0887724	-1.15812	0.129176
ILMN_2575087	AK050643	C920027J16Rik			1.10234	0.0904023	1.15583	0.166528	1.17568	0.201554		-1.04395	0.111385	1.13838	0.277953	-1.09083	0.133968
ILMN_2575135	AK051411	Pftk1			1.06322	0.0957861	-1.0134	0.176421	1.09846	0.198288		-1.08416	0.0391658	-1.17147	0.1158	-1.20338	0.186616
ILMN_2575150	AK051853	D230010O12Rik			1.16937	0.191448	1.08137	0.0454616	-1.00516	0.064489		1.07102	0.0771151	1.03493	0.0902821	1.12465	0.103398
ILMN_2575188	AK051890	D230015O06Rik			-1.05786	0.127024	-1.09197	0.148762	-1.07422	0.188091		1.09488	0.112279	1.08206	0.080461	1.08822	0.120896
ILMN_2575287	AK032464	6430553M21Rik			-1.07045	0.0804589	-1.15766	0.0862091	-1.16315	0.0974052		-1.06861	0.0734046	-1.0194	0.0772098	-1.05963	0.0482911
ILMN_2575322	AK054532	Cnnm1			-1.04672	0.116303	-1.01521	0.110711	-1.04389	0.0392629		-1.02088	0.0936105	-1.13568	0.118531	-1.05325	0.0619952
ILMN_2575324	NM_001081282.1	Ibtk	BTKI; AA409502; mKIAA1417; 5430411K16Rik	Mus musculus inhibitor of Bruton agammaglobulinemia tyrosine kinase (Ibtk), mRNA.	1.0601	0.223859	-1.10391	0.195266	1.0507	0.432599		-1.08044	0.214245	-1.03723	0.251589	-1.02123	0.3442
ILMN_2575376	NM_029337.2	Ep400	mDomino; AU023439; 1700020J09Rik; mKIAA1498; p400	Mus musculus E1A binding protein p400 (Ep400), mRNA.	1.02462	0.130767	-1.01754	0.00967105	1.02713	0.196668		-1.16345	0.109229	-1.05604	0.130561	-1.20548	0.0786041
ILMN_2575413	AK039879	4833425P12Rik			1.31951	0.0796621	1.52521	0.171147	1.39424	0.229286		1.13438	0.251627	1.34753	0.220621	1.26094	0.146043
ILMN_2575417	AK039868	A430023D23Rik			-1.23529	0.106851	-1.42728	0.0425076	-1.39024	0.0772538		1.03165	0.205423	-1.32972	0.0884008	-1.23204	0.205729
ILMN_2575438	AK039975	A430037M23Rik			-1.08479	0.0787244	-1.21837	0.153397	-1.11028	0.10403		-1.01827	0.125629	-1.06413	0.0400842	-1.06275	0.0959036
ILMN_2575490	AK040902	A530041M22Rik			-1.14087	0.030813	-1.06899	0.0208309	-1.01367	0.011674		1.02145	0.0714637	-1.01883	0.0785343	-1.02466	0.0899447
ILMN_2575526	AK041066	A530078M04Rik			1.06737	0.0676291	1.29867	0.133476	1.27137	0.163917		1.0264	0.288051	1.07478	0.229477	1.10712	0.0560142
ILMN_2575530	AK041004	A530059G24Rik			-1.03231	0.0589559	-1.08798	0.0955129	-1.08284	0.0475942		-1.02734	0.0669779	-1.1576	0.0682126	-1.1682	0.188478
ILMN_2575607	AK042696	A730016J02Rik			-1.10266	0.0683969	-1.03815	0.15919	-1.05162	0.0440533		1.09525	0.073421	-1.04861	0.0629651	-1.02183	0.14687
ILMN_2575614	AK042608	A730010D24Rik			1.06175	0.0812285	-1.02209	0.0908004	1.02737	0.136494		-1.21489	0.0701832	-1.09305	0.118485	-1.15344	0.0927089
ILMN_2575663	AK042889	A730035I17Rik			1.11777	0.0926809	-1.05794	0.120546	1.03864	0.0601339		-1.03249	0.11044	1.03312	0.104493	1.06842	0.074634
ILMN_2575665	AK042822	A730027E01Rik			-1.05253	0.132198	-1.31506	0.0851469	-1.07119	0.0731395		-1.1466	0.104635	-1.3509	0.0656282	-1.13007	0.023602
ILMN_2575694	AK042789	A730024G14Rik			-1.13023	0.156258	-1.21426	0.0499171	-1.11837	0.0668232		1.06906	0.161403	-1.13118	0.0960789	-1.04649	0.0154041
ILMN_2575734	AK043933	A830054D10Rik			1.01173	0.0961143	-1.08159	0.035985	-1.07841	0.0936682		-1.05071	0.0200113	-1.15004	0.0476558	-1.08569	0.0801628
ILMN_2575779	AK046010	B230333E16Rik			1.08515	0.0756268	1.07042	0.101458	1.18562	0.231949		-1.21161	0.297992	-1.25246	0.309266	-1.09567	0.0815459
ILMN_2575800	AK047594	B930096H04Rik			1.05139	0.11156	-1.01391	0.121389	-1.14284	0.0781132		-1.01269	0.0247565	1.01544	0.0329369	1.01695	0.0998894
ILMN_2575811	AK047599	B930096N04Rik			-1.07811	0.10145	-1.01974	0.0439436	1.02926	0.161907		-1.03587	0.0265081	-1.03441	0.0382492	-1.13442	0.0804695
ILMN_2575815	AK047881	Sorcs2-pending			1.02937	0.0554373	1.00883	0.0254609	-1.05995	0.0266203		-1.04543	0.0931298	1.01514	0.011578	-1.04474	0.160485
ILMN_2575872	AK054340	Morf-pending			1.03793	0.0732287	-1.02432	0.0876565	1.14853	0.149378		1.22317	0.272728	-1.00703	0.0350568	1.01719	0.0511922
ILMN_2575930	XR_032344.1	LOC667964		PREDICTED: Mus musculus similar to C130022K22Rik protein (LOC667964), misc RNA.	-1.03013	0.0884527	1.09574	0.147094	-1.11426	0.13839		1.02506	0.0938887	-1.09459	0.134618	1.06883	0.101943
ILMN_2575986	AK043324	A730085F06Rik			-1.01197	0.096604	1.25101	1.01251	1.36428	0.426351		1.31983	0.128906	2.5513	0.601012	2.10668	0.518863
ILMN_2575994	AK043421	A730094H17Rik			-1.06612	0.0652638	-1.15396	0.174639	-1.09961	0.0628856		1.10669	0.128977	1.13106	0.124413	1.02165	0.20478
ILMN_2576044	AK043418	A730094G13Rik			-1.04793	0.0232771	1.00713	0.101964	-1.03695	0.0568431		-1.0073	0.00473791	-1.1056	0.0592986	-1.04054	0.0766968
ILMN_2576053	AK043501	Cacna1h			-1.11287	0.0850269	-1.04939	0.0347669	-1.00795	0.0579908		-1.05415	0.0114942	-1.02914	0.0735846	-1.12243	0.0856716
ILMN_2576059	AK043541	A830007B05Rik			-1.04968	0.0993466	-1.08817	0.0286129	-1.08227	0.0157919		1.01597	0.0506083	-1.06447	0.0448915	-1.04648	0.0770123
ILMN_2576142	AK043725	A830025K10Rik			-1.07782	0.100106	1.06908	0.146716	1.01649	0.117951		-1.021	0.0320995	-1.03947	0.0372597	-1.02045	0.143276
ILMN_2576149	AK043464	IGFBPL			-1.10921	0.0690112	1.01639	0.0821847	-1.04023	0.0668484		1.00664	0.00438792	-1.14326	0.100105	-1.01634	0.157127
ILMN_2576158	AK043742	Pcsk1			1.10577	0.0178009	1.12372	0.171962	1.11103	0.129582		-1.01685	0.117777	-1.06212	0.105021	-1.0606	0.105302
ILMN_2576172	AK043706	Sfxn5			1.21798	0.0613605	1.06078	0.0381608	1.18184	0.194547		-1.04517	0.0177557	-1.04169	0.103632	-1.10534	0.109272
ILMN_2576193	AK045154	Dach2			1.09622	0.0901134	1.10761	0.0760787	1.16102	0.170374		-1.06427	0.105402	-1.03419	0.101836	-1.13243	0.311925
ILMN_2576227	AK045209	1110008L16Rik			1.01157	0.188014	-1.02984	0.0563212	1.01966	0.0867511		1.05627	0.054903	1.02707	0.0892009	1.13559	0.029849
ILMN_2576268	AK045865	Flt3			-1.00868	0.120117	-1.04836	0.0144992	1.05817	0.0197713		-1.08703	0.0698087	-1.15336	0.0861478	-1.00514	0.0962728
ILMN_2576303	AK048160	Slc8a1			1.0244	0.0602504	1.04215	0.184954	-1.02519	0.0186444		-1.07479	0.0767493	-1.24702	0.106455	-1.14079	0.148642
ILMN_2576317	AK048383	C130054H24Rik			-1.02637	0.122955	1.00837	0.155781	1.02172	0.0579637		-1.01572	0.0932698	-1.0568	0.0922431	-1.01931	0.138225
ILMN_2576336	AK048362	C130052O15Rik			1.05661	0.149866	-1.02587	0.133189	1.18307	0.2355		-1.21249	0.107684	-1.17406	0.0755888	-1.26504	0.330617
ILMN_2576381	NM_001024917.1	N4bp2	E430014I16; Gm868; N4bp2; Gm1791	Mus musculus NEDD4 binding protein 2 (N4bp2), mRNA.	-1.03459	0.0998409	-1.04404	0.119954	-1.07348	0.0978371		-1.27588	0.0617401	-1.27091	0.103949	-1.10127	0.11396
ILMN_2576403	AK048623	Trp63			-1.10751	0.107098	-1.14588	0.0533637	-1.07122	0.0189963		-1.06171	0.0479791	-1.214	0.0865317	-1.02484	0.0365917
ILMN_2576431	AK048657	Lpin2			-1.67799	0.123426	-2.24964	0.106497	-2.25092	0.0741791		-1.11587	0.323572	-1.73492	0.183451	-1.84978	0.140894
ILMN_2576502	AK048900	C230079O04Rik			1.2183	0.220144	1.21733	0.121968	1.09876	0.106799		1.02146	0.118606	1.07211	0.128908	1.07176	0.0800676
ILMN_2576568	AK051661	D130062J21Rik			-1.14373	0.0776445	-1.10559	0.101624	-1.17794	0.0871437		-1.23556	0.0515402	-1.23909	0.0992197	-1.16387	0.116464
ILMN_2576590	AK051573	Ddx26			-1.11237	0.0573265	1.49846	0.271102	1.28152	0.0724844		1.05073	0.403542	1.52759	0.178803	1.30379	0.174406
ILMN_2576627	AK051624	D130060M14Rik			-1.00499	0.102032	-1.15472	0.0973205	-1.06114	0.160915		1.06832	0.200013	1.01055	0.146374	1.03187	0.108682
ILMN_2576647	AK051596	D130059C03Rik			-1.02715	0.0801449	-1.19066	0.0650904	-1.0722	0.0493197		-1.12011	0.0155899	-1.13704	0.0325566	-1.15364	0.0377033
ILMN_2576662	AK051708	Dpp6			1.09092	0.083001	1.16054	0.175155	1.14109	0.04075		1.02506	0.049918	1.0021	0.042405	1.09569	0.120183
ILMN_2576711	AK052550	D430050F21Rik			1.07324	0.024787	1.09419	0.0920494	1.04484	0.0620253		-1.01914	0.087885	1.06622	0.0286613	1.07646	0.0359319
ILMN_2576736	AK052726	Nfkb1			1.27864	0.103468	1.72064	0.0864093	1.50867	0.270482		1.07842	0.425973	1.41152	0.42009	1.25166	0.210052
ILMN_2576743	AK052749	Mg29			-1.04027	0.0496418	-1.02214	0.0531354	1.0115	0.0464727		1.15442	0.145572	-1.08649	0.00697148	1.01045	0.104176
ILMN_2576800	AK028243	2900052M09Rik			-1.01372	0.0652625	1.06322	0.120397	1.01546	0.0505253		-1.03633	0.0231536	-1.05809	0.0391718	1.04634	0.0536933
ILMN_2576801	AK043700	A830021G05Rik			-1.0273	0.178164	-1.06781	0.0269574	-1.03215	0.109979		-1.05309	0.0371359	-1.01548	0.0417301	1.00598	0.0631624
ILMN_2576840	AK045130	B130038N13Rik			-1.02428	0.07941	-1.16768	0.104983	-1.04271	0.152908		1.03209	0.0896191	-1.02541	0.0753558	1.02111	0.117574
ILMN_2576865	AK045252	Pbx1			1.05494	0.0782771	1.02794	0.128726	1.01213	0.0260043		1.0605	0.0336084	-1.06955	0.0479167	-1.10188	0.150016
ILMN_2576913	AK045285	B130055K04Rik			-1.02044	0.0728483	-1.12959	0.0280863	1.03436	0.173487		1.1221	0.116112	-1.0307	0.0582888	-1.11375	0.107538
ILMN_2576984	AK049052	C230095J06Rik			1.14047	0.142448	-1.55488	0.0897715	-1.41444	0.171339		-1.02928	0.287837	-1.36412	0.129236	-1.40406	0.163598
ILMN_2576994	AK049070	C230096K16Rik			-1.21976	0.0846837	-1.1387	0.200179	1.02558	0.206599		-1.20759	0.0834868	-1.06341	0.0488212	-1.14666	0.200653
ILMN_2577039	NM_207530.2	Osbpl1a	Osbpl1b; G430090F17Rik; Gm753	Mus musculus oxysterol binding protein-like 1A (Osbpl1a), mRNA.	-1.19846	0.0318441	-2.20125	0.0141584	-1.65594	0.166072		1.11979	0.477603	-1.55464	0.216983	-1.4353	0.185172
ILMN_2577151	AK051099	Clk4			-1.00217	0.124733	-1.05336	0.0468954	-1.19273	0.149215		1.0255	0.117908	-1.09582	0.0191484	-1.02845	0.302095
ILMN_2577186	AK051990	D230032H14Rik			-1.02337	0.104036	-1.04985	0.103151	-1.03158	0.0401667		-1.00017	0.134177	-1.04403	0.0274782	-1.04246	0.133659
ILMN_2577194	AK052144	D230050M15Rik			-1.01662	0.0723844	-1.05783	0.0454497	-1.01917	0.107085		-1.01647	0.126491	-1.03463	0.0750057	1.03982	0.0402337
ILMN_2577206	AK051989	Lamp2			-1.16398	0.157348	-1.36707	0.115733	-1.28581	0.109143		-1.14694	0.155135	-1.34432	0.246191	-1.38839	0.114181
ILMN_2577247	AK052061	Nnt			1.05317	0.0842325	1.02226	0.1363	-1.01535	0.0841712		-1.01872	0.186638	1.01349	0.057978	-1.03778	0.175229
ILMN_2577286	AK052245	D330012P07Rik			1.07501	0.0561533	-1.06971	0.093108	-1.03467	0.0760235		-1.04946	0.0913301	-1.07472	0.108909	1.00185	0.0206725
ILMN_2577326	AK052968	D930005G01Rik			-1.09107	0.0710271	-1.04519	0.215796	-1.12357	0.0764692		-1.01121	0.0495909	-1.16051	0.0905871	-1.15354	0.0598837
ILMN_2577481	AK052347	D330035D07Rik			-1.1031	0.050172	-1.14494	0.0823356	-1.19409	0.116888		-1.10695	0.164418	1.00284	0.112704	-1.07395	0.0694616
ILMN_2577493	AK054549	E330040E10Rik			-1.1081	0.0128031	-1.10627	0.102941	-1.04037	0.0904593		1.00154	0.0758972	-1.00967	0.0611617	1.03507	0.0705364
ILMN_2577511	AK054552	E530003F24Rik			1.08954	0.152529	1.23888	0.12921	1.06889	0.272383		1.00398	0.120845	1.22612	0.0890247	1.25203	0.497159
ILMN_2577520	AK054553	E530004N13Rik			1.03139	0.0510729	-1.023	0.0843193	-1.01364	0.0775881		1.14671	0.110677	1.15342	0.0958377	1.00417	0.118325
ILMN_2577549	AK027936	1110025H03Rik			-1.02561	0.107179	-1.01619	0.0697317	-1.06901	0.0551379		1.02133	0.00993601	-1.0609	0.065531	-1.02561	0.112164
ILMN_2577558	AK027948	1110031I01Rik			-1.24147	0.0801369	-1.16616	0.231267	-1.07778	0.151871		-1.07429	0.142641	1.08223	0.106906	-1.13684	0.0961403
ILMN_2577567	AK027969	1110050B14Rik			1.02277	0.198741	-1.02207	0.0630933	-1.04939	0.0913058		-1.08667	0.121327	-1.09344	0.112854	-1.04371	0.143039
ILMN_2577598	AK028012	1190008K20Rik			1.00995	0.0537656	-1.26302	0.110075	-1.35857	0.0912326		-1.04001	0.197832	-1.6305	0.0804349	-1.60966	0.13526
ILMN_2577617	AK080916	B430208C09Rik			-1.02191	0.133804	-1.04407	0.133593	-1.00262	0.148586		1.02497	0.143362	-1.03291	0.18397	1.18605	0.136647
ILMN_2577634	AK080919	Tll			1.03631	0.0274107	1.10084	0.131721	1.03335	0.102768		1.02307	0.0951812	-1.07136	0.121461	1.00644	0.121794
ILMN_2577643	AK080891	B430201G11Rik			-1.07991	0.154287	1.07431	0.137208	-1.07134	0.0795844		1.15781	0.105949	1.00045	0.0485364	1.00787	0.0663103
ILMN_2577664	AK080885	Fcgr2b			1.08138	0.12078	1.03344	0.146307	1.01609	0.104239		-1.1439	0.0669342	-1.20327	0.0782984	-1.1015	0.0927414
ILMN_2577690	AK080948	Fmr1			1.0615	0.206822	1.00924	0.192759	-1.07864	0.0966462		-1.03437	0.0444178	-1.14516	0.0467079	-1.02267	0.156372
ILMN_2577790	AK083235	C630030A18Rik			1.10209	0.234359	1.31603	0.0698827	1.66204	0.176986		-1.02754	0.226945	1.2606	0.0726149	1.28635	0.362535
ILMN_2577853	AK079825	Rw1-pending			1.06657	0.0788293	-1.07904	0.0741492	-1.05856	0.146105		-1.001	0.0830593	-1.02749	0.081477	-1.11489	0.0833937
ILMN_2577900	AK081179	B930097L24Rik			-1.16385	0.160031	-1.30608	0.0956866	-1.3534	0.107209		-1.1974	0.0963936	-1.36008	0.105773	-1.25071	0.0813537
ILMN_2577965	AK082711	C230094A19Rik			1.01257	0.0763253	1.01688	0.181341	1.07287	0.181421		-1.05784	0.0306789	-1.05751	0.0798265	-1.0129	0.0763328
ILMN_2577977	AK083429	D030007L02Rik			-1.01233	0.0835977	-1.01894	0.114919	-1.17628	0.0716081		1.0009	0.109534	-1.06928	0.0701493	1.04179	0.179751
ILMN_2577999	AK083427	D030006P03Rik			-1.03445	0.242863	-1.25271	0.0570508	-1.16075	0.137824		-1.13822	0.162977	-1.12995	0.106406	-1.34549	0.0893988
ILMN_2578056	AK083530	D030041G16Rik			-1.12782	0.0606792	-1.15863	0.0898718	-1.20156	0.0499728		-1.02901	0.0912489	-1.1953	0.0096984	-1.14258	0.0946061
ILMN_2578074	AK083746	Tulip1-pending			1.01899	0.0345035	1.07815	0.0127008	-1.00769	0.101153		-1.04775	0.123458	1.04152	0.151238	1.10785	0.205525
ILMN_2578147	AK085316	D630011A20Rik			1.02542	0.101869	-1.00639	0.0948168	1.0469	0.0599699		1.00796	0.0736515	-1.15427	0.119889	-1.05227	0.177654
ILMN_2578154	XM_001480101.1	ENSMUSG00000074822		PREDICTED: Mus musculus predicted gene, ENSMUSG00000074822 (ENSMUSG00000074822), mRNA.	1.04151	0.0998801	-1.07072	0.0860235	-1.08394	0.0780647		-1.08162	0.0892968	-1.26011	0.0735611	-1.14247	0.0453057
ILMN_2578155	AK087766	E330018D23Rik			-1.11092	0.0638767	-1.14386	0.129616	-1.05611	0.132966		1.02841	0.107586	-1.00345	0.0548449	1.058	0.097391
ILMN_2578165	AK087698	E330008M07Rik			-1.08666	0.034786	-1.0257	0.0893011	-1.05637	0.0676841		-1.08271	0.0666366	-1.03688	0.0265079	-1.08864	0.0453878
ILMN_2578183	AK087789	E330020K23Rik			-1.17273	0.143714	-1.10242	0.100422	-1.14581	0.140298		-1.16378	0.0984283	-1.18576	0.0441878	-1.07622	0.112221
ILMN_2578199	AK087738	Axcam			-1.1405	0.0376601	-1.04172	0.12886	-1.21956	0.135165		-1.11724	0.0998257	-1.15583	0.110884	-1.01441	0.0345383
ILMN_2578216	AK078174	6430402F21Rik			1.04135	0.0959498	-1.0977	0.167464	1.01833	0.0524312		-1.0427	0.112083	-1.01383	0.207829	-1.02076	0.0503515
ILMN_2578237	AK080094	Mbc2			-1.01532	0.222829	-1.05435	0.169503	1.01278	0.0863121		-1.07317	0.0872842	1.0319	0.0236115	-1.02202	0.12097
ILMN_2578245	AK080080	A530058G07Rik			1.05804	0.112192	-1.01357	0.0696946	-1.07412	0.0727891		-1.05662	0.147666	-1.12311	0.147008	-1.17111	0.17777
ILMN_2578341	AK081159	B930094H08Rik			1.22153	0.12672	1.74587	0.39816	1.55239	0.300899		1.06346	0.422902	1.33259	0.227628	1.31396	0.0617829
ILMN_2578350	XM_001473614.1	LOC100039703		PREDICTED: Mus musculus similar to pORF2 (LOC100039703), mRNA.	-1.11621	0.0897344	-1.14873	0.10917	-1.01787	0.0228868		1.00927	0.150343	-1.09499	0.130899	1.0641	0.273136
ILMN_2578369	AK081381	Hspg2			-1.12222	0.0922187	-1.33993	0.0241583	-1.36856	0.0352333		-1.14785	0.113275	-1.33001	0.109613	-1.42236	0.0465802
ILMN_2578508	AK084032	Syn3			1.02067	0.0169748	1.0778	0.086563	1.02103	0.0331542		-1.01912	0.108966	1.04806	0.0424904	1.00531	0.0174228
ILMN_2578541	AK084120	1810073N04Rik			-1.06456	0.125812	1.07949	0.20457	1.36453	0.236819		1.01964	0.0802153	1.41649	0.211685	1.22379	0.0922853
ILMN_2578565	AK084134	D130098J21Rik			-1.07094	0.0685215	1.05097	0.0594497	1.02093	0.0427963		-1.02675	0.0857969	1.0737	0.0102642	-1.01252	0.122231
ILMN_2578592	AK084100	D130092D14Rik			1.02041	0.0666638	-1.02837	0.0883489	-1.3485	0.0813145		-1.10431	0.0642419	-1.26343	0.121092	1.02017	0.305656
ILMN_2578614	AK083231	C630029M13Rik			1.01746	0.118184	1.02879	0.0638132	-1.03463	0.0107081		1.11925	0.0607418	1.02003	0.0399984	1.00245	0.0796151
ILMN_2578645	AK080784	B130055B01Rik			1.07278	0.20177	1.04735	0.17867	-1.0229	0.117783		-1.1519	0.079087	-1.16728	0.0905356	-1.08576	0.104197
ILMN_2578681	AK081831	C130080K17Rik			-1.12459	0.059566	-1.02878	0.269571	1.35282	0.323057		1.15587	0.052927	1.49435	0.366266	1.34609	0.340341
ILMN_2578699	AK082006	C130093N16Rik			-1.11373	0.080205	-1.16582	0.0943911	-1.13889	0.225085		1.07026	0.261173	-1.02368	0.0761091	1.12231	0.0967444
ILMN_2578719	AK081898	Loxl2			-1.06165	0.0852937	-1.0779	0.144619	-1.05049	0.0241601		1.09308	0.132447	-1.07328	0.057989	-1.09892	0.0749672
ILMN_2578773	AK082704	C230091E03Rik			-1.15608	0.0574263	-1.15682	0.0969376	-1.38608	0.0847071		-1.04524	0.120367	1.03836	0.181217	-1.1467	0.277273
ILMN_2578789	AK083433	D030010H02Rik			-1.06671	0.107737	1.07384	0.0407831	-1.05077	0.137		-1.11877	0.15253	-1.0359	0.0557362	-1.11716	0.054556
ILMN_2578798	AK083499	D030032D21Rik			1.00171	0.0661522	1.07849	0.11966	1.10258	0.205675		-1.02539	0.142014	-1.0066	0.0419536	-1.05317	0.0160263
ILMN_2578829	AK083478	Slc11a2			1.18498	0.180391	2.96341	0.577528	3.22466	1.22692		-1.08814	1.29987	1.77328	0.883552	1.87173	0.390381
ILMN_2578850	AK083553	D030044A08Rik			-1.20512	0.103457	-1.07257	0.246188	1.01889	0.112978		1.0548	0.122609	1.18585	0.0874009	1.0562	0.154607
ILMN_2578875	AK083698	D030068E18Rik			1.06979	0.040353	1.06804	0.396074	1.09763	0.13017		1.06938	0.115385	1.52658	0.173211	1.26677	0.161298
ILMN_2578888	AK084485	D330006D04Rik			1.01313	0.0341582	-1.05977	0.0958549	-1.07976	0.0426801		-1.06334	0.0418681	-1.23557	0.0931454	-1.07605	0.102996
ILMN_2578895	AK084474	D330004F16Rik			1.07224	0.131973	1.15002	0.0892553	1.0165	0.107376		1.00874	0.0583018	1.09623	0.155106	1.20378	0.318645
ILMN_2578939	AK079563	A230078D05Rik			-1.04076	0.143751	-1.07141	0.0932029	-1.01053	0.0925531		-1.06531	0.0111655	-1.02676	0.0764161	-1.05756	0.0831459
ILMN_2578947	AK080503	A730061M06Rik			1.0818	0.0277839	-1.10609	0.0797419	-1.02783	0.14092		1.03348	0.103319	1.12638	0.192867	1.068	0.0416086
ILMN_2578953	AK079467	A030010G24Rik			1.00967	0.0155711	1.07383	0.0227256	1.04979	0.0762646		-1.03199	0.0314296	-1.01556	0.0677601	-1.06602	0.0750087
ILMN_2578961	AK079510	A130090M16Rik			1.03297	0.0975752	1.11785	0.0370819	1.18353	0.146003		1.01837	0.0668271	1.02132	0.109773	-1.10706	0.244112
ILMN_2579009	AK079348	9630036G15Rik			-1.00667	0.136693	-1.09827	0.07393	-1.07004	0.0697776		1.04629	0.0685182	-1.16747	0.0933506	-1.08444	0.0545864
ILMN_2579025	AK079833	A430079D01Rik			-1.04029	0.0950644	-1.12788	0.0142581	-1.03631	0.0328319		1.08207	0.123642	-1.16624	0.0810332	-1.07821	0.0206083
ILMN_2579060	AK081622	C130053D24Rik			-1.03166	0.0974506	-1.06495	0.0174447	-1.05617	0.114815		-1.04235	0.107771	-1.06498	0.0679242	-1.0657	0.18248
ILMN_2579086	AK082040	Slc35a3			1.12271	0.149034	1.02894	0.0864969	-1.05636	0.10785		1.01672	0.0914406	-1.0784	0.0266505	1.04854	0.234741
ILMN_2579099	AK082115	C230009B13Rik			-1.08205	0.115955	-1.1689	0.0263459	-1.16236	0.134839		-1.03058	0.118541	-1.1454	0.0423948	-1.00653	0.0563244
ILMN_2579108	AK082130	C230011J16Rik			1.04195	0.0845661	-1.07049	0.0870612	-1.07266	0.102047		1.05467	0.174937	-1.02027	0.206439	-1.01629	0.111774
ILMN_2579122	AK083650	Ask-pending			1.06979	0.0623382	1.14924	0.0420024	1.19289	0.165181		1.00677	0.0667346	1.2239	0.0335211	1.06483	0.0632281
ILMN_2579127	AK083683	Mark3			-1.15226	0.0354259	1.05071	0.122975	1.00156	0.183297		-1.06706	0.0301514	1.02171	0.104233	-1.0931	0.054836
ILMN_2579182	AK083796	D130011K02Rik			-1.10242	0.0226968	-1.03604	0.100658	-1.09553	0.0993947		1.09916	0.0901254	1.15082	0.158953	1.13895	0.151529
ILMN_2579206	AK083832	Cln2			-1.15883	0.0382835	-1.05379	0.047092	-1.21197	0.133914		-1.06173	0.0461395	-1.01687	0.0836947	1.04711	0.12765
ILMN_2579266	AK084609	Neo1			1.22481	0.111534	1.10548	0.141688	1.11944	0.26576		-1.02746	0.132493	-1.11634	0.157536	-1.21389	0.0624916
ILMN_2579277	AK084500	D330008G18Rik			-1.03863	0.0581195	-1.0757	0.0873528	-1.13578	0.148898		-1.01591	0.0730055	-1.09271	0.0238472	-1.00462	0.134367
ILMN_2579290	AK084614	D330021K19Rik			-1.00157	0.0328772	-1.08025	0.025529	-1.07311	0.191014		-1.08572	0.0942477	-1.08489	0.0340752	-1.06801	0.107723
ILMN_2579299	AK084641	Rab6ip1			-1.00624	0.0778823	-1.10299	0.0479569	-1.0501	0.0256257		-1.18663	0.0776118	-1.14766	0.0682801	-1.11993	0.0571564
ILMN_2579368	AK084734	D330037A04Rik			-1.21502	0.0562527	-1.14368	0.0704233	-1.28675	0.0883153		-1.06041	0.0224988	-1.17866	0.0220656	-1.22031	0.0209282
ILMN_2579391	AK084659	D330026F23Rik			-1.17099	0.0424638	-1.34889	0.0651968	-1.12855	0.0424677		-1.13564	0.0835109	-1.13262	0.135533	-1.0651	0.0408838
ILMN_2579432	AK084869	D430004H20Rik			1.05179	0.137637	1.29694	0.074277	1.2125	0.0549052		1.15184	0.184633	1.20014	0.100965	1.10485	0.127079
ILMN_2579445	NM_029851.2	Dync2h1	D330044F14Rik; AI448217; DHC1b; mKIAA1997; Dnchc2; 4432416O06Rik; DHC2; D030010H02Rik	Mus musculus dynein cytoplasmic 2 heavy chain 1 (Dync2h1), mRNA.	1.05435	0.102717	1.0529	0.248014	1.00432	0.111437		-1.16625	0.0657844	-1.33884	0.129544	-1.11686	0.0530552
ILMN_2579463	AK084888	D430006A07Rik			-1.08267	0.150657	-1.02461	0.102113	-1.00864	0.167057		-1.01644	0.215155	-1.1448	0.0583158	-1.15182	0.0419901
ILMN_2579479	AK084886	Arvcf			-1.00284	0.0881697	1.01317	0.044199	1.0546	0.0669397		1.11574	0.0723197	-1.00849	0.0790885	1.10643	0.0579172
ILMN_2579504	AK084998	D430022H17Rik			1.14768	0.063324	1.05696	0.137014	1.00492	0.215593		1.24954	0.132781	1.38352	0.164284	1.29518	0.18471
ILMN_2579510	NM_027873.2	Ubiad1	Tere1; 1200002M06Rik; AI426463; AW320947	Mus musculus UbiA prenyltransferase domain containing 1 (Ubiad1), mRNA.	1.0587	0.188119	-1.1502	0.0254466	1.0234	0.054011		-1.00166	0.125744	-1.00997	0.229567	1.05389	0.0568778
ILMN_2579524	AK085212	D530018J11Rik			-1.06848	0.0606179	-1.21478	0.020635	-1.05729	0.150631		-1.12016	0.0598947	-1.1573	0.0838636	-1.23469	0.108959
ILMN_2579533	AK079644	A330094N15Rik			1.0205	0.029568	-1.02527	0.0114646	-1.07566	0.122562		1.01742	0.0773758	-1.0842	0.081777	-1.07354	0.0450168
ILMN_2579537	AK080370	Utx			-1.00759	0.0972667	-1.00736	0.118459	-1.04916	0.1604		1.09324	0.02636	1.13061	0.048044	1.16831	0.0704617
ILMN_2579546	AK083864	D130027H15Rik			-1.00985	0.0166062	1.04198	0.128282	1.17141	0.213268		1.06437	0.0746513	1.09379	0.0738921	1.09816	0.0972506
ILMN_2579578	AK087614	Aebp1			-1.00513	0.0870939	1.05793	0.106571	1.10271	0.0882535		1.09125	0.0763185	-1.02088	0.117597	-1.01811	0.211296
ILMN_2579611	AK076210	3930401E15Rik			1.06827	0.177786	1.19094	0.14207	1.10548	0.28338		1.04142	0.127027	1.25864	0.225174	1.1274	0.299892
ILMN_2579713	AK083083	C530047J20Rik			-1.15083	0.0815693	1.04157	0.0596076	-1.05639	0.0496041		-1.07526	0.125208	-1.11512	0.138404	-1.14245	0.0846056
ILMN_2579719	AK078788	Fut8			-1.11914	0.111817	1.05801	0.124531	-1.04881	0.0554167		-1.00839	0.113452	1.09707	0.172332	1.06735	0.0903439
ILMN_2579837	AK081449	C130018J17Rik			1.12929	0.136018	-1.08197	0.0636604	-1.06451	0.0814844		1.16841	0.171642	-1.05935	0.0983615	-1.10105	0.0985823
ILMN_2579870	AK081920	C130087G11Rik			-1.10194	0.0781517	-1.09071	0.0423979	-1.019	0.160562		-1.00981	0.0820618	-1.10094	0.0973967	-1.04609	0.0304383
ILMN_2579880	AK082206	C230023B21Rik			1.0736	0.0971069	1.16593	0.190316	1.03828	0.0752515		-1.01092	0.0651386	-1.0599	0.0876651	-1.09771	0.125282
ILMN_2579890	AK082156	C230015M18Rik			-1.09294	0.0748977	-1.15601	0.118183	-1.17195	0.193233		1.015	0.0691213	-1.00157	0.0673972	1.05642	0.107799
ILMN_2579927	AK082376	9130020G22Rik			-1.00241	0.0675683	1.2062	0.0374302	1.05491	0.122826		1.06313	0.133442	1.19619	0.133517	1.13184	0.167964
ILMN_2579934	AK082301	C230035G09Rik			-1.03879	0.104773	1.01463	0.136818	-1.03194	0.208963		-1.01272	0.0247878	-1.0794	0.0952224	1.11202	0.0785866
ILMN_2579942	AK082202	C030038O19Rik			-1.06407	0.049895	-1.06019	0.059109	-1.04087	0.102871		-1.079	0.00768993	-1.07012	0.0668714	1.04157	0.0792298
ILMN_2579964	AK082260	Elk1			1.12582	0.121334	1.04609	0.177604	-1.02816	0.204343		1.04134	0.0669604	-1.05039	0.0512002	1.13972	0.102557
ILMN_2580022	AK082581	C230066G19Rik			-1.01019	0.0484033	-1.02451	0.165355	1.01213	0.126504		-1.0263	0.113791	-1.17013	0.163076	-1.07983	0.038833
ILMN_2580053	AK082474	C230053I19Rik			-1.09613	0.0548405	-1.06581	0.0738206	-1.01632	0.110127		1.04852	0.0696494	-1.07182	0.0111684	-1.07855	0.134783
ILMN_2580056	AK082372	C230042N14Rik			-1.00147	0.126299	1.07705	0.211073	1.15318	0.040862		1.11524	0.0660802	-1.02534	0.082544	1.03756	0.108478
ILMN_2580065	AK082395	C230046E07Rik			1.05639	0.191049	1.05169	0.171635	1.06068	0.0409665		1.0479	0.0421718	-1.08982	0.0973548	-1.0865	0.13673
ILMN_2580097	AK082461	Hgf			1.02031	0.0544689	1.19129	0.122029	1.15294	0.152025		1.00095	0.060178	1.32698	0.154868	1.338	0.346375
ILMN_2580105	AK082535	C230060D12Rik			1.03507	0.173702	1.12793	0.234252	-1.03707	0.264209		1.10776	0.0681676	-1.065	0.0259182	-1.16337	0.107036
ILMN_2580159	AK082620	C230070D10Rik			1.02914	0.0743738	-1.10365	0.0723264	-1.00499	0.0721526		-1.07261	0.0434168	-1.05543	0.0505457	-1.09221	0.0974642
ILMN_2580171	AK082635	C230073G03Rik			-1.0497	0.0628115	-1.07206	0.0589919	-1.05897	0.0442146		-1.03732	0.0311228	-1.12953	0.0711558	-1.04187	0.039194
ILMN_2580180	XM_001473142.1	LOC100039514		PREDICTED: Mus musculus similar to gag protein (LOC100039514), mRNA.	1.04974	0.141443	1.17012	0.190815	1.02812	0.0543632		1.09914	0.125342	1.02273	0.0459785	1.00448	0.051086
ILMN_2580205	AK084024	D130077B20Rik			1.25155	0.0596165	1.37656	0.844011	1.39871	0.728941		1.3371	0.178361	2.3497	0.419861	2.11744	0.256149
ILMN_2580229	AK084078	D130084E01Rik			-1.01791	0.0880283	-1.03718	0.0691895	-1.09944	0.226723		-1.08862	0.0609933	-1.17649	0.124438	-1.2076	0.0199297
ILMN_2580261	AK084215	Edil3			1.07192	0.191368	1.09681	0.185805	-1.00853	0.100005		1.00912	0.158101	-1.12028	0.111009	-1.05815	0.0868474
ILMN_2580315	AK084883	D430005F24Rik			-1.26631	0.0454349	-1.67306	0.057399	-1.05287	0.325876		-1.14188	0.228591	-1.50938	0.0509888	-1.62539	0.11506
ILMN_2580370	AK084861	2310044D20Rik			1.0412	0.140213	1.09655	0.0742312	-1.08609	0.19047		1.08748	0.0904137	1.01765	0.0155215	-1.05045	0.0783289
ILMN_2580412	AK085079	D430034D15Rik			1.00236	0.124287	1.14991	0.0429078	-1.01881	0.141696		1.06272	0.0107387	1.08086	0.0402308	1.13288	0.305017
ILMN_2580462	AK084978	Gtf2e1			1.31003	0.312272	1.13155	0.16927	1.1179	0.267322		-1.08777	0.207633	-1.20194	0.251507	1.00243	0.132719
ILMN_2580504	AK085186	D430050I15Rik			-1.10233	0.0800947	1.01273	0.096389	-1.034	0.0419349		1.00045	0.0355723	-1.01461	0.0355733	-1.0011	0.0573726
ILMN_2580536	AK085364	D630016F07Rik			1.00551	0.05926	-1.1983	0.0582814	-1.09695	0.0795081		1.00737	0.0780724	-1.18634	0.0347615	-1.12922	0.061187
ILMN_2580554	AK085324	D630011N09Rik			1.37194	0.0462747	1.51188	0.0413041	1.60204	0.0571105		1.12748	0.258874	1.33693	0.190395	1.21218	0.717869
ILMN_2580585	AK085493	D630035D13Rik			-1.14536	0.0103917	-1.41052	0.102695	-1.40686	0.222156		-1.20512	0.120644	-1.84422	0.0929443	-1.57529	0.125107
ILMN_2580601	AK085816	D830013M18Rik			-1.04906	0.0706603	1.03967	0.204288	-1.07165	0.0795108		-1.1728	0.159408	-1.19689	0.0742548	-1.17714	0.163364
ILMN_2580636	AK085593	D630045A11Rik			-1.02222	0.0560206	-1.00339	0.0406177	1.03667	0.146862		1.05973	0.126321	-1.02804	0.0276201	1.06321	0.13137
ILMN_2580658	AK085566	D630041K24Rik			1.07835	0.0474758	-1.05382	0.0706706	1.00552	0.012915		-1.04426	0.0113039	-1.11908	0.038872	-1.01808	0.0883625
ILMN_2580684	AK085945	Lama4			-1.08013	0.111115	-1.13978	0.030945	-1.18923	0.0898254		1.00024	0.130822	-1.06401	0.115471	-1.00109	0.0695769
ILMN_2580691	AK085906	D830027H13Rik			-1.08009	0.0116105	-1.05381	0.138687	1.07995	0.163424		-1.15134	0.0439006	1.05037	0.0963112	-1.11614	0.108131
ILMN_2580707	AK085966	4930505N22Rik			-1.08698	0.0551174	-1.1234	0.0408673	-1.06291	0.0888266		-1.08284	0.051564	-1.1327	0.00956484	-1.09245	0.0663338
ILMN_2580737	AK086317	D930020N02Rik			1.05143	0.07897	1.04632	0.159557	1.00744	0.0283627		1.02164	0.0225207	-1.11546	0.0319182	-1.04888	0.164452
ILMN_2580744	AK086282	D930018F03Rik			-1.02782	0.0437194	1.02285	0.139823	-1.05427	0.10884		-1.12883	0.116854	1.0085	0.050015	-1.01688	0.186775
ILMN_2580803	AK086594	Stim1			-1.08367	0.116092	-1.04396	0.043097	1.03284	0.219231		1.0696	0.0671231	1.07341	0.0649881	1.07858	0.208662
ILMN_2580808	AK086699	D930046G03Rik			-1.05108	0.0918807	-1.02359	0.0393579	1.15139	0.0614003		1.03977	0.0576792	-1.03461	0.00311895	-1.02188	0.178994
ILMN_2580818	AK086629	D930042N17Rik			1.00556	0.0209604	1.01265	0.148179	-1.10241	0.0460245		-1.02257	0.00892131	1.11467	0.136079	-1.06729	0.0336926
ILMN_2580825	AK086583	D930038O18Rik			-1.14034	0.11353	1.37468	0.187902	1.25447	0.0738392		-1.04004	0.291026	1.56048	0.0597137	1.25517	0.167775
ILMN_2580847	AK075803	1810062O14Rik			1.1576	0.114561	1.54146	0.283552	1.58766	0.282732		1.02537	0.250859	1.1843	0.161211	-1.0019	0.656724
ILMN_2580895	AK081796	C130078B07Rik			-1.06383	0.135406	-1.28654	0.0591745	-1.2147	0.0947036		-1.16072	0.199423	-1.23709	0.100783	-1.28145	0.0448958
ILMN_2580904	AK081802	Sox5			-1.25355	0.08683	-1.70485	0.139835	-1.61015	0.158441		-1.39939	0.132532	-1.34125	0.0897418	-1.35653	0.276779
ILMN_2580917	AK081952	Abcd3			-1.22467	0.116255	-2.66737	0.0600229	-3.49403	0.0551203		-1.42576	0.218729	-2.87425	0.0504203	-2.58913	0.0901289
ILMN_2580919	AK081918	C130087D21Rik			-1.0643	0.117511	-1.07378	0.0365256	-1.06181	0.0949374		1.13011	0.124034	1.01438	0.0717841	-1.03006	0.154864
ILMN_2580947	AK085408	D630022P03Rik			-1.0202	0.113153	-1.69644	0.112626	-1.96764	0.0602557		-1.05151	0.220852	-2.14227	0.0474551	-1.76803	0.0361183
ILMN_2581001	AK087861	E330032E20Rik			-1.0082	0.132134	1.00271	0.109974	1.02503	0.0262997		-1.00673	0.102498	-1.1173	0.0763779	-1.05196	0.0666172
ILMN_2581059	AK077914	Hsd17b7			1.05356	0.0645411	1.1031	0.202418	1.16359	0.53295		-1.11102	0.0814015	-1.30628	0.167985	-1.26686	0.10853
ILMN_2581065	AK077954	6030460N08Rik			1.07235	0.115826	-1.09427	0.0310369	-1.12067	0.0658269		-1.00133	0.116827	-1.10156	0.0529192	-1.02483	0.0264177
ILMN_2581136	AK085913	D830027M14Rik			-1.4339	0.10502	-1.75756	0.0644266	-1.55962	0.147814		-1.19839	0.211249	-1.53054	0.106144	-1.38614	0.11584
ILMN_2581154	AK086117	D930007B01Rik			1.09116	0.0514615	-1.02157	0.0673912	-1.14945	0.234671		-1.05129	0.0966251	1.0023	0.09277	1.08948	0.0891564
ILMN_2581178	AK086138	D930007M19Rik			-1.06663	0.0732082	-1.03842	0.125529	-1.02113	0.127657		1.0114	0.0899572	-1.21367	0.0370047	-1.01852	0.103796
ILMN_2581241	AK086837	E030003O11Rik			1.063	0.0973885	1.13151	0.0629351	1.16485	0.55585		1.27875	0.0938252	1.15241	0.0760817	1.28095	0.306502
ILMN_2581247	AK086878	E030007H10Rik			-1.60499	0.198212	-2.18522	0.0611851	-2.22813	0.117166		-1.28384	0.192094	-1.94424	0.0856406	-1.71777	0.0843321
ILMN_2581279	AK086976	E030017C01Rik			1.0119	0.15202	-1.00119	0.0673857	1.03805	0.0957425		-1.04232	0.0947822	-1.01089	0.0492716	1.03934	0.0173524
ILMN_2581335	AK087173	Gfpt1			-1.08034	0.108629	-1.03448	0.0750745	-1.08366	0.0309411		1.01914	0.098959	-1.01465	0.0685049	1.00116	0.0101022
ILMN_2581370	XM_916787.2	EG622282		PREDICTED: Mus musculus predicted gene, EG622282 (EG622282), mRNA.	-1.00569	0.0576035	-1.03124	0.0150335	1.03847	0.0943623		-1.07537	0.0452134	-1.09607	0.118348	-1.07521	0.0518789
ILMN_2581394	AK087624	E230026L19Rik			-1.31384	0.0476144	-1.95518	0.131111	-1.42367	0.024806		-1.17936	0.204211	-1.44827	0.119971	-1.45087	0.106668
ILMN_2581402	AK087703	E330009F12Rik			1.10768	0.0853537	1.94785	0.391814	2.31648	0.674171		1.06899	0.591897	1.32521	0.42546	1.21181	0.91191
ILMN_2581419	AK087858	E330031M19Rik			-1.32025	0.0450227	-1.38591	0.128952	-1.3371	0.11912		-1.11862	0.165686	-1.1323	0.124059	-1.07123	0.203717
ILMN_2581479	NM_001081363.1	Cenpf	6530404A22Rik; AI325968; Lek1; PRO1779; CENF	Mus musculus centromere protein F (Cenpf), mRNA.	-1.03584	0.0513989	-1.07412	0.206922	-1.0508	0.0869509		-1.02778	0.0802205	1.01285	0.0644761	-1.02601	0.100809
ILMN_2581500	AK078719	7530422H14Rik			1.02313	0.119372	-1.04869	0.0519068	-1.0561	0.0508448		1.03486	0.0015965	-1.09544	0.0836542	-1.0732	0.0719766
ILMN_2581506	AK078674	7530401O03Rik			1.04053	0.0430329	-1.04643	0.164523	1.04034	0.0604016		1.04034	0.0484165	1.07296	0.104006	-1.01644	0.0978468
ILMN_2581513	AK078559	7030401E22Rik			-1.18917	0.0994135	-1.62199	0.0661346	-1.61212	0.0836814		-1.19813	0.28356	-1.47453	0.185464	-1.93609	0.0609371
ILMN_2581523	AK078590	7030412O03Rik			-1.13895	0.116233	-1.18279	0.0455621	-1.19394	0.069175		-1.08336	0.0732643	-1.16583	0.0396535	-1.08911	0.0662072
ILMN_2581543	AK076545	4833447I12Rik			-1.19135	0.0333516	-1.07012	0.0379333	-1.08147	0.106987		1.09205	0.0857426	-1.00491	0.148868	-1.13609	0.142981
ILMN_2581604	XM_001480668.1	ENSMUSG00000044227		PREDICTED: Mus musculus predicted gene, ENSMUSG00000044227 (ENSMUSG00000044227), mRNA.	-1.02865	0.139906	1.00394	0.0537053	1.01875	0.148824		1.00639	0.0669141	-1.02752	0.0985422	1.05281	0.120993
ILMN_2581617	AK076846	4930507H06Rik			1.16147	0.0574504	1.02573	0.133098	-1.03726	0.135136		1.07328	0.015282	1.01941	0.127124	1.03995	0.0336469
ILMN_2581647	AK077945	Cyp11a			-1.04678	0.0295088	-1.20297	0.116093	-1.18941	0.0820172		1.02821	0.0964585	-1.05794	0.0153187	-1.02169	0.136227
ILMN_2581654	AK079949	A530021E08Rik			1.09056	0.0160249	1.14283	0.144118	1.11361	0.250128		-1.06235	0.204607	1.20209	0.191546	1.08234	0.303865
ILMN_2581681	AK085196	D530007E13Rik			-2.55353	0.0902842	-1.94708	0.0345087	-1.46286	0.108085		-1.74239	0.0427404	-1.76758	0.0400048	-2.24811	0.273449
ILMN_2581690	AK086856	E030004P15Rik			1.06144	0.0732084	-1.07188	0.142614	-1.04325	0.154834		-1.01265	0.163806	-1.26208	0.0321174	-1.10238	0.0914958
ILMN_2581762	AK079811	A430075I06Rik			-1.07696	0.0660663	1.07276	0.165789	-1.02305	0.11452		1.06215	0.0166839	-1.01443	0.018741	1.02631	0.0786406
ILMN_2581832	AK082235	C230027D02Rik			1.0166	0.119645	-1.04154	0.084324	-1.06785	0.0846062		1.08771	0.0272806	-1.04187	0.0718851	-1.02819	0.106184
ILMN_2581860	AK087728	2410008A19Rik			1.05289	0.125524	-1.06292	0.0294373	-1.07334	0.0705185		-1.0426	0.068486	1.0141	0.00432406	1.06807	0.188416
ILMN_2581896	AK080750	A930038I05Rik			-1.06554	0.242384	-1.11509	0.146499	-1.06736	0.0822155		-1.13752	0.0461647	-1.05032	0.02066	-1.03428	0.17651
ILMN_2581928	AK080831	Nucb			1.08905	0.0623419	1.02614	0.116495	1.01244	0.104185		-1.04162	0.0989511	-1.01818	0.0743198	-1.07306	0.0892859
ILMN_2581972	AK075684	1110070O15Rik			-1.04879	0.0458437	-1.12859	0.0747404	-1.17003	0.0946799		1.01917	0.159695	-1.08465	0.0586483	-1.08109	0.111317
ILMN_2581989	AK080627	A830030H10Rik			1.00363	0.0371184	1.04104	0.0382106	1.05825	0.0648985		-1.08917	0.0761802	1.01513	0.0251845	-1.02376	0.154142
ILMN_2582036	AK081817	Ldlc			-1.04604	0.0776903	-1.11254	0.0944837	-1.19694	0.071837		1.03231	0.128764	1.00012	0.0744632	-1.09264	0.0407982
ILMN_2582048	NM_001018042.2	Sp3	D130027J01Rik; MGC105187	Mus musculus trans-acting transcription factor 3 (Sp3), transcript variant 1, mRNA.	1.02523	0.0899488	1.07233	0.180329	1.1539	0.123307		1.01752	0.132459	1.2588	0.0662223	1.14192	0.0532513
ILMN_2582062	AK080266	A630008E13Rik			-1.1553	0.0752543	-1.0917	0.120802	-1.2167	0.0957488		1.02432	0.14466	1.13001	0.0845227	1.01048	0.207576
ILMN_2582084	NM_146054.2	Fermt2	MGC36305; AA960555; Kindlin-2; Mig2	Mus musculus fermitin family homolog 2 (Drosophila) (Fermt2), mRNA.	-1.00151	0.0752497	-1.10576	0.0660316	-1.01133	0.0466797		-1.04701	0.0743705	-1.02472	0.0462289	-1.07307	0.0233679
ILMN_2582110	AK085516	D630036H09Rik			1.12323	0.0896612	1.17192	0.168461	1.04187	0.208608		1.0026	0.193019	-1.08239	0.211172	1.13182	0.211835
ILMN_2582122	AK089147	Copg1			-1.00607	0.0869242	-1.04582	0.0945611	-1.09691	0.00452812		-1.07429	0.0585775	-1.12899	0.0181178	-1.05813	0.0932301
ILMN_2582155	AK080082	A530058L02Rik			-1.01792	0.139824	-1.01593	0.132293	-1.04311	0.0349698		1.04517	0.127625	-1.08481	0.0297049	-1.02923	0.141563
ILMN_2582171	AK080403	A630098G22Rik			1.17833	0.094001	1.80742	0.167375	1.90349	0.455873		1.43298	0.257633	1.85539	0.203234	1.26621	0.51953
ILMN_2582179	AK081168	B930095I24Rik			-1.02599	0.078449	-1.08684	0.019879	-1.06583	0.11409		-1.02194	0.100647	-1.03103	0.049052	-1.14232	0.0666863
ILMN_2582211	AK082549	C230062L16Rik			-1.02068	0.0369178	-1.12547	0.11904	1.03057	0.0507043		-1.02107	0.0465514	-1.04919	0.0599456	1.01649	0.0355852
ILMN_2582233	AK082540	Bub1			-1.00753	0.0551627	-1.04442	0.0625654	-1.06287	0.0914767		1.02631	0.0603812	-1.1289	0.0775761	-1.01438	0.0829712
ILMN_2582277	AK084246	D230013B04Rik			-1.05501	0.170331	1.04273	0.0418869	1.04614	0.0485007		-1.02299	0.058967	1.06839	0.105907	1.00099	0.167013
ILMN_2582302	AK084320	D230023E14Rik			-1.13795	0.0970582	-1.16492	0.078807	-1.19751	0.262656		1.11517	0.175967	1.02803	0.107387	1.11274	0.159294
ILMN_2582415	AK085434	D630024O03Rik			-1.00003	0.0945944	-1.03995	0.088179	-1.0161	0.165998		-1.02025	0.0545364	-1.02856	0.0821264	-1.0108	0.18368
ILMN_2582449	AK085762	D830005E20Rik			1.06891	0.117798	1.01077	0.0386158	1.0706	0.0700104		1.03877	0.0415185	-1.00207	0.115516	-1.05377	0.194272
ILMN_2582503	AK086243	D930016B10Rik			1.01862	0.0797251	1.05357	0.0753405	-1.0634	0.140229		-1.01681	0.0931413	-1.05032	0.102208	1.05749	0.101591
ILMN_2582518	AK086200	D930012N15Rik			-1.09065	0.0744444	-1.16276	0.0852483	-1.13639	0.107821		1.00993	0.132674	1.019	0.103693	-1.12764	0.101713
ILMN_2582530	AK086290	Grin2a			-1.13969	0.0919066	-1.20107	0.0890162	-1.23321	0.05295		-1.05893	0.0886385	-1.0482	0.0347147	-1.1285	0.0952353
ILMN_2582534	AK086790	E030001I17Rik			-1.01877	0.0589694	-1.11141	0.0568465	-1.03117	0.0259742		-1.06003	0.0670882	-1.0494	0.0669421	-1.15865	0.0796587
ILMN_2582551	AK086795	E030001K11Rik			-1.02887	0.105605	-1.02314	0.069214	1.04742	0.0545687		-1.09056	0.0659853	-1.02711	0.0708835	1.04513	0.053082
ILMN_2582563	AK086744	D930049D19Rik			-1.03098	0.113451	-1.0528	0.114858	1.0273	0.0983188		-1.00746	0.0932154	-1.04078	0.0805385	1.06823	0.0966516
ILMN_2582629	AK086813	E030002K04Rik			-1.06405	0.0765593	-1.07127	0.0452191	-1.12481	0.137896		1.11116	0.0459768	1.00438	0.111429	1.12098	0.120024
ILMN_2582638	AK086770	D930050H18Rik			-1.03062	0.0320066	-1.00038	0.0501504	-1.05511	0.127036		-1.00945	0.0565916	1.07171	0.0978198	1.02216	0.0897413
ILMN_2582659	AK087261	E030040J04Rik			1.00112	0.164759	-1.00778	0.0359039	1.00965	0.120298		-1.18269	0.0744015	-1.2029	0.122123	-1.13657	0.0586007
ILMN_2582672	AK087250	E030038K17Rik			1.02097	0.0963498	1.04004	0.104454	1.15299	0.109333		-1.05612	0.184178	1.09201	0.0969333	1.05686	0.240353
ILMN_2582706	AK080817	B230312E02Rik			-1.33302	0.105635	-2.04492	0.0944944	-1.50856	0.40779		-1.21539	0.214517	-2.22368	0.108839	-2.54716	0.114401
ILMN_2582748	AK085684	D730011G23Rik			1.08183	0.108391	1.07709	0.102753	1.10042	0.133876		1.03709	0.0764547	-1.00748	0.117923	1.03669	0.101145
ILMN_2582781	AK079858	A430093P11Rik			-1.01528	0.0821069	-1.01347	0.0897435	1.07655	0.0658744		1.01965	0.0443725	1.03882	0.0175207	-1.06649	0.0694634
ILMN_2582791	AK079926	Cybb			1.09722	0.0819472	1.43857	0.0189331	1.30103	0.14352		1.08335	0.162308	1.29391	0.124447	1.17371	0.0109141
ILMN_2582798	AK079976	A530032J19Rik			-1.14724	0.150327	-1.05664	0.077217	-1.0508	0.164072		-1.04615	0.140921	-1.04532	0.0268479	-1.11048	0.120338
ILMN_2582820	AK080425	A730010D03Rik			-1.01597	0.103116	1.03543	0.156382	1.02819	0.0591964		1.0687	0.128721	1.06725	0.080768	1.02193	0.0872598
ILMN_2582834	AK085304	D630008M13Rik			1.11466	0.20036	-1.05755	0.0228113	-1.02192	0.198317		-1.0057	0.0555942	-1.07353	0.0938475	-1.11865	0.0409715
ILMN_2582841	AK085436	D630024O11Rik			-1.14945	0.0128791	1.00226	0.00603522	-1.16686	0.165387		1.09698	0.192855	1.14172	0.212113	1.18984	0.236761
ILMN_2582848	AK085401	D630022F07Rik			-1.05079	0.0299127	-1.7294	0.243286	-1.75388	0.0697751		-1.49978	0.121989	-2.93731	0.117683	-2.25263	0.0889746
ILMN_2582856	AK086066	D930002C22Rik			1.04758	0.117645	1.01731	0.183889	1.10791	0.153829		-1.09482	0.0574788	-1.02545	0.146928	-1.08669	0.085269
ILMN_2582871	AK086071	D930002G22Rik			1.0195	0.014232	1.02203	0.064775	-1.20739	0.123411		1.04584	0.0558927	-1.11665	0.116408	-1.05976	0.0635083
ILMN_2582890	AK086226	D930015A08Rik			1.00568	0.153184	-1.01886	0.0602417	1.03257	0.0394508		1.03676	0.0536163	-1.047	0.132389	-1.01733	0.105709
ILMN_2582897	AK086346	Hmg20a			-1.304	0.0981525	-1.21961	0.0403594	-1.29029	0.123737		-1.17438	0.110349	-1.09833	0.126105	-1.11577	0.175223
ILMN_2582914	AK086373	D930024H10Rik			-1.09314	0.0617054	-1.15402	0.172582	-1.04944	0.109769		1.09622	0.189272	1.01456	0.090071	-1.03461	0.15085
ILMN_2582925	AK086446	Trrp6			-1.00449	0.0629226	-1.07903	0.0791644	-1.08532	0.0927259		1.03338	0.0775265	-1.02467	0.0121921	-1.03313	0.069494
ILMN_2582933	AK086933	Tnfrsf6			1.00469	0.0615495	1.01514	0.0387576	1.07777	0.179974		-1.0243	0.0490234	1.03861	0.197157	1.29462	0.115937
ILMN_2582952	AK087162	E030030K01Rik			-1.52146	0.114209	-1.0601	0.26916	-1.29052	0.18073		-1.07375	0.115042	1.43948	0.452578	1.25092	0.509607
ILMN_2582964	AK087262	E030040J22Rik			1.02747	0.11249	1.58169	0.413132	1.55787	0.197083		1.04912	0.152815	1.93693	0.244184	1.49202	0.672404
ILMN_2582966	XM_001477458.1	ENSMUSG00000054044		PREDICTED: Mus musculus predicted gene, ENSMUSG00000054044 (ENSMUSG00000054044), mRNA.	-1.0541	0.120546	-1.11005	0.0482324	-1.10108	0.0640367		1.01342	0.134225	-1.15767	0.0490799	-1.15979	0.140796
ILMN_2582971	AK087395	E130006F23Rik			1.02408	0.0530291	1.0415	0.137614	-1.02332	0.178072		-1.07085	0.0487974	-1.15941	0.0452356	-1.00568	0.0988443
ILMN_2582996	AK086298	D930019E21Rik			-1.05328	0.0401423	-1.09101	0.0509639	-1.03544	0.0761577		-1.05146	0.18683	-1.05533	0.113264	-1.10571	0.189364
ILMN_2583032	AK086428	D930027P08Rik			1.02186	0.21109	-1.1494	0.176677	1.03826	0.104644		-1.05705	0.0817947	-1.0428	0.0815793	-1.1248	0.0692214
ILMN_2583052	AK087179	Osmr			-1.13255	0.098622	1.01441	0.018152	-1.00462	0.101619		1.04353	0.0669106	1.12496	0.0770552	1.11536	0.135478
ILMN_2583087	AK084836	D330050J08Rik			1.01652	0.0812013	-1.09095	0.0570724	-1.01443	0.065222		-1.14145	0.0928573	-1.03515	0.0362093	-1.08297	0.0404202
ILMN_2583093	AK084890	D430006B11Rik			-1.03496	0.068304	1.05539	0.0991101	-1.09223	0.0397183		-1.03015	0.0573867	-1.064	0.0564204	-1.13783	0.0515322
ILMN_2583102	AK084902	D430007J11Rik			-1.07174	0.241828	-1.35926	0.411074	-1.37556	0.17365		1.17566	0.31144	1.2565	0.278328	1.14667	0.30459
ILMN_2583135	AK085049	D430030F08Rik			1.09396	0.028054	1.01996	0.0702272	1.05989	0.0181631		-1.11936	0.100075	-1.14003	0.065922	-1.06575	0.142466
ILMN_2583143	AK085102	D430036M17Rik			1.01228	0.135765	-1.09306	0.0734632	-1.05605	0.237304		1.0352	0.0717268	-1.06499	0.0551015	-1.0072	0.208099
ILMN_2583163	AK085008	D430023I21Rik			-1.05775	0.0615534	-1.15197	0.0365141	-1.14159	0.092997		-1.11148	0.0207528	-1.23231	0.0744494	-1.20749	0.0122084
ILMN_2583188	XM_975307.1	D630036G22Rik		PREDICTED: Mus musculus RIKEN cDNA D630036G22 gene (D630036G22Rik), mRNA.	-1.21289	0.118662	-1.23008	0.149595	-1.58163	0.126308		-1.10563	0.142557	-1.22904	0.121901	-1.11876	0.132778
ILMN_2583228	AK085455	Slc12a1			-1.05882	0.0109409	-1.08126	0.0171463	1.08157	0.15367		1.07203	0.115991	-1.08623	0.104068	-1.03127	0.0869654
ILMN_2583239	AK085620	D630047N04Rik			-1.03848	0.0776298	-1.01854	0.10659	-1.00695	0.114794		-1.10401	0.142359	-1.17768	0.15245	-1.09575	0.0895936
ILMN_2583273	AK086444	D930029E03Rik			1.01418	0.022607	-1.02019	0.198056	-1.0353	0.0626407		-1.02466	0.0359777	-1.24279	0.0712111	-1.04587	0.0466891
ILMN_2583288	NM_008976.2	Ptpn14	PTP36; C130080N23Rik	Mus musculus protein tyrosine phosphatase, non-receptor type 14 (Ptpn14), mRNA.	1.15124	0.153692	1.0067	0.0609178	1.13805	0.105659		-1.04624	0.0437705	-1.08077	0.0627579	1.06717	0.0890641
ILMN_2583296	AK086640	D930043G21Rik			-1.04684	0.0334076	-1.0689	0.140638	1.01344	0.122175		-1.02755	0.15897	1.10913	0.153519	1.10634	0.254859
ILMN_2583302	AK086648	D930043N06Rik			-1.02196	0.0259672	-1.06098	0.196594	-1.1033	0.0907654		-1.03171	0.0592217	-1.09464	0.0115871	1.04998	0.0789143
ILMN_2583318	AK086762	Echs1			-1.11337	0.0585852	-1.4261	0.143275	-1.17678	0.210649		-1.10885	0.10381	-1.86921	0.0764771	-1.77817	0.172198
ILMN_2583336	AK086589	D930039D09Rik			1.00849	0.109707	-1.04315	0.179308	-1.07241	0.110365		-1.09442	0.0622582	1.00021	0.0798749	-1.06601	0.0724397
ILMN_2583343	AK086634	Dpm2			-1.02972	0.154105	-1.06969	0.149266	-1.04984	0.0272931		-1.13356	0.0344354	-1.23613	0.0796128	-1.1035	0.112877
ILMN_2583351	AK086621	D930042A21Rik			1.04608	0.0858278	1.52439	0.0245821	1.6253	0.0560932		1.10858	0.351188	1.35357	0.238549	1.38493	0.521881
ILMN_2583410	AK087001	Msn			1.04995	0.0992963	1.33438	0.162227	1.20246	0.164085		1.26625	0.13399	1.40971	0.185047	1.10926	0.0413057
ILMN_2583439	AK087122	E030028L09Rik			-1.1817	0.0980934	-1.12205	0.0295862	-1.25536	0.0533978		1.02904	0.097616	-1.0244	0.11182	-1.05033	0.11899
ILMN_2583454	AK087325	E030045B01Rik			-1.10158	0.0636162	1.03446	0.100234	-1.02361	0.143055		1.08389	0.117412	-1.04645	0.0130389	1.02569	0.0267061
ILMN_2583530	AK078725	7530424I01Rik			-1.07078	0.158758	1.02506	0.172586	-1.00508	0.27753		1.1003	0.137586	-1.06708	0.0815671	1.11678	0.0827232
ILMN_2583539	AK089540	F730049H03Rik			-1.09679	0.118898	-1.12866	0.0927375	-1.04371	0.0568538		-1.12362	0.0772708	-1.07763	0.0865987	-1.09868	0.0598881
ILMN_2583611	AK079153	9430090C23Rik			1.05801	0.0358958	-1.03365	0.15157	-1.0164	0.0231397		1.01318	0.0800463	-1.06261	0.0780585	-1.03849	0.0435611
ILMN_2583627	AK079487	Gtf2ird1			1.06237	0.112161	1.15368	0.253696	1.1842	0.187887		-1.12346	0.0900542	-1.23733	0.119878	1.05115	0.140309
ILMN_2583684	NM_001001735.1	Whsc1l1	AI528490; WHISTLE; NSD3; 6720429E03; A530023P05	Mus musculus Wolf-Hirschhorn syndrome candidate 1-like 1 (human) (Whsc1l1), transcript variant 1, mRNA.	1.05183	0.180652	1.38559	0.333602	1.09371	0.346014		-1.07672	0.304909	-1.0949	0.338514	-1.18136	0.201906
ILMN_2583710	AK080344	A630059F13Rik			-1.02322	0.14494	1.10351	0.0211372	-1.06504	0.0740286		1.0749	0.085812	1.22834	0.0925307	1.073	0.131496
ILMN_2583792	AK084982	D430021H21Rik			-1.038	0.165024	-1.09847	0.11795	-1.03009	0.0829365		1.04215	0.12101	1.00509	0.063776	-1.09137	0.107075
ILMN_2583801	AK085257	D630001H14Rik			-1.01006	0.132843	1.08887	0.0986975	1.05759	0.0822337		-1.02675	0.124916	-1.07098	0.139411	-1.14514	0.119132
ILMN_2583813	AK085260	Nnt			-1.75067	0.0868918	-1.86836	0.13824	-1.5659	0.210294		-1.07747	0.222513	-1.23981	0.248554	-1.14039	0.118154
ILMN_2583822	AK085184	D430050H21Rik			-1.03723	0.0217985	-1.07216	0.0501586	-1.12568	0.0500216		1.01363	0.104062	1.04651	0.138709	1.02693	0.18777
ILMN_2583829	AK085150	D430044H24Rik			-1.02436	0.103969	1.29937	0.173077	1.23587	0.0845014		-1.14626	0.331732	1.23117	0.240628	1.17828	0.131868
ILMN_2583882	AK085394	D630021C08Rik			-1.13176	0.0531252	-1.07055	0.0463983	-1.10065	0.114141		-1.06962	0.0823236	-1.0021	0.223249	-1.0302	0.0884738
ILMN_2583891	AK085410	St14			-1.10113	0.0382604	1.01124	0.0402016	-1.09583	0.0936631		1.01549	0.0910066	-1.11432	0.0518041	-1.06523	0.0880124
ILMN_2583946	AK086527	Nxf1			1.07574	0.0199512	-1.03227	0.0697836	1.02034	0.177257		1.02694	0.0934918	1.01513	0.0787997	-1.19134	0.0443144
ILMN_2584000	AK087371	E130001F20Rik			1.12449	0.169567	1.1029	0.11143	1.09466	0.135694		1.03951	0.0657095	-1.06594	0.124685	-1.06413	0.0966348
ILMN_2584027	AK087890	E330037I15Rik			1.00415	0.0526125	-1.13011	0.0502783	-1.13488	0.0334821		1.03797	0.179422	-1.07751	0.115249	-1.16336	0.062889
ILMN_2584046	AK076950	4930570N19Rik			1.07713	0.0646881	-1.02298	0.16862	1.03515	0.0573298		1.0095	0.0663452	1.12372	0.0193943	1.04397	0.225124
ILMN_2584055	AK076952	4930571K11Rik			1.05148	0.0557354	1.03931	0.0683311	-1.09014	0.00630141		-1.03588	0.0893382	-1.12217	0.11535	-1.2092	0.155068
ILMN_2584057	AK076899	4930543E05Rik			-1.01421	0.0441312	-1.03076	0.0592099	-1.07809	0.0734163		-1.00015	0.134906	-1.03387	0.089115	-1.04475	0.0367251
ILMN_2584065	AK076999	4931422A14Rik			1.0586	0.0362695	-1.04347	0.108114	1.08154	0.0496443		1.03437	0.0348559	-1.0043	0.0603608	1.01759	0.135471
ILMN_2584072	AK076970	4930580J09Rik			1.00068	0.0663033	-1.11159	0.0380791	-1.10556	0.0525748		-1.12182	0.0748528	1.00181	0.146332	-1.03011	0.0280845
ILMN_2584118	AK077083	4933402D05Rik			-1.03468	0.118461	-1.04792	0.125695	-1.05116	0.0582156		-1.16184	0.0247274	-1.16635	0.024903	-1.21935	0.138173
ILMN_2584142	AK077119	4933407M15Rik			1.13453	0.143091	-1.06936	0.100723	1.02057	0.124008		-1.10877	0.0318442	-1.19364	0.0652908	-1.13217	0.0512795
ILMN_2584151	AK077241	5031411O12Rik			-1.0506	0.110171	-1.06538	0.043936	1.03304	0.0720395		-1.0563	0.0297932	-1.08971	0.0549689	-1.12072	0.05324
ILMN_2584158	AK077246	5031412K01Rik			1.02346	0.0891199	1.12374	0.270142	1.04502	0.0891592		1.02059	0.162348	1.03069	0.0964607	-1.0315	0.102137
ILMN_2584166	AK077262	5031431M05Rik			1.0254	0.0964286	1.01529	0.0798143	-1.05426	0.133322		1.00345	0.0426682	-1.08812	0.0740133	1.04144	0.13151
ILMN_2584173	AK077156	4933414I19Rik			1.02022	0.0705892	1.03163	0.0544007	-1.01826	0.151442		1.12323	0.0588541	1.00234	0.0370309	-1.02664	0.117099
ILMN_2584195	AK077171	4933417E08Rik			-1.20387	0.166916	-1.10365	0.0299267	-1.09225	0.0424572		-1.03344	0.0285901	-1.04819	0.0404256	1.06112	0.175025
ILMN_2584281	AK078243	Aldh3a2			-1.08165	0.108966	-1.14811	0.0427344	-1.18816	0.0889167		-1.03637	0.174566	-1.12278	0.132167	-1.09724	0.0904912
ILMN_2584297	AK078271	6430557N21Rik			1.01986	0.0522328	-1.0503	0.042955	1.10203	0.0734472		1.03508	0.100324	-1.00993	0.078641	-1.03158	0.0853015
ILMN_2584359	NM_011674.4	Ugt8a	Ugt8; Cgt; AW455908; AI850488; mCerGT	Mus musculus UDP galactosyltransferase 8A (Ugt8a), mRNA.	-1.19371	0.0433893	-1.10834	0.0398229	-1.09494	0.100325		1.00475	0.162939	-1.09814	0.0605618	-1.00649	0.0972609
ILMN_2584381	AK078759	8030447N19Rik			-1.08635	0.0554667	-1.14432	0.236365	1.01413	0.0245328		1.08698	0.11265	1.04165	0.0189296	-1.00724	0.169344
ILMN_2584397	AK078787	Capn2			1.18134	0.129927	-1.03892	0.191639	1.03298	0.0188387		-1.05753	0.110727	1.01045	0.106297	-1.02391	0.133194
ILMN_2584441	AK079003	9230108M03Rik			-1.17107	0.109264	-1.10355	0.0821963	-1.18957	0.152878		1.14444	0.212821	1.1195	0.187199	1.07744	0.115596
ILMN_2584445	XM_001473901.1	LOC100040041		PREDICTED: Mus musculus hypothetical protein LOC100040041 (LOC100040041), mRNA.	-1.031	0.0888069	-1.12315	0.0346989	-1.00738	0.110664		1.11205	0.107694	-1.0462	0.0880964	1.04886	0.0875913
ILMN_2584467	AK079043	9230119M08Rik			-1.00266	0.0110872	1.14558	0.101011	1.12234	0.0788306		1.05213	0.125645	1.03807	0.123879	1.16667	0.0836524
ILMN_2584490	NM_001081225.1	6030443O07Rik	AU014917; 3632432H19	Mus musculus RIKEN cDNA 6030443O07 gene (6030443O07Rik), mRNA.	-1.17657	0.13954	1.04438	0.150374	-1.25255	0.145509		1.02325	0.244288	1.27066	0.0911056	1.22761	0.468147
ILMN_2584496	AK080623	A830029A02Rik			-1.16254	0.135768	-1.19535	0.215533	-1.13922	0.0689402		1.08596	0.153352	1.04689	0.137646	-1.01083	0.051839
ILMN_2584527	AK082825	C330034C07Rik			-1.01102	0.143336	1.0969	0.0412293	-1.03409	0.106534		1.18206	0.071436	1.06018	0.070889	1.04199	0.0948389
ILMN_2584558	AK078104	Pps			1.00177	0.167664	1.247	0.110097	1.34318	0.0940709		1.0111	0.142762	1.08593	0.0999574	-1.00638	0.492315
ILMN_2584566	AK077369	5430400L16Rik			1.07693	0.0990746	-1.01033	0.1469	1.1578	0.162627		-1.08868	0.0602575	-1.00075	0.386552	-1.0072	0.152923
ILMN_2584574	AK077378	5430405G05Rik			-1.08724	0.052367	-1.08951	0.148029	-1.17947	0.0723134		1.01073	0.111683	1.03576	0.0315409	-1.00811	0.143334
ILMN_2584598	AK077773	5830431I07Rik			-1.02545	0.0945992	-1.01251	0.0788237	-1.05153	0.0582991		1.03806	0.0611974	-1.02293	0.0716803	1.02301	0.0745581
ILMN_2584614	AK078140	Tsc1			-1.22734	0.0671586	-1.35221	0.147835	-1.3774	0.0703725		-1.35556	0.10106	-1.51135	0.0472952	-1.48988	0.123682
ILMN_2584645	AK080967	B430303F05Rik			-1.04115	0.0387558	1.00311	0.0755726	1.0206	0.0738181		1.02777	0.0135983	-1.081	0.121321	-1.06342	0.0443434
ILMN_2584685	AK088636	E430021P16Rik			2.6773	0.51063	6.28905	0.341351	5.56702	0.601041		2.33819	2.62191	5.31433	1.45078	3.44496	2.21402
ILMN_2584709	AK078769	8030467N07Rik			1.2199	0.0429706	1.14019	0.0910878	1.30663	0.210784		-1.2384	0.135953	1.14709	0.122609	1.07543	0.126829
ILMN_2584798	AK078290	6430575F08Rik			1.03365	0.0411228	-1.05301	0.0512805	-1.02731	0.0426039		-1.12078	0.11632	-1.15447	0.10011	-1.1575	0.12009
ILMN_2584805	AK078307	6430590A07Rik			-1.37322	0.189071	-1.50177	0.0390922	-1.68734	0.0925836		-1.07364	0.183592	-1.3054	0.100712	-1.21762	0.209422
[truncated: 21,298 more rows]
