# Supplementary material for: Differential Expression of Chemokine and Matrix Re-Modelling Genes Is Associated with Contrasting Schistosome-Induced Hepatopathology in Murine Models
Source: PLoS Negl Trop Dis. 2011 Jun 7;5(6):e1178. doi: 10.1371/journal.pntd.0001178 (PMC3110159; doi:10.1371/journal.pntd.0001178)
Supplement: Table S4 — Genes showing differing levels of induction between BALB/c and CBA mice following S. japonicum infection. Data is expressed as fold change relative to uninfected controls of the same strain. Genes were identified by 2-Way ANOVA with Benjamini-Hochberg correction for multiple testing (p≤0.05) of data that had been filtered for significant signal relative to background. (XLS) [file pntd.0001178.s004.xls]

## Sheet: Sheet1
						BALB/c				CBA
Probe_Id	Accession	Symbol	Definition		4 weeks	7 weeks	9 weeks		4 weeks	7 weeks	9 weeks
ILMN_2677792	NM_010003.1	Cyp2c39	Mus musculus cytochrome P450, family 2, subfamily c, polypeptide 39 (Cyp2c39), mRNA.		-1.26587	-2.86993	-3.00806		-3.00806	-8.69932	-5.82498
ILMN_1258323	NM_030687.1	Slco1a4	Mus musculus solute carrier organic anion transporter family, member 1a4 (Slco1a4), mRNA.		-1.57024	-5.01022	-4.75335		-4.75335	-1.95922	-1.97072
ILMN_2594926	NM_009999.3	Cyp2b10	Mus musculus cytochrome P450, family 2, subfamily b, polypeptide 10 (Cyp2b10), transcript variant 2, mRNA.		-1.83456	-8.6806	-16.6296		-16.6296	-41.0288	-39.926
ILMN_2650914	NM_010048.2	Dgcr2	Mus musculus DiGeorge syndrome critical region gene 2 (Dgcr2), mRNA.		-1.05298	-1.08052	-1.2054		-1.2054	-1.48457	-1.45218
ILMN_2493826	NM_201641.2	Ugt1a10	Mus musculus UDP glycosyltransferase 1 family, polypeptide A10 (Ugt1a10), mRNA.		-1.07745	-1.59446	-1.45194		-1.45194	-2.31813	-1.97787
ILMN_2621012	NM_028030.3	Rbpms2	Mus musculus RNA binding protein with multiple splicing 2 (Rbpms2), mRNA.		-1.10803	-1.64552	-1.53574		-1.53574	-2.64228	-2.37085
ILMN_2590321	NM_025811.3	Nhlrc2	Mus musculus NHL repeat containing 2 (Nhlrc2), mRNA.		-1.54836	-1.39049	-1.21915		-1.21915	-1.03538	-1.0222
ILMN_2583318	AK086762	Echs1			-1.11337	-1.4261	-1.17678		-1.17678	-1.86921	-1.77817
ILMN_2976211	NM_001081148.1	Cyp2b23	Mus musculus cytochrome P450, family 2, subfamily b, polypeptide 23 (Cyp2b23), mRNA.		-1.90535	-9.12712	-11.0437		-11.0437	-54.7895	-53.1273
ILMN_2597778	NM_008137.3	Gna14	Mus musculus guanine nucleotide binding protein, alpha 14 (Gna14), mRNA.		-1.04162	-1.67461	-1.99293		-1.99293	-3.42381	-2.80618
ILMN_1251894	NM_010024.2	Dct	Mus musculus dopachrome tautomerase (Dct), mRNA.		-1.88362	-2.21458	-2.5697		-2.5697	-6.77331	-4.31675
ILMN_2894828	NM_010001.1	Cyp2c37	Mus musculus cytochrome P450, family 2. subfamily c, polypeptide 37 (Cyp2c37), mRNA. XM_975342		-1.82819	-10.8836	-7.54145		-7.54145	-3.38652	-2.9337
ILMN_2739364	NM_019975.2	Hacl1	Mus musculus 2-hydroxyacyl-CoA lyase 1 (Hacl1), mRNA.		-1.19861	-2.08884	-1.44372		-1.44372	-4.48903	-4.31586
ILMN_2524861	NM_146019.1	Chd3			-1.09861	-1.25106	-1.11204		-1.11204	-1.42922	-1.4029
ILMN_2933112	NM_016978.1	Oat	Mus musculus ornithine aminotransferase (Oat), mRNA.		-1.6678	-2.01476	-3.03707		-3.03707	-1.78749	-1.53252
ILMN_2736539	NM_028089.3	Cyp2c55	Mus musculus cytochrome P450, family 2, subfamily c, polypeptide 55 (Cyp2c55), mRNA.		-1.02574	-1.29736	-1.69495		-1.69495	-3.41253	-2.79127
ILMN_2748317	NM_021337.1	Skiv2l			-1.01032	-1.04977	-1.00303		-1.00303	-1.47978	-1.33094
ILMN_2477276		4833426J09Rik			-1.09715	-1.8996	-2.49293		-2.49293	-2.62455	-2.81491
ILMN_2827646	NM_029537.1	Tmem98	Mus musculus transmembrane protein 98 (Tmem98), mRNA.		-1.2369	-1.16368	-1.07662		-1.07662	-2.10672	-1.62155
ILMN_2756311	XM_989766.1	1110006G14Rik	PREDICTED: Mus musculus RIKEN cDNA 1110006G14 gene (1110006G14Rik), mRNA.		-1.26205	-1.32067	-1.3593		-1.3593	-2.20433	-1.80191
ILMN_2913845	NM_153796.3	Peo1	Mus musculus progressive external ophthalmoplegia 1 (human) (Peo1), mRNA.		-1.08897	-1.13074	-1.05172		-1.05172	-1.52123	-1.43444
ILMN_2617625	NM_010000.2	Cyp2b9	Mus musculus cytochrome P450, family 2, subfamily b, polypeptide 9 (Cyp2b9), mRNA.		-1.70571	-5.97225	-8.36252		-8.36252	-35.744	-31.1361
ILMN_2718189	NM_023543.1	Chn2	Mus musculus chimerin (chimaerin) 2 (Chn2), mRNA.		-1.06982	-1.60212	-1.80487		-1.80487	-1.20479	-1.45314
ILMN_3057482	NM_001024606.1	4833426J09Rik	Mus musculus RIKEN cDNA 4833426J09 gene (4833426J09Rik), mRNA.		-1.10133	-1.72898	-2.24016		-2.24016	-2.74879	-2.40264
ILMN_2739027	NM_023160.1	Cml1	Mus musculus camello-like 1 (Cml1), mRNA.		-1.19112	-3.08053	-2.54376		-2.54376	-4.88025	-3.39697
ILMN_2755534	NM_013759.1	Sepx1			-1.11719	-1.31837	-1.25236		-1.25236	-1.95408	-1.83947
ILMN_1234480	NM_153193.2	Hsd3b2	Mus musculus hydroxy-delta-5-steroid dehydrogenase, 3 beta- and steroid delta-isomerase 2 (Hsd3b2), mRNA.		-1.10563	-1.7693	-1.81795		-1.81795	-1.14016	-1.13153
ILMN_2875730	NM_031188.1	Mup1	Mus musculus major urinary protein 1 (Mup1), mRNA.		-1.22936	-5.82991	-47.3329		-47.3329	-3.18271	-2.10628
ILMN_3007312	NM_025811.1	Nhlrc2	Mus musculus NHL repeat containing 2 (Nhlrc2), mRNA.		-1.58179	-1.35755	-1.24965		-1.24965	-1.14086	-1.09477
ILMN_2627179	NM_145973.2	Ell3	Mus musculus elongation factor RNA polymerase II-like 3 (Ell3), mRNA.		-1.3072	-3.76982	-4.3269		-4.3269	-2.73361	-2.82003
ILMN_1251072	AK046118	B230342N21Rik			-1.66088	-2.41983	-2.23538		-2.23538	-2.0459	-1.46256
ILMN_2918907	NM_001033406.1	Mcc	Mus musculus mutated in colorectal cancers (Mcc), mRNA.		-1.69683	-2.32605	-2.38827		-2.38827	-1.86613	-1.95069
ILMN_2676052	NM_017376.2	Tef	Mus musculus thyrotroph embryonic factor (Tef), transcript variant 1, mRNA.		-2.34019	-3.82407	-4.11749		-4.11749	-2.14449	-1.92518
ILMN_2631417	NM_178444.3	Egfl7	Mus musculus EGF-like domain 7 (Egfl7), transcript variant a, mRNA.		-1.10468	-1.16366	-1.33783		-1.33783	-1.06209	-1.01452
ILMN_3161250	NM_001033202.3	Usp30	Mus musculus ubiquitin specific peptidase 30 (Usp30), mRNA.		-1.05778	-1.23117	-1.1326		-1.1326	-1.72267	-1.54514
ILMN_1232451	XM_129968.4	Phlpp	PREDICTED: Mus musculus PH domain and leucine rich repeat protein phosphatase, transcript variant 1 (Phlpp), mRNA.		-1.02073	-1.27715	-1.15729		-1.15729	-1.46668	-1.31556
ILMN_1229706	NM_153515.3	Ammecr1l	Mus musculus AMME chromosomal region gene 1-like (Ammecr1l), mRNA.		-1.30481	-1.49291	-1.6069		-1.6069	-1.32524	-1.1144
ILMN_2699880	NM_147220.1	Abca9	Mus musculus ATP-binding cassette transporter sub-family A member 9 (Abca9), mRNA.		-1.21919	-1.5258	-1.79847		-1.79847	-2.85373	-3.00989
ILMN_1257299	NM_008059.2	G0s2	Mus musculus G0/G1 switch gene 2 (G0s2), mRNA.		-1.36875	-1.05601	-1.15778		-1.15778	-3.65204	-4.08244
ILMN_2830666	NM_001033819.1	9130409I23Rik	Mus musculus RIKEN cDNA 9130409I23 gene (9130409I23Rik), mRNA.		-1.18006	-2.0635	-2.63367		-2.63367	-6.22619	-5.90834
ILMN_2763024	NM_172303.3	Phf17	Mus musculus PHD finger protein 17 (Phf17), mRNA.		-1.48241	-1.81755	-1.79728		-1.79728	-1.0903	-1.11985
ILMN_2707137	NM_172303.3	Phf17	Mus musculus PHD finger protein 17 (Phf17), mRNA.		-1.50598	-1.86874	-2.80604		-2.80604	-1.36322	-1.33018
ILMN_2918838	NM_026988.1	Ptms	Mus musculus parathymosin (Ptms), mRNA.		-1.03565	-1.85861	-1.90358		-1.90358	-3.02061	-3.28759
ILMN_1251714	XM_001005911.1	LOC673589	PREDICTED: Mus musculus similar to Cytochrome P450 2B9 (CYPIIB9) (Testosterone 16-alpha hydroxylase) (P450-16-alpha) (Clone PF26) (LOC673589), mRNA.		-1.63774	-6.01246	-6.13642		-6.13642	-27.2078	-23.557
ILMN_1215544	NM_145566.1	Hrbl	Mus musculus HIV-1 Rev binding protein-like (Hrbl), transcript variant 1, mRNA.		-1.09475	-1.1941	-1.01529		-1.01529	-1.38682	-1.34908
ILMN_2427454	NM_008720.2	Npc1	Mus musculus Niemann Pick type C1 (Npc1), mRNA.		-1.82453	-2.2167	-1.52354		-1.52354	-1.33848	-1.36898
ILMN_2685565	NM_138302.1	Tymp	Mus musculus thymidine phosphorylase (Tymp), mRNA.		-1.04017	-1.90341	-1.32153		-1.32153	-3.156	-2.39143
ILMN_2582848	AK085401	D630022F07Rik			-1.05079	-1.7294	-1.75388		-1.75388	-2.93731	-2.25263
ILMN_2748392	NM_145949.1	Indol1	Mus musculus indoleamine-pyrrole 2,3 dioxygenase-like 1 (Indol1), mRNA.		-1.00581	-1.3816	-1.37351		-1.37351	-2.19299	-1.91899
ILMN_1245037	NM_019867	Ngef			-1.90959	-3.69948	-2.64543		-2.64543	-2.08099	-2.02172
ILMN_2988191	NM_029466.2	Arl5b	Mus musculus ADP-ribosylation factor-like 5B (Arl5b), mRNA.		-1.39285	-1.99328	-1.87277		-1.87277	-1.29023	-1.40805
ILMN_2791665	NM_001031851.1	Agxt2	Mus musculus alanine-glyoxylate aminotransferase 2 (Agxt2), nuclear gene encoding mitochondrial protein, mRNA.		-1.18084	-1.76805	-1.89005		-1.89005	-1.39253	-1.08663
ILMN_2518483	NM_023196	Pla2g12a			-2.20836	-1.54684	-1.16962		-1.16962	-1.15093	-1.08376
ILMN_1238140	NM_144930.1	AU018778	Mus musculus expressed sequence AU018778 (AU018778), mRNA.		-1.48123	-7.13323	-29.9539		-29.9539	-41.31	-69.208
ILMN_2681013	NM_001025311.1	St6galnac6	Mus musculus ST6 (alpha-N-acetyl-neuraminyl-2,3-beta-galactosyl-1, 3)-N-acetylgalactosaminide alpha-2,6-sialyltransferase 6 (St6galnac6), transcript variant 3, mRNA.		-1.1021	-1.19996	-1.03568		-1.03568	-1.40792	-1.41311
ILMN_2943135	NM_008030.1	Fmo3	Mus musculus flavin containing monooxygenase 3 (Fmo3), mRNA.		-1.9646	-13.9737	-4.04486		-4.04486	-87.4315	-55.2453
ILMN_2731963	NM_008030.1	Fmo3	Mus musculus flavin containing monooxygenase 3 (Fmo3), mRNA.		-1.87907	-13.769	-4.11058		-4.11058	-39.6837	-30.0314
ILMN_2607215	NM_025874.2	2310076L09Rik			-1.04334	-1.09843	-1.19991		-1.19991	-1.68396	-1.65084
ILMN_1227914	XM_990977.1	LOC667337	PREDICTED: Mus musculus hypothetical LOC667337 (LOC667337), mRNA.		-1.58192	-2.58266	-1.81671		-1.81671	-4.65721	-5.19996
ILMN_1222036	NM_027995.2	Paqr7	Mus musculus progestin and adipoQ receptor family member VII (Paqr7), mRNA.		-1.03833	-1.33707	-1.4229		-1.4229	-2.03894	-2.18382
ILMN_2515601	NM_013703.1	Vldlr	Mus musculus very low density lipoprotein receptor (Vldlr), mRNA.		-3.59576	-9.86021	-13.8861		-13.8861	-3.10152	-3.80448
ILMN_2796472	NM_013703.1	Vldlr	Mus musculus very low density lipoprotein receptor (Vldlr), mRNA.		-3.68069	-10.5245	-13.5234		-13.5234	-2.87139	-4.15568
ILMN_1218264	NM_013703.1	Vldlr	Mus musculus very low density lipoprotein receptor (Vldlr), mRNA.		-3.54977	-12.1348	-13.2063		-13.2063	-2.8298	-3.94133
ILMN_2622671	NM_007981.3	Acsl1	Mus musculus acyl-CoA synthetase long-chain family member 1 (Acsl1), mRNA.		-1.22244	-2.43973	-2.63472		-2.63472	-4.51276	-4.93944
ILMN_1248316	NM_008963.1	Ptgds			-1.02868	-2.31817	-2.24449		-2.24449	-3.87785	-3.67391
ILMN_2584805	AK078307	6430590A07Rik			-1.37322	-1.50177	-1.68734		-1.68734	-1.3054	-1.21762
ILMN_2470039	NM_173397	D930001I22Rik			-1.21259	-1.19345	-1.16466		-1.16466	-1.64886	-1.36748
ILMN_3121255	NM_001025250.2	Vegfa	Mus musculus vascular endothelial growth factor A (Vegfa), transcript variant 1, mRNA.		-1.16239	-1.5854	-1.4712		-1.4712	-1.8144	-2.069
ILMN_2489564		9430064K01Rik			-1.37588	-1.63189	-1.54653		-1.54653	-1.19991	-1.20193
ILMN_1227608	XR_005131.2	A930033H14Rik	PREDICTED: Mus musculus RIKEN cDNA A930033H14 gene (A930033H14Rik), misc RNA.		-1.73592	-1.72	-1.60755		-1.60755	-1.03054	-1.04459
ILMN_2720813	NM_183428.2	Epb4.1	Mus musculus erythrocyte protein band 4.1 (Epb4.1), mRNA.		-1.11323	-1.14551	-1.16384		-1.16384	-1.60274	-1.38343
ILMN_1220085	AK005527	1600023H17Rik			-1.06985	-1.36932	-1.19726		-1.19726	-1.52573	-1.42297
ILMN_1233136	AK051763	D130074M14Rik			-1.28813	-1.71228	-1.68361		-1.68361	-1.36146	-1.36216
ILMN_1226732	AK037631	A130030M01Rik			-1.0901	-1.32421	-1.07716		-1.07716	-1.68466	-1.73428
ILMN_2608416	NM_009306	Syt1			-1.31415	-2.44505	-2.08804		-2.08804	-1.74337	-1.52217
ILMN_2754148	NM_001048054.1	Dusp16	Mus musculus dual specificity phosphatase 16 (Dusp16), transcript variant B1, mRNA.		-1.51101	-1.39742	-1.85843		-1.85843	-1.06736	-1.00598
ILMN_2957161	NM_026796.1	Smyd2	Mus musculus SET and MYND domain containing 2 (Smyd2), mRNA.		-1.07303	-1.32752	-1.29612		-1.29612	-1.77287	-1.719
ILMN_1237943	AK019493	4632412I06Rik			-1.58471	-2.16831	-1.72313		-1.72313	-3.68475	-3.42434
ILMN_1258695	AK051219	Aldh3a2			-2.21431	-3.42601	-3.75597		-3.75597	-2.56027	-2.87387
ILMN_2953807	NM_001081285.1	LOC620807	Mus musculus novel member of the major urinary protein (Mup) gene family (LOC620807), mRNA.		-1.19476	-8.68514	-57.473		-57.473	-4.24456	-2.92565
ILMN_1235437	XR_033441.1	LOC100047323	PREDICTED: Mus musculus similar to ataxin 2 (LOC100047323), misc RNA.		-1.36327	-2.01957	-1.38607		-1.38607	-1.51245	-1.41491
ILMN_2648569	NM_015802.2	Dlc1	Mus musculus deleted in liver cancer 1 (Dlc1), mRNA.		-1.33385	-1.46439	-1.41188		-1.41188	-1.07476	-1.0576
ILMN_2844370	NM_173751.3	Ilvbl	Mus musculus ilvB (bacterial acetolactate synthase)-like (Ilvbl), mRNA.		-1.12281	-1.25508	-1.15893		-1.15893	-1.78176	-1.66561
ILMN_1251169	XM_130859.4	4631434O19Rik			-1.03989	-1.16602	-1.26212		-1.26212	-1.97962	-1.99452
ILMN_2524167	XM_130859.4	4631434O19Rik			-1.00341	-1.27262	-1.20152		-1.20152	-1.61321	-1.68546
ILMN_2583813	AK085260	Nnt			-1.75067	-1.86836	-1.5659		-1.5659	-1.23981	-1.14039
ILMN_2630078	NM_010733.2	Lrrn3	Mus musculus leucine rich repeat protein 3, neuronal (Lrrn3), mRNA.		-1.35659	-1.53327	-1.62915		-1.62915	-1.20293	-1.06403
ILMN_2598571	NM_198160.1	Smarcc2	Mus musculus SWI/SNF related, matrix associated, actin dependent regulator of chromatin, subfamily c, member 2 (Smarcc2), mRNA.		-1.13826	-1.52627	-1.57907		-1.57907	-2.14336	-1.97464
ILMN_1244112	NM_020046.3	Dhodh	Mus musculus dihydroorotate dehydrogenase (Dhodh), nuclear gene encoding mitochondrial protein, mRNA.		-1.03807	-1.15312	-1.00088		-1.00088	-1.22901	-1.37342
ILMN_1219213	AK007898	1810058M03Rik			-1.30298	-1.20241	-1.17306		-1.17306	-1.04704	-1.00782
ILMN_2636536	NM_023196.2	Pla2g12a	Mus musculus phospholipase A2, group XIIA (Pla2g12a), transcript variant 1, mRNA.		-2.32983	-1.36889	-1.08535		-1.08535	-1.0552	-1.04087
ILMN_2655184	NM_175250.4	2810007J24Rik	Mus musculus RIKEN cDNA 2810007J24 gene (2810007J24Rik), mRNA.		-1.24152	-19.5107	-51.9977		-51.9977	-65.3702	-64.1583
ILMN_2710784	NM_134118.3	Gpsn2	Mus musculus glycoprotein, synaptic 2 (Gpsn2), mRNA.		-1.03588	-1.34706	-1.07825		-1.07825	-1.95153	-1.80801
ILMN_1241785	NM_001040399.1	Larp2	Mus musculus La ribonucleoprotein domain family, member 2 (Larp2), mRNA.		-1.18823	-1.19982	-1.24806		-1.24806	-1.98488	-2.00147
ILMN_2746766	XM_001476699.1	LOC100046393	PREDICTED: Mus musculus similar to Protein phosphatase 2, regulatory subunit B (B56), alpha (LOC100046393), mRNA.		-1.10743	-1.21074	-1.49426		-1.49426	-1.68069	-1.73331
ILMN_2534090	XM_125952.4	LOC216443			-1.01249	-1.17336	-1.21678		-1.21678	-1.56487	-1.33749
ILMN_1229082	NM_001033352.3	Klhl21	Mus musculus kelch-like 21 (Drosophila) (Klhl21), mRNA.		-1.70534	-1.8556	-1.4895		-1.4895	-1.27268	-1.23621
ILMN_2616226	NM_016974.1	Dbp	Mus musculus D site albumin promoter binding protein (Dbp), mRNA.		-5.14796	-13.9261	-31.0064		-31.0064	-4.19749	-3.20391
ILMN_1222246	NM_007408.3	Adfp	Mus musculus adipose differentiation related protein (Adfp), mRNA.		-1.01075	-1.30305	-1.10051		-1.10051	-1.74194	-1.97806
ILMN_1236136	NM_016869.2	Corin	Mus musculus corin (Corin), mRNA.		-1.18154	-1.40565	-1.28063		-1.28063	-2.84395	-2.67516
ILMN_1214531	NM_007813.1	Cyp2b13	Mus musculus cytochrome P450, family 2, subfamily b, polypeptide 13 (Cyp2b13), mRNA.		-2.12292	-14.838	-29.2069		-29.2069	-262.693	-253.163
ILMN_2622983	NM_013642.2	Dusp1	Mus musculus dual specificity phosphatase 1 (Dusp1), mRNA.		-1.35144	-1.58483	-1.40785		-1.40785	-2.09257	-2.37357
ILMN_2738629	NM_133240.1	Acot8	Mus musculus acyl-CoA thioesterase 8 (Acot8), mRNA.		-1.02488	-1.11618	-1.20276		-1.20276	-1.66961	-1.74639
ILMN_2423282		Dleu2			-1.37778	-1.63749	-2.07883		-2.07883	-1.15437	-1.16266
ILMN_2680054	NM_053078.3	D0H4S114	Mus musculus DNA segment, human D4S114 (D0H4S114), mRNA.		-1.31613	-1.67502	-1.9597		-1.9597	-3.40716	-5.17056
ILMN_1245352	NM_172928.3	Dclk3	Mus musculus doublecortin-like kinase 3 (Dclk3), mRNA.		-1.27411	-3.09143	-3.50455		-3.50455	-1.36388	-1.51756
ILMN_3065459	NM_008647.3	Mup2	Mus musculus major urinary protein 2 (Mup2), transcript variant 1, mRNA.		-1.27656	-5.50489	-65.6626		-65.6626	-3.07455	-2.0025
ILMN_2656805	NM_172678.2	Acad9			-1.15841	-1.28617	-1.58538		-1.58538	-1.0917	-1.05181
ILMN_1225291	XR_002223.1	LOC668631	PREDICTED: Mus musculus hypothetical protein LOC668631 (LOC668631), mRNA.		-1.47829	-2.26543	-2.35119		-2.35119	-1.04622	-1.00565
ILMN_2570071	AK052939	D830050E09Rik			-1.4405	-1.57487	-1.7636		-1.7636	-1.36888	-1.19811
ILMN_1253361	NM_172678.3	Acad9	Mus musculus acyl-Coenzyme A dehydrogenase family, member 9 (Acad9), mRNA.		-1.22444	-1.41228	-1.73411		-1.73411	-1.18971	-1.14838
ILMN_1250364	NM_009997.2	Cyp2a4	Mus musculus cytochrome P450, family 2, subfamily a, polypeptide 4 (Cyp2a4), mRNA.		-1.25739	-5.65485	-6.39009		-6.39009	-45.0429	-39.324
ILMN_2646369	NM_022411.3	Slc13a2	Mus musculus solute carrier family 13 (sodium-dependent dicarboxylate transporter), member 2 (Slc13a2), mRNA.		-1.3105	-2.63881	-2.8126		-2.8126	-4.47332	-4.20595
ILMN_1224505	NM_016849.3	Irf3	Mus musculus interferon regulatory factor 3 (Irf3), mRNA.		-1.03306	-1.06017	-1.10041		-1.10041	-1.59135	-1.26893
ILMN_2627528	NM_133660.2	Es22	Mus musculus esterase 22 (Es22), mRNA.		-1.66485	-5.17969	-9.62481		-9.62481	-14.7772	-19.4711
ILMN_2905859	NM_019750.2	Nat6	Mus musculus N-acetyltransferase 6 (Nat6), mRNA.		-1.08687	-1.17306	-1.0765		-1.0765	-1.59249	-1.27197
ILMN_1251423	XM_993230.1	2010001A14Rik	PREDICTED: Mus musculus RIKEN cDNA 2010001A14 gene (2010001A14Rik), mRNA.		-1.13993	-1.41517	-1.1212		-1.1212	-1.17898	-1.03292
ILMN_3016099	NM_011805.2	Dido1	Mus musculus death inducer-obliterator 1 (Dido1), transcript variant 1, mRNA.		-1.62462	-2.08228	-2.57373		-2.57373	-1.60424	-1.62138
ILMN_1242101	NM_144914.2	Tmem184a	Mus musculus transmembrane protein 184a (Tmem184a), mRNA.		-1.33713	-1.58368	-1.60369		-1.60369	-1.11831	-1.15896
ILMN_2567911	AK049777	C530048O03Rik			-1.02417	-1.3533	-1.41829		-1.41829	-1.65463	-1.77853
ILMN_1241088	NM_153591.3	Nars2	Mus musculus asparaginyl-tRNA synthetase 2 (mitochondrial)(putative) (Nars2), mRNA.		-1.09982	-1.59331	-1.73296		-1.73296	-1.11538	-1.16877
ILMN_2604904	NM_031197.1	Slc2a2	Mus musculus solute carrier family 2 (facilitated glucose transporter), member 2 (Slc2a2), mRNA.		-1.43402	-4.27238	-6.70447		-6.70447	-2.47772	-2.80006
ILMN_2861259	NM_031197.1	Slc2a2	Mus musculus solute carrier family 2 (facilitated glucose transporter), member 2 (Slc2a2), mRNA.		-1.32746	-3.66461	-5.34031		-5.34031	-1.95641	-1.98931
ILMN_2620053	NM_028717.3	Als2	Mus musculus amyotrophic lateral sclerosis 2 (juvenile) homolog (human) (Als2), mRNA.		-1.18919	-1.96432	-3.02606		-3.02606	-1.5624	-1.6412
ILMN_2588094	XM_978742.1	2810409K11Rik	PREDICTED: Mus musculus RIKEN cDNA 2810409K11 gene (2810409K11Rik), mRNA.		-1.00214	-1.26534	-1.178		-1.178	-1.84594	-1.68439
ILMN_2671165	NM_033373.1	Krt23	Mus musculus keratin 23 (Krt23), mRNA.		-9.24466	-17.2181	-16.1747		-16.1747	-5.31801	-5.08448
ILMN_1217040	NM_001081158.2	1300001I01Rik	Mus musculus RIKEN cDNA 1300001I01 gene (1300001I01Rik), mRNA.		-1.02879	-1.62957	-1.12307		-1.12307	-2.15914	-1.80706
ILMN_2694038	NM_024229.2	Pcyt2	Mus musculus phosphate cytidylyltransferase 2, ethanolamine (Pcyt2), mRNA.		-1.17746	-1.69188	-1.39477		-1.39477	-2.5165	-2.15807
ILMN_2729447	NM_172458.3	9030612M13Rik	Mus musculus RIKEN cDNA 9030612M13 gene (9030612M13Rik), mRNA.		-1.72159	-1.94666	-2.36796		-2.36796	-1.17175	-1.26157
ILMN_2592571	NM_138664.2	ORF28	Mus musculus open reading frame 28 (ORF28), transcript variant 2, mRNA.		-1.39343	-2.00233	-2.01798		-2.01798	-1.31796	-1.26321
ILMN_2752873	NM_010708.1	Lgals9	Mus musculus lectin, galactose binding, soluble 9 (Lgals9), mRNA.		1.14715	-1.61007	-1.27739		-1.27739	-1.77469	-1.68629
ILMN_2716602	NM_010708.1	Lgals9	Mus musculus lectin, galactose binding, soluble 9 (Lgals9), mRNA.		1.29057	-1.37818	-1.24466		-1.24466	-1.7857	-1.67839
ILMN_2778043	NM_010708.1	Lgals9	Mus musculus lectin, galactose binding, soluble 9 (Lgals9), mRNA.		1.42134	-3.03321	-2.30511		-2.30511	-3.93357	-4.48217
ILMN_2618795	NM_026873.2	Ptcd2	Mus musculus pentatricopeptide repeat domain 2 (Ptcd2), mRNA.		1.1395	-1.05921	-1.25639		-1.25639	-1.49717	-1.36821
ILMN_2434503	NM_019828.1	Trpc4ap	Mus musculus transient receptor potential cation channel, subfamily C, member 4 associated protein (Trpc4ap), mRNA.		1.18349	-1.08478	-1.01105		-1.01105	-1.6122	-1.35193
ILMN_2796798	NM_027464.1	5730469M10Rik	Mus musculus RIKEN cDNA 5730469M10 gene (5730469M10Rik), mRNA.		1.10065	-1.51172	-1.62915		-1.62915	-2.90117	-2.49783
ILMN_2928051	NM_023126.2	Rab8a	Mus musculus RAB8A, member RAS oncogene family (Rab8a), mRNA.		1.07168	-1.06985	-1.16986		-1.16986	-1.56894	-1.49512
ILMN_2996704	NM_001080940.1	EG624219	Mus musculus predicted gene, EG624219 (EG624219), mRNA.		1.00394	-2.05443	-1.49342		-1.49342	-4.47226	-3.97317
ILMN_2676294	NM_207161	BC048355			1.02602	-1.14905	-1.31638		-1.31638	-1.52991	-1.77046
ILMN_1244956	NM_175023.2	Rbbp6	Mus musculus retinoblastoma binding protein 6 (Rbbp6), transcript variant 2, mRNA.		1.14306	-1.02953	-1.17599		-1.17599	-1.37408	-1.26928
ILMN_2882164	NM_146153.3	Thrap3	Mus musculus thyroid hormone receptor associated protein 3 (Thrap3), mRNA.		1.1256	-1.03423	-1.01093		-1.01093	-1.30319	-1.24691
ILMN_2627995	NM_133215.1	Mtmr4	Mus musculus myotubularin related protein 4 (Mtmr4), mRNA.		1.0728	-1.01465	-1.04302		-1.04302	-1.20619	-1.13173
ILMN_2634349	NM_172739.4	Grlf1	Mus musculus glucocorticoid receptor DNA binding factor 1 (Grlf1), mRNA.		1.10789	-1.00256	-1.08096		-1.08096	-1.44476	-1.31153
ILMN_1244214	NM_026341.2	Nudt13	Mus musculus nudix (nucleoside diphosphate linked moiety X)-type motif 13 (Nudt13), mRNA.		1.1433	-1.06426	-1.09922		-1.09922	-1.28403	-1.35355
ILMN_1236741	NM_001015876.1	Tyw1	Mus musculus tRNA-yW synthesizing protein 1 homolog (S. cerevisiae) (Tyw1), transcript variant 1, mRNA.		1.0746	-1.10532	-1.02343		-1.02343	-1.26274	-1.42521
ILMN_1221255	NM_010700.2	Ldlr	Mus musculus low density lipoprotein receptor (Ldlr), mRNA. XM_979210 XM_979251		1.03073	-1.10431	-1.28899		-1.28899	-1.66379	-1.94573
ILMN_1214740	XM_132830.8	Rpusd3	PREDICTED: Mus musculus RNA pseudouridylate synthase domain containing 3, transcript variant 1 (Rpusd3), mRNA.		1.07582	-1.16869	-1.11912		-1.11912	-1.38834	-1.32464
ILMN_2626098	NM_177741.2	Ppp1r3b			1.40703	-1.44331	-1.67682		-1.67682	-2.9731	-2.74554
ILMN_2939652	NM_019414.2	Selenbp2	Mus musculus selenium binding protein 2 (Selenbp2), mRNA.		1.05431	-1.67518	-1.12915		-1.12915	-2.03879	-1.77338
ILMN_2653395	NM_144916.1	Tmem150	Mus musculus transmembrane protein 150 (Tmem150), mRNA.		1.10955	-1.31687	-1.22369		-1.22369	-2.0755	-1.59898
ILMN_2853342	NM_011862.1	Pacsin2	Mus musculus protein kinase C and casein kinase substrate in neurons 2 (Pacsin2), mRNA.		1.06696	-1.02765	-1.14077		-1.14077	-1.17197	-1.25784
ILMN_1258394	NM_146217.3	Aars	Mus musculus alanyl-tRNA synthetase (Aars), mRNA.		1.0984	-1.11418	-1.22499		-1.22499	-1.40346	-1.32715
ILMN_2478874	NM_025375.1	Wbscr22			1.13207	-1.29672	-1.10972		-1.10972	-1.55246	-1.40471
ILMN_1213811	NM_008290.2	Hsd17b2	Mus musculus hydroxysteroid (17-beta) dehydrogenase 2 (Hsd17b2), mRNA.		1.04531	-1.37173	-1.53078		-1.53078	-2.02044	-1.96681
ILMN_2731340	NM_199198.1	Hdac10	Mus musculus histone deacetylase 10 (Hdac10), mRNA.		1.09889	-1.14027	-1.21567		-1.21567	-1.51989	-1.84388
ILMN_1218559	XM_485050.5	LOC433464	PREDICTED: Mus musculus similar to RAB5B, member RAS oncogene family (LOC433464), mRNA.		1.02568	-1.02108	-1.0602		-1.0602	-1.50843	-1.75773
ILMN_2604256	XM_485050.5	LOC433464	PREDICTED: Mus musculus similar to RAB5B, member RAS oncogene family (LOC433464), mRNA.		1.05864	-1.18023	-1.10085		-1.10085	-1.58944	-1.55409
ILMN_2595908	NM_021412.1	Mmp19	Mus musculus matrix metallopeptidase 19 (Mmp19), mRNA.		1.05612	-1.05691	-1.03441		-1.03441	-1.26981	-1.29089
ILMN_3113303	NM_001036684.1	Atp2b2	Mus musculus ATPase, Ca++ transporting, plasma membrane 2 (Atp2b2), transcript variant 2, mRNA.		1.27704	-1.39132	-1.68696		-1.68696	-2.1868	-2.22164
ILMN_1228572	NM_030084.3	Gpr108	Mus musculus G protein-coupled receptor 108 (Gpr108), mRNA.		1.09486	-1.07653	-1.01278		-1.01278	-1.47412	-1.69861
ILMN_1247561	AK084507	Pdhb			1.18422	-1.79206	-1.75527		-1.75527	-2.35083	-1.94358
ILMN_3158565	NM_025874.3	2310076L09Rik	Mus musculus RIKEN cDNA 2310076L09 gene (2310076L09Rik), transcript variant 1, mRNA.		1.12328	-1.00714	-1.04268		-1.04268	-1.69128	-1.36589
ILMN_2649291	NM_021460.1	Lip1			1.10723	-1.23795	-1.15714		-1.15714	-1.46008	-1.51184
ILMN_1236696	XM_913577.2	1700007B13Rik	PREDICTED: Mus musculus RIKEN cDNA 1700007B13 gene (1700007B13Rik), mRNA.		1.07036	-1.91815	-3.54911		-3.54911	-3.31194	-3.79559
ILMN_1231307	XR_033301.1	LOC666025	PREDICTED: Mus musculus similar to magnesium dependent protein phosphatase beta-1 (LOC666025), misc RNA.		1.05834	-1.30415	-1.62167		-1.62167	-2.04916	-2.14226
ILMN_1260161	NM_177922.2	Mapk15	Mus musculus mitogen-activated protein kinase 15 (Mapk15), mRNA.		1.00228	-1.28754	-1.28612		-1.28612	-1.97774	-1.6478
ILMN_1213445	AK051442	D130049D01Rik			1.06715	-1.12411	-1.24227		-1.24227	-1.51978	-1.33866
ILMN_2904686	NM_029787.2	Cyb5r3	Mus musculus cytochrome b5 reductase 3 (Cyb5r3), mRNA.		1.19504	-1.476	-1.50398		-1.50398	-2.40864	-1.90908
ILMN_2637052	NM_009010.2	Rad23a	Mus musculus RAD23a homolog (S. cerevisiae) (Rad23a), mRNA.		1.07914	-1.15736	-1.05034		-1.05034	-1.65157	-1.62661
ILMN_1230557	NM_172660.2	D2Wsu81e	Mus musculus DNA segment, Chr 2, Wayne State University 81, expressed (D2Wsu81e), mRNA.		1.01848	-1.00277	-1.12163		-1.12163	-1.29524	-1.33439
ILMN_2661367	NM_021395.2	Hyou1	Mus musculus hypoxia up-regulated 1 (Hyou1), mRNA.		1.09413	-1.0663	-1.17612		-1.17612	-1.71437	-1.70205
ILMN_2606693	NM_153526.4	Insig1	Mus musculus insulin induced gene 1 (Insig1), mRNA.		1.24573	-1.7308	-2.08192		-2.08192	-2.70402	-4.05956
ILMN_2690621	NM_133234.1	Bbc3	Mus musculus Bcl-2 binding component 3 (Bbc3), mRNA.		1.17726	-1.20606	-1.25296		-1.25296	-1.42879	-1.51721
ILMN_2615709	NM_026282.4	Spc24	Mus musculus SPC24, NDC80 kinetochore complex component, homolog (S. cerevisiae) (Spc24), mRNA.		1.11898	-1.03755	-1.38897		-1.38897	-1.31268	-1.86774
ILMN_2618794	XM_127497.2	Ptcd2			1.20254	-1.02238	-1.23134		-1.23134	-1.3853	-1.31591
ILMN_1252898	AK084290	Sox6			1.06579	-1.32995	-1.3045		-1.3045	-1.96138	-1.74313
ILMN_2683980	NM_010828.2	Cited2	Mus musculus Cbp/p300-interacting transactivator, with Glu/Asp-rich carboxy-terminal domain, 2 (Cited2), mRNA.		1.08247	-1.00181	-1.00466		-1.00466	-1.43704	-1.46108
ILMN_2784942	NM_001013764.1	EG244595	Mus musculus predicted gene, EG244595 (EG244595), mRNA.		1.00555	-1.60857	-1.83952		-1.83952	-2.19425	-2.10598
ILMN_1253709	NM_024446.3	Nudt7	Mus musculus nudix (nucleoside diphosphate linked moiety X)-type motif 7 (Nudt7), transcript variant 2, mRNA.		1.0467	-1.15295	-1.13927		-1.13927	-2.94198	-1.81076
ILMN_2789544	NM_013853.1	Abcf2	Mus musculus ATP-binding cassette, sub-family F (GCN20), member 2 (Abcf2), nuclear gene encoding mitochondrial protein, mRNA.		1.10701	-1.07391	-1.19133		-1.19133	-1.29572	-1.33393
ILMN_2451036	XM_001477372.1	LOC100047093	PREDICTED: Mus musculus similar to Ubiquitin-conjugating enzyme UbcH2 (LOC100047093), mRNA.		1.10707	-1.21857	-1.20649		-1.20649	-1.61238	-1.65131
ILMN_3007020	NM_001024560.1	B930037P14Rik	Mus musculus RIKEN cDNA B930037P14 gene (B930037P14Rik), mRNA.		1.07125	-1.15089	-1.14307		-1.14307	-1.33028	-1.21737
ILMN_1227677	XM_148134.1	Kelchl			1.10137	-1.16812	-1.04684		-1.04684	-1.48651	-1.34085
ILMN_2622163	NM_010256.2	Gart	Mus musculus phosphoribosylglycinamide formyltransferase (Gart), mRNA.		1.02327	-1.06048	-1.09512		-1.09512	-1.49308	-1.29523
ILMN_2539768	XM_357681.1	LOC384508			1.02386	-1.06319	-1.01391		-1.01391	-1.23115	-1.29262
ILMN_2564539	AK036533	Scly			1.17163	-1.05668	-1.12868		-1.12868	-1.35448	-1.46532
ILMN_2650953	NM_011390.2	Slc12a7	Mus musculus solute carrier family 12, member 7 (Slc12a7), mRNA.		1.00065	-1.17597	-1.19638		-1.19638	-1.70136	-1.49332
ILMN_1218940	NM_026371.2	Loh12cr1	Mus musculus loss of heterozygosity, 12, chromosomal region 1 homolog (human) (Loh12cr1), mRNA.		1.04229	-1.39049	-1.33966		-1.33966	-1.86742	-1.99335
ILMN_2534170	NM_001009927.1	Smcr7	Mus musculus Smith-Magenis syndrome chromosome region, candidate 7 homolog (human) (Smcr7), mRNA.		1.02577	-1.10037	-1.12551		-1.12551	-1.39207	-1.39315
ILMN_2876448	NM_008598.2	Mgmt	Mus musculus O-6-methylguanine-DNA methyltransferase (Mgmt), mRNA.		1.03484	-1.23859	-1.28727		-1.28727	-1.67549	-1.56169
ILMN_2553577	AK044571	Rsdr1-pending			1.03564	-1.42275	-1.38463		-1.38463	-1.83782	-1.77303
ILMN_2860281	NM_001024708.1	LOC436177	Mus musculus similar to Cadherin-11 precursor (Osteoblast-cadherin) (OB-cadherin) (OSF-4) (LOC436177), mRNA.		1.06802	-1.07318	-1.18556		-1.18556	-1.30319	-1.28725
ILMN_2863514	NM_147065.1	Olfr1390	Mus musculus olfactory receptor 1390 (Olfr1390), mRNA.		1.1436	-1.08931	-1.01521		-1.01521	-1.12509	-1.24806
ILMN_1225039	NM_172769	Sc5d			1.36843	-1.7851	-3.48784		-3.48784	-4.28632	-4.6335
ILMN_1214515	NM_019729.2	Usp8	Mus musculus ubiquitin specific peptidase 8 (Usp8), mRNA.		1.1633	-1.10688	-1.30096		-1.30096	-1.50553	-1.53064
ILMN_2688089	NM_027126.2	Hfe2	Mus musculus hemochromatosis type 2 (juvenile) (human homolog) (Hfe2), mRNA.		1.09081	-1.29514	-1.02882		-1.02882	-1.36222	-1.53431
ILMN_3134078	NM_021516.1	Mark3	Mus musculus MAP/microtubule affinity-regulating kinase 3 (Mark3), transcript variant 1, mRNA.		1.02241	-1.062	-1.15382		-1.15382	-1.44661	-1.28996
ILMN_2592748	XM_001477657.1	BC059842	PREDICTED: Mus musculus cDNA sequence BC059842 (BC059842), mRNA.		1.17507	-1.03734	-1.01549		-1.01549	-1.39514	-1.40601
ILMN_2682778	NM_025886.3	Rassf7	Mus musculus Ras association (RalGDS/AF-6) domain family (N-terminal) member 7 (Rassf7), mRNA.		1.16822	-1.38697	-1.32699		-1.32699	-1.78182	-1.70014
ILMN_1239684	AK081911	C130086K02Rik			1.08251	-1.02673	-1.05792		-1.05792	-1.2303	-1.19894
ILMN_2621074	NM_023154.3	Ethe1	Mus musculus ethylmalonic encephalopathy 1 (Ethe1), mRNA.		1.26414	-1.55985	-1.49106		-1.49106	-2.48323	-2.97063
ILMN_2846254	NM_023217.2	Pgpep1	Mus musculus pyroglutamyl-peptidase I (Pgpep1), mRNA.		1.27793	-1.09211	-1.15119		-1.15119	-1.55044	-1.66496
ILMN_2762189	NM_026181.1	Gpatch1	Mus musculus G patch domain containing 1 (Gpatch1), mRNA.		1.03757	-1.04099	-1.01976		-1.01976	-1.29409	-1.21406
ILMN_2651698	NM_175273.2	2310046O06Rik	Mus musculus RIKEN cDNA 2310046O06 gene (2310046O06Rik), mRNA.		1.06067	-1.17246	-1.04928		-1.04928	-1.25495	-1.18331
ILMN_2970429	NM_011675.1	Uck1	Mus musculus uridine-cytidine kinase 1 (Uck1), mRNA.		1.23955	-1.19859	-1.23216		-1.23216	-1.61552	-1.70367
ILMN_1231536	AK084171	D230004N23Rik			1.00859	-1.08383	-1.01823		-1.01823	-1.28609	-1.1951
ILMN_2628647	NM_016672	Ddc			1.18379	-1.08349	-1.67817		-1.67817	-2.0522	-2.04893
ILMN_1259848	NM_026776.3	Vps25	Mus musculus vacuolar protein sorting 25 (yeast) (Vps25), mRNA.		1.09055	-1.02398	-1.01269		-1.01269	-1.31699	-1.31041
ILMN_1237212	XM_905996.2	Tysnd1	PREDICTED: Mus musculus trypsin domain containing 1, transcript variant 3 (Tysnd1), mRNA.		1.0084	-1.16815	-1.23677		-1.23677	-1.64055	-1.51813
ILMN_2919882	NM_001033433.1	Tmem102	Mus musculus transmembrane protein 102 (Tmem102), mRNA.		1.05038	-1.19841	-1.12366		-1.12366	-1.55048	-1.52332
ILMN_2702519	NM_207274.1	D630004N19Rik			1.03109	-1.12386	-1.00938		-1.00938	-1.2956	-1.20432
ILMN_2937738	NM_172161.2	Irak2	Mus musculus interleukin-1 receptor-associated kinase 2 (Irak2), mRNA.		1.05105	-1.05536	-1.19527		-1.19527	-1.40466	-1.5435
ILMN_2767039	NM_172411.3	2310007B03Rik	Mus musculus RIKEN cDNA 2310007B03 gene (2310007B03Rik), mRNA.		1.02948	-1.01609	-1.14075		-1.14075	-1.95151	-1.69409
ILMN_2445236	XM_136506	E130106K10Rik			1.32489	-1.11647	-1.16568		-1.16568	-1.78839	-1.56324
ILMN_1255921	NM_023479.1	Elac2	Mus musculus elaC homolog 2 (E. coli) (Elac2), mRNA.		1.08441	-1.02524	-1.04094		-1.04094	-1.1094	-1.48157
ILMN_3099741	NM_027456.1	Armc9	Mus musculus armadillo repeat containing 9 (Armc9), transcript variant 2, mRNA.		1.08735	-1.05595	-1.04494		-1.04494	-1.54938	-1.49746
ILMN_2987394	NM_029939.1	C330001K17Rik	Mus musculus RIKEN cDNA C330001K17 gene (C330001K17Rik), mRNA.		1.03581	-1.7111	-1.87651		-1.87651	-2.39314	-2.18212
ILMN_2683414	NM_033568.2	Snf8	Mus musculus SNF8, ESCRT-II complex subunit, homolog (S. cerevisiae) (Snf8), mRNA.		1.07943	-1.11116	-1.07654		-1.07654	-1.96352	-1.60975
ILMN_2914453	NM_144920.3	Plekha5	Mus musculus pleckstrin homology domain containing, family A member 5 (Plekha5), mRNA.		1.08227	-1.05291	-1.07677		-1.07677	-1.67421	-1.4892
ILMN_1231840	NM_001039386.1	Nelf	Mus musculus nasal embryonic LHRH factor (Nelf), transcript variant 1, mRNA.		1.2037	-1.16197	-1.13578		-1.13578	-1.34794	-1.39472
ILMN_2768209	NM_153557.1	BC029214	Mus musculus cDNA sequence BC029214 (BC029214), mRNA.		1.27042	-2.13004	-1.77336		-1.77336	-2.85013	-2.27518
ILMN_2887537	NM_027301.3	Rdh20	Mus musculus retinol dehydrogenase 20 (Rdh20), mRNA.		1.02231	-1.18524	-1.10393		-1.10393	-2.96899	-2.40597
ILMN_2796651	NM_011014.1	Oprs1	Mus musculus opioid receptor, sigma 1 (Oprs1), mRNA.		1.23667	-1.33699	-1.02198		-1.02198	-1.60318	-1.68941
ILMN_2775655	NM_001042541.1	Akap1	Mus musculus A kinase (PRKA) anchor protein 1 (Akap1), nuclear gene encoding mitochondrial protein, transcript variant 2, mRNA.		1.09631	-1.08658	-1.02567		-1.02567	-1.50791	-1.27865
ILMN_3146196	NM_001042541.1	Akap1	Mus musculus A kinase (PRKA) anchor protein 1 (Akap1), nuclear gene encoding mitochondrial protein, transcript variant 2, mRNA.		1.0008	-1.27807	-1.09311		-1.09311	-1.7335	-1.26472
ILMN_1219231	NM_001042541.1	Akap1	Mus musculus A kinase (PRKA) anchor protein 1 (Akap1), nuclear gene encoding mitochondrial protein, transcript variant 2, mRNA.		1.06247	-1.02625	-1.16284		-1.16284	-1.876	-1.44726
ILMN_2596259	NM_025542.2	2410001C21Rik	Mus musculus RIKEN cDNA 2410001C21 gene (2410001C21Rik), mRNA.		-1.04671	1.05169	-1.02186		-1.02186	-1.42997	-1.32019
ILMN_2965275	NM_183144.1	Inpp5a	Mus musculus inositol polyphosphate-5-phosphatase A (Inpp5a), mRNA.		-1.16439	1.04452	-1.02875		-1.02875	-1.74538	-1.86608
ILMN_3092653	NM_001081390.1	Palld	Mus musculus palladin, cytoskeletal associated protein (Palld), mRNA.		-1.02951	1.05687	-1.43686		-1.43686	-1.33337	-1.41351
ILMN_2687799	NM_138607.2	D0HXS9928E	Mus musculus DNA segment, human DXS9928E (D0HXS9928E), mRNA.		-1.02182	1.03609	-1.06389		-1.06389	-1.14373	-1.18854
ILMN_2952098	NM_175692.3	A930034L06Rik	Mus musculus RIKEN cDNA A930034L06 gene (A930034L06Rik), mRNA.		-1.08334	1.12942	-1.0905		-1.0905	-1.51489	-1.39772
ILMN_1259322	NM_013743.2	Pdk4	Mus musculus pyruvate dehydrogenase kinase, isoenzyme 4 (Pdk4), mRNA.		-1.04471	1.03355	-1.15624		-1.15624	-1.94238	-2.86736
ILMN_2998479	NM_144857.1	BC011248	Mus musculus cDNA sequence BC011248 (BC011248), mRNA.		-1.0113	1.07095	-1.09887		-1.09887	-1.35342	-1.14756
ILMN_2843548	NM_134078.2	Chmp7	Mus musculus CHMP family, member 7 (Chmp7), mRNA.		-1.01177	1.10703	-1.06567		-1.06567	-1.31623	-1.31113
ILMN_1249529	NM_026385.4	Pllp	Mus musculus plasma membrane proteolipid (Pllp), mRNA.		-1.01032	1.09206	-1.09765		-1.09765	-1.45732	-1.2183
ILMN_2742244	NM_144917.4	Rbed1	Mus musculus RNA binding motif and ELMO domain 1 (Rbed1), mRNA.		-1.09547	1.00681	-1.01943		-1.01943	-1.40054	-1.37823
ILMN_2683326	NM_144886.2	Exosc2	Mus musculus exosome component 2 (Exosc2), mRNA.		-1.10838	1.09335	-1.13712		-1.13712	-1.25838	-1.44141
ILMN_2752524	NM_198414.2	Paqr9	Mus musculus progestin and adipoQ receptor family member IX (Paqr9), mRNA.		1.82819	1.24414	-1.3527		-1.3527	-2.5704	-2.49477
ILMN_3094043	NM_198414.2	Paqr9	Mus musculus progestin and adipoQ receptor family member IX (Paqr9), mRNA.		1.91051	1.00108	-1.35685		-1.35685	-2.36281	-2.17546
ILMN_1256807	NM_194340.1	C330019G07Rik	Mus musculus RIKEN cDNA C330019G07 gene (C330019G07Rik), mRNA.		1.29132	1.17924	-1.01163		-1.01163	-1.05348	-1.13757
ILMN_1236500	NM_033320	Glce			1.08912	1.01378	-1.15749		-1.15749	-1.35874	-1.2683
ILMN_1252105	NM_027480.2	Ankrd24	Mus musculus ankyrin repeat domain 24 (Ankrd24), mRNA.		1.08678	1.00365	-1.05911		-1.05911	-1.32529	-1.42583
ILMN_1257729	AK040307	Invs			1.18699	1.18533	-1.05645		-1.05645	-1.26096	-1.14043
ILMN_2746425	NM_021435.3	Slc35b4	Mus musculus solute carrier family 35, member B4 (Slc35b4), mRNA.		1.24104	1.17601	-1.06241		-1.06241	-1.28879	-1.35204
ILMN_2641438	NM_008244.2	Hgs	Mus musculus HGF-regulated tyrosine kinase substrate (Hgs), mRNA.		1.09644	1.06657	-1.00086		-1.00086	-1.41089	-1.22989
ILMN_2747697	XM_355594	2610524B01Rik			1.07685	1.03282	-1.01621		-1.01621	-1.30816	-1.18016
ILMN_2723108	NM_009366.2	Tsc22d1	Mus musculus TSC22 domain family, member 1 (Tsc22d1), transcript variant 2, mRNA.		1.54452	1.59681	-1.06922		-1.06922	-2.12814	-2.80096
ILMN_1224110	NM_198095.2	Bst2	Mus musculus bone marrow stromal cell antigen 2 (Bst2), mRNA.		2.10318	1.0535	-1.19924		-1.19924	-1.80152	-1.68786
ILMN_1218247	XM_974900.1	Palld	PREDICTED: Mus musculus palladin, cytoskeletal associated protein, transcript variant 6 (Palld), mRNA.		1.13148	1.26772	-1.16205		-1.16205	-1.04682	-1.16653
ILMN_2681232	NM_194068.1	D12Ertd647e	Mus musculus DNA segment, Chr 12, ERATO Doi 647, expressed (D12Ertd647e), transcript variant 4, mRNA.		1.99173	1.06021	-1.0897		-1.0897	-1.93934	-1.47215
ILMN_2777284	NM_177333.3	Exoc3	Mus musculus exocyst complex component 3 (Exoc3), mRNA.		1.20945	1.10415	-1.09304		-1.09304	-1.31653	-1.18629
ILMN_2589015	NM_028733.2	Pacsin3	Mus musculus protein kinase C and casein kinase substrate in neurons 3 (Pacsin3), mRNA.		1.20857	1.15153	-1.04054		-1.04054	-1.21002	-1.08056
ILMN_2995239	NM_177288.3	A430107P09Rik	Mus musculus RIKEN cDNA A430107P09 gene (A430107P09Rik), mRNA.		1.01318	1.03158	-1.06635		-1.06635	-1.53749	-1.30435
ILMN_2593994	XM_001473131.1	5033430I15Rik	PREDICTED: Mus musculus RIKEN cDNA 5033430I15 gene (5033430I15Rik), mRNA.		1.13301	1.0792	-1.00422		-1.00422	-1.32197	-1.4891
ILMN_2812926	NM_001033286.2	Slc30a10	Mus musculus solute carrier family 30, member 10 (Slc30a10), mRNA.		1.56207	1.43533	-1.046		-1.046	-2.00236	-1.44151
ILMN_1243252	NM_001033286.2	Slc30a10	Mus musculus solute carrier family 30, member 10 (Slc30a10), mRNA.		1.44345	1.21192	-1.00659		-1.00659	-1.85376	-1.53358
ILMN_3130403	NM_174992.3	BC004728	Mus musculus cDNA sequence BC004728 (BC004728), transcript variant 1, mRNA.		1.39781	1.09035	-1.00623		-1.00623	-1.6544	-1.6083
ILMN_3125606	NM_194069.1	D12Ertd647e	Mus musculus DNA segment, Chr 12, ERATO Doi 647, expressed (D12Ertd647e), transcript variant 5, mRNA.		2.18044	1.11289	-1.04895		-1.04895	-1.82123	-1.45679
ILMN_2632299	NM_010273.3	Gdi1	Mus musculus guanosine diphosphate (GDP) dissociation inhibitor 1 (Gdi1), mRNA.		1.04962	1.00124	-1.25146		-1.25146	-1.31389	-1.55948
ILMN_1229225	NM_177240.2	D030016E14Rik			1.03052	1.01531	-1.19526		-1.19526	-1.47237	-1.5226
ILMN_1219591	NM_025831.3	1300014I06Rik	Mus musculus RIKEN cDNA 1300014I06 gene (1300014I06Rik), mRNA.		1.23694	1.29734	-1.17709		-1.17709	-1.643	-1.81078
ILMN_2587984	NM_001033237.1	Yeats2	Mus musculus YEATS domain containing 2 (Yeats2), mRNA. XM_900167 XM_911624 XM_914159 XM_923096 XM_923099		1.13071	1.12696	-1.03199		-1.03199	-1.10832	-1.24119
ILMN_2681446	NM_009191.3	Clpb	Mus musculus ClpB caseinolytic peptidase B homolog (E. coli) (Clpb), mRNA.		1.02954	1.03191	-1.05096		-1.05096	-1.28909	-1.26864
ILMN_1229187	NM_001039678.1	Prhoxnb	Mus musculus parahox cluster neighbor (Prhoxnb), mRNA.		1.22114	1.0166	-1.00508		-1.00508	-1.49801	-1.24615
ILMN_2925570	NM_011956.2	Nubp2	Mus musculus nucleotide binding protein 2 (Nubp2), mRNA.		1.16338	1.12512	-1.00415		-1.00415	-1.20943	-1.17572
ILMN_2681814	NM_177561.3	Usp46	Mus musculus ubiquitin specific peptidase 46 (Usp46), mRNA.		1.01562	1.08779	-1.04901		-1.04901	-1.10432	-1.26937
ILMN_2892376	NM_172594.2	Dhx29	Mus musculus DEAH (Asp-Glu-Ala-His) box polypeptide 29 (Dhx29), mRNA.		1.33324	1.25729	-1.15226		-1.15226	-1.16763	-1.18907
ILMN_1237582	NM_170599.2	Igsf11	Mus musculus immunoglobulin superfamily, member 11 (Igsf11), mRNA.		1.20765	1.17953	-1.11641		-1.11641	-1.72675	-1.56879
ILMN_2728516	XM_355872.1	Psmc4			1.05406	1.01273	-1.08217		-1.08217	-1.37674	-1.53608
ILMN_2639744	NM_028733.1	Pacsin3	Mus musculus protein kinase C and casein kinase substrate in neurons 3 (Pacsin3), mRNA.		1.05881	1.13159	-1.04365		-1.04365	-1.25608	-1.06257
ILMN_2688721	NM_172644	5830468K18Rik			1.03032	1.04205	-1.04762		-1.04762	-1.06753	-1.26685
ILMN_2493144		2810410D24Rik			1.31127	1.05568	-1.04441		-1.04441	-1.22998	-1.28333
ILMN_1253601	NM_030210.1	Aacs	Mus musculus acetoacetyl-CoA synthetase (Aacs), mRNA.		1.78957	1.03396	-1.71636		-1.71636	-2.46855	-2.75048
ILMN_2692960	NM_026184.2	Ero1lb	Mus musculus ERO1-like beta (S. cerevisiae) (Ero1lb), mRNA.		1.2417	1.00772	-1.19072		-1.19072	-1.44049	-1.37527
ILMN_2708920	NM_139139.1	Dnajc17	Mus musculus DnaJ (Hsp40) homolog, subfamily C, member 17 (Dnajc17), mRNA.		1.15132	1.07543	-1.05868		-1.05868	-1.18756	-1.18543
ILMN_1225725	NM_024187	U2af1			1.2219	1.06436	-1.00469		-1.00469	-1.48935	-1.43719
ILMN_2707298	NM_011879.1	Ik	Mus musculus IK cytokine (Ik), mRNA.		1.20962	1.20337	-1.21381		-1.21381	-1.21917	-1.08739
ILMN_2656884	NM_026837.2	Tmem53	Mus musculus transmembrane protein 53 (Tmem53), mRNA.		-1.18706	-1.42842	1.00016		1.00016	-1.89893	-1.56481
ILMN_1219136	NM_016794.2	Vamp8	Mus musculus vesicle-associated membrane protein 8 (Vamp8), mRNA.		-1.02783	-1.10737	1.02514		1.02514	-1.39799	-1.32103
ILMN_2606973	NM_177672	AV028368			-1.00378	-1.01532	1.07327		1.07327	-1.0967	-1.21141
ILMN_2701750	XM_148411.1	2310061J03Rik			-1.02839	-1.0798	1.28391		1.28391	-1.36126	-1.1822
ILMN_2622560	NM_007692.5	Chkb	Mus musculus choline kinase beta (Chkb), mRNA.		-1.18689	-1.14994	1.11819		1.11819	-1.44044	-1.33967
ILMN_2745532	NM_025795.4	Ncaph2	Mus musculus non-SMC condensin II complex, subunit H2 (Ncaph2), mRNA.		-1.00033	-1.06144	1.13491		1.13491	-1.19664	-1.29979
ILMN_2665087	NM_010635.1	Klf1	Mus musculus Kruppel-like factor 1 (erythroid) (Klf1), mRNA.		-1.13776	-1.28541	1.20105		1.20105	-1.94549	-1.46643
ILMN_1245112	NM_145954.1	Aldh16a1	Mus musculus aldehyde dehydrogenase 16 family, member A1 (Aldh16a1), mRNA.		-1.08973	-1.15126	1.00227		1.00227	-1.67349	-1.32511
ILMN_1220635	AK049968	Apc7-pending			-1.0429	-1.06032	1.06473		1.06473	-1.12594	-1.10477
ILMN_1227282	NM_146064.1	Soat2	Mus musculus sterol O-acyltransferase 2 (Soat2), mRNA.		-1.24705	-1.12253	1.06217		1.06217	-2.22379	-1.76302
ILMN_1238679	NM_026566.2	9430023L20Rik	Mus musculus RIKEN cDNA 9430023L20 gene (9430023L20Rik), mRNA.		-1.01524	-1.1148	1.04515		1.04515	-1.33534	-1.42272
ILMN_2565964	AK046935	Fto			-1.04002	-1.09181	1.08192		1.08192	-1.12412	-1.14219
ILMN_2433848	NM_033314	Slco2a1			-1.02141	-1.01663	1.2814		1.2814	-1.71433	-1.37957
ILMN_2870688	NM_019805.2	Anapc7	Mus musculus anaphase promoting complex subunit 7 (Anapc7), mRNA.		-1.014	-1.01551	1.13936		1.13936	-1.19115	-1.19141
ILMN_1240403	XR_031635.1	LOC677216	PREDICTED: Mus musculus similar to vacuolar protein sorting 52 (LOC677216), misc RNA.		-1.07076	-1.00135	1.08371		1.08371	-1.11948	-1.06334
ILMN_2807284	NM_010046.2	Dgat1	Mus musculus diacylglycerol O-acyltransferase 1 (Dgat1), mRNA.		-1.09437	-1.01908	1.02869		1.02869	-1.4803	-1.35594
ILMN_1228109	AK015791.1	scl0003960.1_24			-1.00716	-1.01098	1.07148		1.07148	-1.21462	-1.18129
ILMN_2957944	NM_178898.2	AI894139	Mus musculus expressed sequence AI894139 (AI894139), mRNA.		-1.0205	-1.17349	1.09355		1.09355	-1.16628	-1.1529
ILMN_2753108	NM_009298.3	Surf6	Mus musculus surfeit gene 6 (Surf6), mRNA.		-1.02498	-1.04111	1.23935		1.23935	-1.13195	-1.22499
ILMN_2812614	NM_016678.1	Reck	Mus musculus reversion-inducing-cysteine-rich protein with kazal motifs (Reck), mRNA.		-1.07219	-1.01172	1.10654		1.10654	-1.40881	-1.49962
ILMN_1247135	AK043258	Zfp276			-1.04422	-1.17821	1.03101		1.03101	-1.35071	-1.32362
ILMN_2769171	NM_198026	Iqcc			1.211	-1.03035	1.03804		1.03804	-1.29058	-1.29769
ILMN_1235072	NM_198169.1	Gmeb2			1.04637	-1.03262	1.18464		1.18464	-1.31992	-1.17895
ILMN_2737982	NM_134062.1	Dapk1	Mus musculus death associated protein kinase 1 (Dapk1), transcript variant 2, mRNA.		1.24936	-1.21722	1.01606		1.01606	-2.16537	-1.92232
ILMN_3155915	NM_134062.1	Dapk1	Mus musculus death associated protein kinase 1 (Dapk1), transcript variant 2, mRNA.		1.23896	-1.18722	1.00377		1.00377	-2.18927	-1.82242
ILMN_2685150	NM_028076.2	Tmub2	Mus musculus transmembrane and ubiquitin-like domain containing 2 (Tmub2), mRNA. XM_920742 XM_920755 XM_920760 XM_984792		1.16424	-1.01966	1.07362		1.07362	-1.18081	-1.20357
ILMN_2643933	NM_172618.1	Btbd9	Mus musculus BTB (POZ) domain containing 9 (Btbd9), mRNA.		1.05705	-1.03713	1.0814		1.0814	-1.4236	-1.35075
ILMN_1252302	NM_009315.3	Taf6	Mus musculus TAF6 RNA polymerase II, TATA box binding protein (TBP)-associated factor (Taf6), mRNA.		1.2171	-1.01233	1.03234		1.03234	-1.40218	-1.37753
ILMN_2440803	NM_019776.2	Snd1	Mus musculus staphylococcal nuclease and tudor domain containing 1 (Snd1), mRNA.		1.08429	-1.18918	1.05363		1.05363	-1.31838	-1.39146
ILMN_1240592	NM_146228.3	Als2cl	Mus musculus ALS2 C-terminal like (Als2cl), mRNA.		1.0528	-1.02391	1.02652		1.02652	-1.48477	-1.3549
ILMN_2725493	NM_028308.1	2700078K21Rik			1.01987	-1.01237	1.03323		1.03323	-1.27373	-1.42298
ILMN_2728088	NM_028176.1	Cda	Mus musculus cytidine deaminase (Cda), mRNA.		1.54891	-1.03096	1.29915		1.29915	-1.7272	-2.10358
ILMN_2663367	NM_198933.2	Pou2f1	Mus musculus POU domain, class 2, transcription factor 1 (Pou2f1), transcript variant 3, mRNA.		1.11603	-1.07092	1.0016		1.0016	-1.15736	-1.34197
ILMN_3031706	NM_024262.1	1200011M11Rik	Mus musculus RIKEN cDNA 1200011M11 gene (1200011M11Rik), mRNA.		1.03876	-1.02633	1.00181		1.00181	-1.05923	-1.24003
ILMN_2607880	NM_009388.2	Tkt	Mus musculus transketolase (Tkt), mRNA.		1.05631	-1.00623	1.12565		1.12565	-1.35725	-1.34734
ILMN_2655295	NM_026664.2	Vps53	Mus musculus vacuolar protein sorting 53 (yeast) (Vps53), mRNA.		1.09987	-1.03077	1.01288		1.01288	-1.16913	-1.20491
ILMN_2998395	NM_172617.1	Zfp523	Mus musculus zinc finger protein 523 (Zfp523), mRNA.		1.035	-1.05692	1.22541		1.22541	-1.30774	-1.05382
ILMN_2758550	XM_126172.4	Larp-pending			1.09582	-1.00642	1.02163		1.02163	-1.19153	-1.15504
ILMN_2738468	NM_019782.2	Lepre1	Mus musculus leprecan 1 (Lepre1), transcript variant 1, mRNA.		1.17224	-1.08178	1.08546		1.08546	-1.39575	-1.52685
ILMN_2568998	AK044329	2410005G18Rik			1.11334	-1.00911	1.19936		1.19936	-1.08367	-1.12902
ILMN_1234471	NM_007804.2	Cux2	Mus musculus cut-like homeobox 2 (Cux2), mRNA.		1.06706	-1.17029	1.9879		1.9879	-2.40467	-1.49017
ILMN_1240723		1700010A01Rik			1.02468	-1.13855	1.00854		1.00854	-1.41015	-1.45289
ILMN_3160657	NM_146561.1	Olfr873	Mus musculus olfactory receptor 873 (Olfr873), mRNA.		1.06238	-1.22021	1.03189		1.03189	-1.36308	-1.30452
ILMN_1236168	AK081262	C030034J23Rik			1.1127	-1.05056	1.10907		1.10907	-1.21684	-1.13694
ILMN_3156019	NM_032006.2	Mmp1a	Mus musculus matrix metallopeptidase 1a (interstitial collagenase) (Mmp1a), mRNA.		1.09832	-1.04734	1.03607		1.03607	-1.2092	-1.15481
ILMN_2491589	NM_177683.2	Vgll4	Mus musculus vestigial like 4 (Drosophila) (Vgll4), mRNA.		1.12776	-1.01029	1.07258		1.07258	-1.40241	-1.18246
ILMN_1214486	NM_021028.2	Tk2	Mus musculus thymidine kinase 2, mitochondrial (Tk2), nuclear gene encoding mitochondrial protein, mRNA.		1.10069	-1.06801	1.17894		1.17894	-1.19481	-1.10962
ILMN_2933692	NM_030680.1	Upf1	Mus musculus UPF1 regulator of nonsense transcripts homolog (yeast) (Upf1), mRNA.		1.02023	-1.11404	1.00347		1.00347	-1.30416	-1.4113
ILMN_2681906	NM_009938.3	Copa	Mus musculus coatomer protein complex subunit alpha (Copa), mRNA.		1.14077	-1.07546	1.19793		1.19793	-1.11335	-1.30894
ILMN_1213573	NM_029862.3	5930434B04Rik	Mus musculus RIKEN cDNA 5930434B04 gene (5930434B04Rik), mRNA.		1.09759	-1.01258	1.07984		1.07984	-1.47279	-1.32113
ILMN_2665035	NM_134161.2	Fut10	Mus musculus fucosyltransferase 10 (Fut10), mRNA.		1.12004	-1.02211	1.13286		1.13286	-1.0776	-1.23713
ILMN_1216537	XM_149025.3	LOC227265			1.0247	-1.11829	1.16722		1.16722	-1.59861	-1.12301
ILMN_2725595	XM_126580.1	Thra			1.10228	-1.10452	1.01357		1.01357	-1.56871	-1.45511
ILMN_2961216	NM_033314.2	Slco2a1	Mus musculus solute carrier organic anion transporter family, member 2a1 (Slco2a1), mRNA.		1.08346	-1.1918	1.17624		1.17624	-1.86825	-1.65186
ILMN_2961221	NM_033314.2	Slco2a1	Mus musculus solute carrier organic anion transporter family, member 2a1 (Slco2a1), mRNA.		1.13617	-1.04233	1.18625		1.18625	-1.97307	-1.83964
ILMN_2619846	NM_153150.1	Slc25a1	Mus musculus solute carrier family 25 (mitochondrial carrier, citrate transporter), member 1 (Slc25a1), nuclear gene encoding mitochondrial protein, mRNA.		1.12356	-1.0431	1.04994		1.04994	-1.58192	-1.53757
ILMN_2743155	NM_134087.1	AA409316	Mus musculus expressed sequence AA409316 (AA409316), mRNA.		1.16254	-1.10307	1.09896		1.09896	-1.30495	-1.18026
ILMN_2750062	NM_029270.1	Arhgap24	Mus musculus Rho GTPase activating protein 24 (Arhgap24), transcript variant 1, mRNA.		1.03463	-1.0948	1.07704		1.07704	-1.26996	-1.47773
ILMN_1226228	NM_178623.2	2010005J08Rik			1.02063	-1.00693	1.14212		1.14212	-1.27163	-1.23825
ILMN_2431398	XM_001476904.1	2810001G20Rik	PREDICTED: Mus musculus RIKEN cDNA 2810001G20 gene (2810001G20Rik), mRNA.		1.04885	-1.03086	1.12475		1.12475	-1.29272	-1.16383
ILMN_1241057	XM_001004201.2	Stard9	PREDICTED: Mus musculus START domain containing 9 (Stard9), mRNA.		1.05201	-1.1147	1.06609		1.06609	-1.12624	-1.14107
ILMN_2497908		5730409K12Rik			1.00542	-1.03321	1.04502		1.04502	-1.39897	-1.12408
ILMN_2722778	NM_178576.1	Cpsf4	Mus musculus cleavage and polyadenylation specific factor 4 (Cpsf4), mRNA.		1.02425	-1.03526	1.03076		1.03076	-1.29425	-1.39798
ILMN_1242694	NM_024499.1	Sgta	Mus musculus small glutamine-rich tetratricopeptide repeat (TPR)-containing, alpha (Sgta), mRNA.		1.01553	-1.03814	1.08425		1.08425	-1.28313	-1.43286
ILMN_2687195	NM_178732.3	Zfp324	Mus musculus zinc finger protein 324 (Zfp324), mRNA.		1.10507	-1.00157	1.16649		1.16649	-1.32921	-1.21836
ILMN_1216812	NM_025898.3	Napa	Mus musculus N-ethylmaleimide sensitive fusion protein attachment protein alpha (Napa), mRNA.		1.06227	-1.05955	1.20816		1.20816	-1.24709	-1.43682
ILMN_2914456	NM_144920.3	Plekha5	Mus musculus pleckstrin homology domain containing, family A member 5 (Plekha5), mRNA.		1.09522	-1.01634	1.12479		1.12479	-1.76096	-1.40466
ILMN_1222328	XM_359039.1	LOC386039			1.08172	-1.02692	1.12538		1.12538	-1.31084	-1.26252
ILMN_2900042	NM_172692.1	Gba2	Mus musculus glucosidase beta 2 (Gba2), mRNA.		1.02149	-1.02918	1.14373		1.14373	-1.25866	-1.19643
ILMN_1229502	NM_028119.4	Ddb2	Mus musculus damage specific DNA binding protein 2 (Ddb2), mRNA.		1.0509	-1.03486	1.03657		1.03657	-1.34905	-1.21259
ILMN_1242437	AK081969	C130090G16Rik			1.03218	-1.01561	1.04806		1.04806	-1.24426	-1.34581
ILMN_2944226	NM_026964.2	Ccdc124	Mus musculus coiled-coil domain containing 124 (Ccdc124), mRNA.		1.16939	-1.00436	1.03513		1.03513	-1.22099	-1.37226
ILMN_2449019	NM_016788.2	Tnk2	Mus musculus tyrosine kinase, non-receptor, 2 (Tnk2), mRNA.		1.07262	-1.00103	1.03212		1.03212	-1.25036	-1.34083
ILMN_2717861	NM_183144.1	Inpp5a	Mus musculus inositol polyphosphate-5-phosphatase A (Inpp5a), mRNA.		-1.10769	1.03435	1.02419		1.02419	-1.52143	-1.59841
ILMN_2605512	NM_008484.2	Lamb3	Mus musculus laminin, beta 3 (Lamb3), mRNA.		-1.22138	1.31359	1.23455		1.23455	-1.2756	-1.22338
ILMN_2685769	XM_127132.3	AW555464			-1.02207	1.13635	1.23215		1.23215	-1.54665	-1.27829
ILMN_2793844	NM_028800.2	Stk40	Mus musculus serine/threonine kinase 40 (Stk40), mRNA.		-1.02288	1.04765	1.07917		1.07917	-1.33582	-1.46222
ILMN_1230273	NM_009531.2	Xpc	Mus musculus xeroderma pigmentosum, complementation group C (Xpc), mRNA.		-1.00284	1.29897	1.40935		1.40935	-1.09356	-1.04825
ILMN_1237959	AK004628	Nisch			-1.03022	1.03487	1.00703		1.00703	-1.69709	-1.49813
ILMN_1229702	NM_147201.2	Nrbp1	Mus musculus nuclear receptor binding protein 1 (Nrbp1), mRNA.		-1.04315	1.03007	1.14903		1.14903	-1.22666	-1.20378
ILMN_2538597	XM_359211.1	LOC386405			-1.22847	1.94986	2.41885		2.41885	-1.21791	-1.1916
ILMN_1219077	NM_012027	AA536749			-1.02722	1.06742	1.10984		1.10984	-1.2472	-1.17988
ILMN_2706562	NM_021292.1	Evc	Mus musculus Ellis van Creveld gene homolog (human) (Evc), mRNA.		-1.10869	1.09269	1.40824		1.40824	-1.55502	-1.42854
ILMN_2451578	NM_028063.2	Trmu	Mus musculus tRNA 5-methylaminomethyl-2-thiouridylate methyltransferase (Trmu), nuclear gene encoding mitochondrial protein, mRNA.		-1.03111	1.03601	1.21331		1.21331	-1.29281	-1.13697
ILMN_2435814	NM_053168.1	Trim11	Mus musculus tripartite motif-containing 11 (Trim11), mRNA.		-1.07057	1.04788	1.2219		1.2219	-1.22223	-1.26207
ILMN_2673274	XM_924956.2	Safb	PREDICTED: Mus musculus scaffold attachment factor B, transcript variant 18 (Safb), mRNA.		-1.0304	1.01923	1.13815		1.13815	-1.35174	-1.20685
ILMN_2654822	NM_145979.2	Chd4	Mus musculus chromodomain helicase DNA binding protein 4 (Chd4), mRNA.		-1.01942	1.04284	1.09174		1.09174	-1.29994	-1.18186
ILMN_1231417	NM_001085355.1	Arid1b	Mus musculus AT rich interactive domain 1B (Swi1 like) (Arid1b), mRNA.		-1.00649	1.10269	1.0548		1.0548	-1.15214	-1.08677
ILMN_2460224	NM_008957	Ptch1			-1.10893	1.02739	1.00891		1.00891	-1.32981	-1.50934
ILMN_1240553	NM_019752.2	Htra2	Mus musculus HtrA serine peptidase 2 (Htra2), nuclear gene encoding mitochondrial protein, mRNA.		-1.05016	1.26673	1.378		1.378	-1.02419	-1.14858
ILMN_2588671	NM_013758.2	Add3	Mus musculus adducin 3 (gamma) (Add3), mRNA.		-1.00306	1.23287	1.16832		1.16832	-1.11659	-1.14717
ILMN_2545299	AK014997	4921533J23Rik			-1.00794	1.14817	1.15264		1.15264	-1.03966	-1.25012
ILMN_3060168	NM_134126.2	Ift140	Mus musculus intraflagellar transport 140 homolog (Chlamydomonas) (Ift140), mRNA.		1.26185	1.17189	1.16199		1.16199	-1.1521	-1.1086
ILMN_1251519	NM_144824.1	BC021790			1.00993	1.04553	1.09715		1.09715	-1.23837	-1.16813
ILMN_2683916	NM_027236.2	Eif1ad	Mus musculus eukaryotic translation initiation factor 1A domain containing (Eif1ad), mRNA.		1.04918	1.09149	1.00951		1.00951	-1.13161	-1.12215
ILMN_2422410	NM_178070.3	Vps33b	Mus musculus vacuolar protein sorting 33B (yeast) (Vps33b), mRNA.		1.11888	1.0585	1.00051		1.00051	-1.22701	-1.19861
ILMN_2674979	NM_139149.1	Fus			1.17167	1.02649	1.4721		1.4721	-1.21477	-1.3033
ILMN_2632489	NM_133710.1	Ctdspl	Mus musculus CTD (carboxy-terminal domain, RNA polymerase II, polypeptide A) small phosphatase-like (Ctdspl), mRNA.		1.17162	1.63436	1.73059		1.73059	-1.09121	-1.10101
ILMN_2738655	XM_001474669.1	1110021L09Rik	PREDICTED: Mus musculus RIKEN cDNA 1110021L09 gene (1110021L09Rik), mRNA.		1.18763	1.039	1.23755		1.23755	-1.21537	-1.24851
ILMN_2606873	NM_020580.3	Th1l	Mus musculus TH1-like homolog (Drosophila) (Th1l), mRNA.		1.14314	1.1258	1.10294		1.10294	-1.37806	-1.24514
ILMN_2778530	NM_145610.1	Ppan	Mus musculus peter pan homolog (Drosophila) (Ppan), mRNA.		1.10749	1.13611	1.28128		1.28128	-1.08318	-1.02938
ILMN_2787738	NM_144918.1	Smyd5	Mus musculus SET and MYND domain containing 5 (Smyd5), mRNA.		1.19874	1.13718	1.28169		1.28169	-1.33404	-1.32426
ILMN_2647391	NM_030184.1	4930438O05Rik			1.23943	1.05953	1.18041		1.18041	-1.42383	-1.51378
ILMN_1254837	NM_009005.1	Rab7	Mus musculus RAB7, member RAS oncogene family (Rab7), mRNA.		1.13822	1.02326	1.06959		1.06959	-1.19495	-1.59395
ILMN_2983948	NM_029720.1	Creld2	Mus musculus cysteine-rich with EGF-like domains 2 (Creld2), mRNA.		1.24236	2.09803	1.14328		1.14328	-1.00005	-1.0327
ILMN_1214561	NM_001013025.2	Tgfbrap1	Mus musculus transforming growth factor, beta receptor associated protein 1 (Tgfbrap1), mRNA.		1.06586	1.04753	1.06595		1.06595	-1.31047	-1.20323
ILMN_2712957	NM_133701.2	Prpf6	Mus musculus PRP6 pre-mRNA splicing factor 6 homolog (yeast) (Prpf6), mRNA.		1.11853	1.00313	1.22502		1.22502	-1.23426	-1.08464
ILMN_1234082	AK032847	Srebf2			1.08873	1.15178	1.22856		1.22856	-1.10879	-1.07681
ILMN_1252144	NM_027162.3	Mif4gd	Mus musculus MIF4G domain containing (Mif4gd), mRNA.		1.09331	1.08959	1.09783		1.09783	-1.39579	-1.18175
ILMN_2730410	NM_027162.3	Mif4gd	Mus musculus MIF4G domain containing (Mif4gd), mRNA.		1.10585	1.29787	1.20469		1.20469	-1.32048	-1.18811
ILMN_3129497	NM_001039387.1	Nelf	Mus musculus nasal embryonic LHRH factor (Nelf), transcript variant 2, mRNA.		1.42781	1.02058	1.05602		1.05602	-1.64062	-1.31636
ILMN_2498108	NM_001045536.1	Zzef1	Mus musculus zinc finger, ZZ-type with EF hand domain 1 (Zzef1), mRNA.		1.11623	1.08949	1.11416		1.11416	-1.11939	-1.06532
ILMN_2693594	NM_013854.1	Abcf1	Mus musculus ATP-binding cassette, sub-family F (GCN20), member 1 (Abcf1), mRNA.		1.07672	1.10063	1.16247		1.16247	-1.09411	-1.27956
ILMN_2658322	NM_001081412.1	Bcr	Mus musculus breakpoint cluster region homolog (Bcr), mRNA.		1.12791	1.07076	1.03734		1.03734	-1.20147	-1.28401
ILMN_2757716	NM_144935.1	BC018242	Mus musculus cDNA sequence BC018242 (BC018242), mRNA.		1.00802	1.09477	1.0333		1.0333	-1.26449	-1.08764
ILMN_2918317	NM_172960.1	Adck5	Mus musculus aarF domain containing kinase 5 (Adck5), mRNA.		1.08788	1.14123	1.29018		1.29018	-1.49148	-1.40425
ILMN_2835012	NM_025677.1	5730449L18Rik	Mus musculus RIKEN cDNA 5730449L18 gene (5730449L18Rik), mRNA.		1.11233	1.08507	1.07683		1.07683	-1.26035	-1.39056
ILMN_2616000	NM_025677.1	5730449L18Rik	Mus musculus RIKEN cDNA 5730449L18 gene (5730449L18Rik), mRNA.		1.12475	1.14154	1.12241		1.12241	-1.07316	-1.29178
ILMN_2630767	NM_021538.1	Cope	Mus musculus coatomer protein complex, subunit epsilon (Cope), mRNA.		1.09419	1.16433	1.44494		1.44494	-1.07835	-1.0197
ILMN_1241721	NM_177691.3	C79127	Mus musculus expressed sequence C79127 (C79127), mRNA.		1.19677	1.08291	1.08617		1.08617	-1.13481	-1.18606
ILMN_2575779	AK046010	B230333E16Rik			1.08515	1.07042	1.18562		1.18562	-1.25246	-1.09567
ILMN_2700833	NM_177777.4	D11Wsu47e	Mus musculus DNA segment, Chr 11, Wayne State University 47, expressed (D11Wsu47e), mRNA.		1.16356	1.34168	1.21079		1.21079	-1.07686	-1.05946
ILMN_1247317	NM_009836.1	Cct3	Mus musculus chaperonin subunit 3 (gamma) (Cct3), mRNA.		1.05512	1.18942	1.00657		1.00657	-1.25199	-1.40968
ILMN_1240671	XM_356133.1	LOC382058			1.01189	1.1877	1.44854		1.44854	-1.22991	-1.24997
ILMN_2731379	NM_145836	6430527G18Rik			1.02209	1.02826	1.17461		1.17461	-1.11337	-1.11757
ILMN_1255254	XM_001471842.1	LOC100044221	PREDICTED: Mus musculus hypothetical protein LOC100044221 (LOC100044221), mRNA.		1.54379	1.64585	1.47202		1.47202	-1.22038	-1.08279
ILMN_1227723	NM_026675.2	Nudt22	Mus musculus nudix (nucleoside diphosphate linked moiety X)-type motif 22 (Nudt22), mRNA.		1.19069	1.08733	1.14577		1.14577	-1.23182	-1.06305
ILMN_1241366	XM_137041.6	Rshl3	PREDICTED: Mus musculus radial spokehead-like 3 (Rshl3), mRNA.		1.21082	1.34964	1.18817		1.18817	-2.19542	-1.82511
ILMN_1226653	NM_001013414.1	0610025P10Rik	Mus musculus RIKEN cDNA 0610025P10 gene (0610025P10Rik), mRNA.		1.02985	1.07501	1.0361		1.0361	-1.28595	-1.21839
ILMN_2965752	NM_001079931.1	EG384814	Mus musculus predicted gene, EG384814 (EG384814), mRNA.		1.12132	1.04743	1.08677		1.08677	-1.17275	-1.00058
ILMN_2713487	XM_001478983.1	LOC100042199	PREDICTED: Mus musculus hypothetical protein LOC100042199 (LOC100042199), mRNA.		1.12945	1.01704	1.15537		1.15537	-1.24509	-1.11267
ILMN_2597249	NM_019875	Abcb9			1.06994	1.02525	1.07457		1.07457	-1.26638	-1.28274
ILMN_2717366	NM_145209.3	Oasl1	Mus musculus 2'-5' oligoadenylate synthetase-like 1 (Oasl1), mRNA.		2.87495	1.413	1.13763		1.13763	-1.34853	-1.41105
ILMN_2491654	NM_026872.1	Ubap2	Mus musculus ubiquitin-associated protein 2 (Ubap2), mRNA.		1.01244	1.3928	1.24372		1.24372	-1.49759	-1.67453
ILMN_2953017	NM_001005507.1	Smg7	Mus musculus Smg-7 homolog, nonsense mediated mRNA decay factor (C. elegans) (Smg7), mRNA.		1.06633	1.11042	1.14515		1.14515	-1.1864	-1.13837
ILMN_1248267	XM_286230.5	E030030I06Rik	PREDICTED: Mus musculus RIKEN cDNA E030030I06 gene, transcript variant 1 (E030030I06Rik), mRNA.		1.05139	1.35075	1.22575		1.22575	-1.14634	-1.14109
ILMN_1218703	NM_029432.1	4930402H24Rik	Mus musculus RIKEN cDNA 4930402H24 gene (4930402H24Rik), mRNA.		1.18218	1.13666	1.11561		1.11561	-1.26732	-1.22801
ILMN_1216985	NM_021448.2	Elp2	Mus musculus elongation protein 2 homolog (S. cerevisiae) (Elp2), mRNA.		1.19948	1.05848	1.10041		1.10041	-1.18269	-1.20554
ILMN_2681805	NM_010739.1	Muc13	Mus musculus mucin 13, epithelial transmembrane (Muc13), mRNA.		1.02889	1.10969	1.22268		1.22268	-1.08633	-1.11582
ILMN_2452255	XM_001002526.2	Irf2bp2	PREDICTED: Mus musculus interferon regulatory factor 2 binding protein 2 (Irf2bp2), mRNA.		1.12563	1.21033	1.5051		1.5051	-1.12866	-1.16848
ILMN_2690506	NM_146216.2	Vac14	Mus musculus Vac14 homolog (S. cerevisiae) (Vac14), mRNA.		1.1515	1.14252	1.14005		1.14005	-1.31036	-1.40437
ILMN_2602185	NM_017380.1	2009-09-01	Mus musculus septin 9 (Sept9), mRNA.		1.21973	1.0065	1.04091		1.04091	-1.51565	-1.8947
ILMN_2785605	NR_003107.1	LOC732482	Mus musculus Fam58a pseudogene (LOC732482) on chromosome 8.		1.10569	1.17653	1.11911		1.11911	-1.16433	-1.13382
ILMN_2667550	NM_026845.3	Ppil1	Mus musculus peptidylprolyl isomerase (cyclophilin)-like 1 (Ppil1), mRNA.		1.2511	1.32322	1.17407		1.17407	-1.14995	-1.32955
ILMN_2930680	NM_175478.2	Lrfn3	Mus musculus leucine rich repeat and fibronectin type III domain containing 3 (Lrfn3), mRNA.		1.84364	1.68426	1.98663		1.98663	-1.18842	-1.17441
ILMN_2729706	NM_024256.2	B3gat3	Mus musculus beta-1,3-glucuronyltransferase 3 (glucuronosyltransferase I) (B3gat3), mRNA.		1.25317	1.14909	1.14263		1.14263	-1.30306	-1.29664
ILMN_2434811	AK053156.1	scl0002720.1_68			1.24247	1.32707	1.04792		1.04792	-1.15558	-1.09823
ILMN_1215901	NM_026212.1	Agpat2	Mus musculus 1-acylglycerol-3-phosphate O-acyltransferase 2 (lysophosphatidic acid acyltransferase, beta) (Agpat2), mRNA.		1.25235	1.14484	1.08152		1.08152	-1.35255	-1.27907
ILMN_2872599	NM_144849.1	Ankrd54	Mus musculus ankyrin repeat domain 54 (Ankrd54), mRNA.		1.06677	1.25477	1.21533		1.21533	-1.05941	-1.17859
ILMN_2715585	NM_030013.2	Cyp20a1	Mus musculus cytochrome P450, family 20, subfamily A, polypeptide 1 (Cyp20a1), mRNA.		1.06319	1.1215	1.28039		1.28039	-1.05566	-1.04324
ILMN_1217252	AK002422	2510002J07Rik			1.22063	1.05333	1.04045		1.04045	-1.31268	-1.17078
ILMN_2687121	NM_172573.1	D230014K01Rik	Mus musculus RIKEN cDNA D230014K01 gene (D230014K01Rik), mRNA.		1.10901	1.22309	1.23708		1.23708	-1.06292	-1.02256
ILMN_2548577	AK018346	6620401C13Rik			1.10584	1.01308	1.07024		1.07024	-1.10845	-1.1343
ILMN_2788154	NM_028301.1	Anks3	Mus musculus ankyrin repeat and sterile alpha motif domain containing 3 (Anks3), mRNA.		1.15237	1.37277	1.24368		1.24368	-1.13208	-1.18919
ILMN_2774803	NM_172562.3	Tada2l	Mus musculus transcriptional adaptor 2 (ADA2 homolog, yeast)-like (Tada2l), mRNA.		1.22951	1.05499	1.17895		1.17895	-1.01158	-1.11269
ILMN_1260218	NM_030207.2	Sfi1	Mus musculus Sfi1 homolog, spindle assembly associated (yeast) (Sfi1), mRNA.		1.06431	1.1644	1.25967		1.25967	-1.11922	-1.29188
ILMN_2603781	NM_080837.1	D17Wsu104e			1.15444	1.19009	1.24474		1.24474	-1.07987	-1.14553
ILMN_2593188	NM_152922.1	Egfl8			1.19797	1.1586	1.04451		1.04451	-1.10078	-1.17126
ILMN_2690938	NM_145920.2	Evc2	Mus musculus Ellis van Creveld syndrome 2 homolog (human) (Evc2), mRNA.		1.09147	1.26164	1.2912		1.2912	-1.21198	-1.10215
ILMN_2916883	NM_008841.1	Pik3r2	Mus musculus phosphatidylinositol 3-kinase, regulatory subunit, polypeptide 2 (p85 beta) (Pik3r2), mRNA.		1.23026	1.22659	1.28182		1.28182	-1.11954	-1.00449
ILMN_1229847	NM_172382.1	Jmjd2a	Mus musculus jumonji domain containing 2A (Jmjd2a), mRNA.		1.20157	1.19673	1.09959		1.09959	-1.19363	-1.19958
ILMN_1255412	XM_994764.1	Chst13	PREDICTED: Mus musculus carbohydrate (chondroitin 4) sulfotransferase 13 (Chst13), mRNA.		1.09587	1.01277	1.28771		1.28771	-1.2492	-1.31325
ILMN_2847285	NM_026529.2	2700062C07Rik	Mus musculus RIKEN cDNA 2700062C07 gene (2700062C07Rik), mRNA.		1.17748	1.17093	1.07924		1.07924	-1.07975	-1.12471
ILMN_1227624	NM_053255.3	Elac1	Mus musculus elaC homolog 1 (E. coli) (Elac1), mRNA.		1.26201	1.19425	1.23698		1.23698	-1.11593	-1.21056
ILMN_1236406	NM_172284.4	Ddx19b	Mus musculus DEAD (Asp-Glu-Ala-Asp) box polypeptide 19b (Ddx19b), mRNA.		1.08231	1.42757	1.32289		1.32289	-1.04045	-1.01436
ILMN_1234604	NM_029282.1	2610036D13Rik	Mus musculus RIKEN cDNA 2610036D13 gene (2610036D13Rik), mRNA.		1.14191	1.27018	1.0981		1.0981	-1.18018	-1.22403
ILMN_1227712	NM_134139.1	Wdr74	Mus musculus WD repeat domain 74 (Wdr74), mRNA.		1.16146	1.24147	1.3079		1.3079	-1.07194	-1.03921
ILMN_2947286	NM_172272.1	Pars2	Mus musculus prolyl-tRNA synthetase (mitochondrial)(putative) (Pars2), mRNA.		1.00469	1.02418	1.22765		1.22765	-1.09583	-1.26816
ILMN_2599897	NM_146032.3	Srp68	Mus musculus signal recognition particle 68 (Srp68), mRNA.		1.19314	1.08984	1.05848		1.05848	-1.2563	-1.09343
ILMN_2548818	AK017569	5730417B17Rik			1.05105	1.07696	1.15651		1.15651	-1.08433	-1.20484
ILMN_2877464	NM_001005916.2	Zbtb9	Mus musculus zinc finger and BTB domain containing 9 (Zbtb9), mRNA.		1.29453	1.30178	1.31757		1.31757	-1.29022	-1.19444
ILMN_2981767	NM_008451.1	Klc2	Mus musculus kinesin light chain 2 (Klc2), mRNA.		1.03104	1.17655	1.18676		1.18676	-1.0594	-1.10512
ILMN_1247468	NM_025310.2	Ftsj3	Mus musculus FtsJ homolog 3 (E. coli) (Ftsj3), mRNA.		1.03491	1.28115	1.18451		1.18451	-1.18959	-1.01355
ILMN_2839973	NM_178637.1	Htatip	Mus musculus HIV-1 tat interactive protein, homolog (human) (Htatip), mRNA.		1.24937	1.19141	1.30156		1.30156	-1.08899	-1.07134
ILMN_2761247	NM_023525.1	Cad	Mus musculus carbamoyl-phosphate synthetase 2, aspartate transcarbamylase, and dihydroorotase (Cad), mRNA.		1.11034	1.26059	1.35172		1.35172	-1.10575	-1.05968
ILMN_1245548	XM_355970.1	LOC381947			1.04739	1.17266	1.04485		1.04485	-1.37387	-1.44656
ILMN_2659160	NM_001077696.1	Hdac5	Mus musculus histone deacetylase 5 (Hdac5), transcript variant 1, mRNA.		1.00818	1.1536	1.20548		1.20548	-1.5229	-1.39859
ILMN_1213290	NM_001077696.1	Hdac5	Mus musculus histone deacetylase 5 (Hdac5), transcript variant 1, mRNA.		1.16513	1.125	1.15836		1.15836	-1.28549	-1.36164
ILMN_3112922	NM_001077696.1	Hdac5	Mus musculus histone deacetylase 5 (Hdac5), transcript variant 1, mRNA.		1.08614	1.26595	1.32511		1.32511	-1.39464	-1.48503
ILMN_2726047	XM_132528.3	Rfc3			1.16302	1.207	1.07547		1.07547	-1.09454	-1.30328
ILMN_1239874	NM_138303.1	Yipf2	Mus musculus Yip1 domain family, member 2 (Yipf2), mRNA.		1.03529	1.07811	1.26924		1.26924	-1.14121	-1.15442
ILMN_2830983	NM_144872.1	Eml3	Mus musculus echinoderm microtubule associated protein like 3 (Eml3), mRNA.		1.12835	1.17543	1.25716		1.25716	-1.36379	-1.09913
ILMN_2951592	NM_023124.2	H2-Q8	Mus musculus histocompatibility 2, Q region locus 8 (H2-Q8), mRNA.		1.79828	1.04838	1.24759		1.24759	-1.71107	-1.55578
ILMN_2669333	NM_010019.2	Dapk2	Mus musculus death-associated kinase 2 (Dapk2), mRNA.		1.00699	1.02213	1.19016		1.19016	-1.19008	-1.23196
ILMN_1247585	NM_023884	4921528G01Rik			1.02673	1.26967	1.52386		1.52386	-1.07099	-1.19001
ILMN_1246710	NM_172775.1	Plxnb1	Mus musculus plexin B1 (Plxnb1), mRNA.		1.03709	1.05514	1.42853		1.42853	-1.2611	-1.19671
ILMN_2579266	AK084609	Neo1			1.22481	1.10548	1.11944		1.11944	-1.11634	-1.21389
ILMN_2576172	AK043706	Sfxn5			1.21798	1.06078	1.18184		1.18184	-1.04169	-1.10534
ILMN_1259162	NM_009424.2	Traf6	Mus musculus Tnf receptor-associated factor 6 (Traf6), mRNA.		1.07668	1.17771	1.20415		1.20415	-1.04768	-1.17627
ILMN_3002875	NM_015805.2	Atp9b	Mus musculus ATPase, class II, type 9B (Atp9b), mRNA.		1.05509	1.24542	1.24357		1.24357	-1.07128	-1.07909
ILMN_2493874	NM_023740.1	Zdhhc16	Mus musculus zinc finger, DHHC domain containing 16 (Zdhhc16), mRNA.		1.09847	1.23909	1.1195		1.1195	-1.13558	-1.11336
ILMN_1212632	NM_177718.3	1600021P15Rik	Mus musculus RIKEN cDNA 1600021P15 gene (1600021P15Rik), mRNA.		1.161	1.18766	1.18377		1.18377	-1.08901	-1.12008
ILMN_2905866	NM_010828.2	Cited2	Mus musculus Cbp/p300-interacting transactivator, with Glu/Asp-rich carboxy-terminal domain, 2 (Cited2), mRNA.		1.33557	1.23134	1.24028		1.24028	-1.14711	-1.5272
ILMN_2477221	NM_010828.2	Cited2	Mus musculus Cbp/p300-interacting transactivator, with Glu/Asp-rich carboxy-terminal domain, 2 (Cited2), mRNA.		1.10741	1.02752	1.17897		1.17897	-1.10032	-1.52352
ILMN_2861176	NM_007591.3	Calr	Mus musculus calreticulin (Calr), mRNA.		1.03535	1.12379	1.11302		1.11302	-1.28616	-1.74166
ILMN_2669034	NM_013853.1	Abcf2	Mus musculus ATP-binding cassette, sub-family F (GCN20), member 2 (Abcf2), nuclear gene encoding mitochondrial protein, mRNA.		1.07113	1.1916	1.13378		1.13378	-1.17627	-1.27371
ILMN_2894751	NM_021448.1	Statip1	Mus musculus signal transducer and activator of transcription interacting protein 1 (Statip1), mRNA.		1.23962	1.09741	1.16333		1.16333	-1.08101	-1.02106
ILMN_2740755	NM_030680.1	Upf1	Mus musculus UPF1 regulator of nonsense transcripts homolog (yeast) (Upf1), mRNA.		1.28221	1.1416	1.24247		1.24247	-1.23223	-1.15497
ILMN_2734368	NM_028369.1	Mon1a	Mus musculus MON1 homolog A (yeast) (Mon1a), mRNA.		1.05518	1.09064	1.30243		1.30243	-1.27869	-1.14065
ILMN_2599295	NM_028762.1	Rbm19	Mus musculus RNA binding motif protein 19 (Rbm19), mRNA.		1.10704	1.26632	1.22554		1.22554	-1.05307	-1.07814
ILMN_2882820	NM_028184.3	Oraov1	Mus musculus oral cancer overexpressed 1 (Oraov1), mRNA.		1.08391	1.15317	1.00216		1.00216	-1.11137	-1.06988
ILMN_1251244	BC009091	Zfp162			1.01169	1.03496	1.17931		1.17931	-1.24989	-1.20823
ILMN_2701570	NM_172735.2	Zc3hc1	Mus musculus zinc finger, C3HC type 1 (Zc3hc1), mRNA.		1.30668	1.12919	1.17322		1.17322	-1.29657	-1.5017
ILMN_1212693	NM_175483.5	Snx33	Mus musculus sorting nexin 33 (Snx33), mRNA.		1.05438	1.20762	1.50939		1.50939	-1.19907	-1.0423
ILMN_1225226	NM_010256.2	Gart	Mus musculus phosphoribosylglycinamide formyltransferase (Gart), mRNA.		1.11026	1.27841	1.20978		1.20978	-1.2453	-1.16122
ILMN_2645276	NM_027141.1	Spsb3	Mus musculus splA/ryanodine receptor domain and SOCS box containing 3 (Spsb3), mRNA.		1.29987	1.00486	1.28155		1.28155	-1.04578	-1.28541
ILMN_2479977	XM_912979.2	2310040A07Rik	PREDICTED: Mus musculus RIKEN cDNA 2310040A07 gene (2310040A07Rik), mRNA.		1.20821	1.19068	1.53631		1.53631	-1.29701	-1.00334
ILMN_2671259	NM_133916.2	Eif3b	Mus musculus eukaryotic translation initiation factor 3, subunit B (Eif3b), mRNA.		1.05242	1.37649	1.2838		1.2838	-1.03652	-1.07759
ILMN_1252431	NM_001033174.1	Osbp	Mus musculus oxysterol binding protein (Osbp), mRNA.		1.10427	1.09989	1.00198		1.00198	-1.31062	-1.13762
ILMN_2693835	NM_027560.1	Arrdc2	Mus musculus arrestin domain containing 2 (Arrdc2), mRNA.		1.1893	1.07734	1.22689		1.22689	-1.1939	-1.0528
ILMN_1219904	NM_146173.2	Tspan33	Mus musculus tetraspanin 33 (Tspan33), mRNA.		1.13622	1.09634	1.21931		1.21931	-1.40021	-1.40841
ILMN_2495446		0610037M15Rik			2.33156	1.32231	1.2652		1.2652	-1.13949	-1.0439
ILMN_2705966	XM_132230.8	Sec31a	PREDICTED: Mus musculus SEC31 homolog A (S. cerevisiae) (Sec31a), mRNA.		1.14846	1.05407	1.12245		1.12245	-1.33346	-1.17673
ILMN_3070533	NM_029862.1	5930434B04Rik	Mus musculus RIKEN cDNA 5930434B04 gene (5930434B04Rik), mRNA.		1.06323	1.13451	1.0294		1.0294	-1.3522	-1.09751
ILMN_1226461	AK044226	A930002F06Rik			1.04265	1.02513	1.21174		1.21174	-1.0575	-1.07462
ILMN_2945348	NM_053108.2	Glrx	Mus musculus glutaredoxin (Glrx), mRNA.		1.16871	1.27121	1.13446		1.13446	-1.06036	-1.21538
ILMN_2729718	NM_011192.3	Psme3	Mus musculus proteaseome (prosome, macropain) 28 subunit, 3 (Psme3), mRNA.		1.1128	1.11877	1.08281		1.08281	-1.13965	-1.29152
ILMN_2759499	NM_145986.1	AW544981	Mus musculus expressed sequence AW544981 (AW544981), mRNA.		1.45733	1.14781	1.33219		1.33219	-1.4076	-1.50525
ILMN_1224932	AK088068	E430003D02Rik			1.0429	2.00709	2.21292		2.21292	-1.0745	-1.134
ILMN_2594477	NM_011863.1	Papss1	Mus musculus 3'-phosphoadenosine 5'-phosphosulfate synthase 1 (Papss1), mRNA.		1.09707	1.27031	1.1059		1.1059	-1.00209	-1.16355
ILMN_1213231	NM_028312.2	Ccdc12	Mus musculus coiled-coil domain containing 12 (Ccdc12), mRNA.		1.21266	1.43982	1.4189		1.4189	-1.29331	-1.29302
ILMN_2723491	NM_001039175.1	Elovl1	Mus musculus elongation of very long chain fatty acids (FEN1/Elo2, SUR4/Elo3, yeast)-like 1 (Elovl1), transcript variant 3, mRNA.		1.40058	1.12024	1.10882		1.10882	-1.01022	-1.16322
ILMN_2921031	NM_025727.1	Klhl10	Mus musculus kelch-like 10 (Drosophila) (Klhl10), mRNA.		1.24904	1.12487	1.10717		1.10717	-1.13675	-1.22834
ILMN_2727980	NM_053181.2	Pdxdc1	Mus musculus pyridoxal-dependent decarboxylase domain containing 1 (Pdxdc1), transcript variant 1, mRNA.		1.02731	1.06167	1.07658		1.07658	-1.31017	-1.09741
ILMN_2455178	NM_145576.1	Zfp212	Mus musculus Zinc finger protein 212 (Zfp212), mRNA.		1.36288	1.34154	1.42392		1.42392	-1.06797	-1.09437
ILMN_2992009	NM_022654.1	Lrdd	Mus musculus leucine-rich and death domain containing (Lrdd), mRNA.		1.19203	1.07875	1.13664		1.13664	-1.13868	-1.19757
ILMN_2943818	NM_010413.2	Hdac6	Mus musculus histone deacetylase 6 (Hdac6), mRNA.		1.21507	1.07703	1.1949		1.1949	-1.33099	-1.24874
ILMN_1249670	NM_009787.2	Pdia4	Mus musculus protein disulfide isomerase associated 4 (Pdia4), mRNA.		1.00862	1.03266	1.17077		1.17077	-1.25272	-1.46318
ILMN_1230963	AK003639	Dguok			1.13233	1.0708	1.01956		1.01956	-1.13222	-1.08877
ILMN_2603540	NM_008202.1	Slc39a7			1.23392	1.01577	1.27597		1.27597	-1.11751	-1.1104
ILMN_2723438	NM_011956.2	Nubp2	Mus musculus nucleotide binding protein 2 (Nubp2), mRNA.		1.18708	1.16306	1.21459		1.21459	-1.16486	-1.25072
ILMN_2925567	NM_011956.2	Nubp2	Mus musculus nucleotide binding protein 2 (Nubp2), mRNA.		1.26444	1.25637	1.10318		1.10318	-1.10127	-1.20023
ILMN_2830686	NM_172766.2	Nfrkb	Mus musculus nuclear factor related to kappa B binding protein (Nfrkb), mRNA.		1.18615	1.07467	1.33184		1.33184	-1.04767	-1.09049
ILMN_2510196	NM_013818	Gtpbp1			1.09383	1.26275	1.2648		1.2648	-1.12311	-1.29735
ILMN_2634612	NM_027922.1	Ankle2	Mus musculus ankyrin repeat and LEM domain containing 2 (Ankle2), mRNA.		1.08256	1.14421	1.09428		1.09428	-1.02455	-1.19293
ILMN_1234555	NM_144491.2	Dph1	Mus musculus DPH1 homolog (S. cerevisiae) (Dph1), mRNA.		1.0616	1.11568	1.16165		1.16165	-1.09565	-1.06321
ILMN_2745354	NM_009677.4	Ap1g1	Mus musculus adaptor protein complex AP-1, gamma 1 subunit (Ap1g1), mRNA.		1.35213	1.18993	1.11699		1.11699	-1.02342	-1.07489
ILMN_1242853	XM_140120.4	Salf-pending			1.10606	1.30213	1.17063		1.17063	-1.03809	-1.09985
ILMN_1224247	NM_153153.1	Svil	Mus musculus supervillin (Svil), transcript variant 1, mRNA.		1.32509	1.36918	1.10051		1.10051	-1.01703	-1.13367
ILMN_1226069	NM_026036.3	Cmtm6	Mus musculus CKLF-like MARVEL transmembrane domain containing 6 (Cmtm6), mRNA.		1.08608	1.0568	1.18126		1.18126	-1.19172	-1.22978
ILMN_2711714	XM_485277	Scnm1			1.0827	1.10675	1.16054		1.16054	-1.29712	-1.15745
ILMN_2629993	NM_144525.3	1110039B18Rik	Mus musculus RIKEN cDNA 1110039B18 gene (1110039B18Rik), mRNA.		1.17705	1.24225	1.35163		1.35163	-1.05235	-1.40861
ILMN_2758523	NM_010752.3	Mad1l1	Mus musculus mitotic arrest deficient 1-like 1 (Mad1l1), mRNA.		1.21247	1.28714	1.31893		1.31893	-1.12323	-1.11804
ILMN_2997308	NM_010364.1	Gtf2h4	Mus musculus general transcription factor II H, polypeptide 4 (Gtf2h4), mRNA.		1.13865	1.06797	1.07382		1.07382	-1.31252	-1.20569
ILMN_2850309	NM_011199.1	Pthr1	Mus musculus parathyroid hormone receptor 1 (Pthr1), mRNA.		1.24248	1.15223	1.39242		1.39242	-1.35722	-1.17909
ILMN_2616755	NM_013672.1	Sp1			1.10301	1.04412	1.14707		1.14707	-1.04086	-1.03446
ILMN_2736209	NM_207234.2	Rexo4	Mus musculus REX4, RNA exonuclease 4 homolog (S. cerevisiae) (Rexo4), mRNA.		1.02639	1.42239	1.1421		1.1421	-1.10604	-1.04719
ILMN_2877706	NM_023524.1	Tfpt	Mus musculus TCF3 (E2A) fusion partner (Tfpt), mRNA.		1.03158	1.0994	1.05263		1.05263	-1.25603	-1.16112
ILMN_1222401	NM_023524.1	Tfpt	Mus musculus TCF3 (E2A) fusion partner (Tfpt), mRNA.		1.01557	1.06926	1.21749		1.21749	-1.20699	-1.13649
ILMN_2596412	NM_017477.1	Copg			1.14452	1.10656	1.17171		1.17171	-1.19958	-1.11453
ILMN_2754167	XM_359282.1	H2-Q7			1.90912	1.06904	1.29507		1.29507	-1.22805	-1.19452
ILMN_1241696	NM_013907.2	Fbxw4	Mus musculus F-box and WD-40 domain protein 4 (Fbxw4), mRNA.		1.07655	1.43247	1.24544		1.24544	-1.2451	-1.226
ILMN_2672136	NM_029926.4	Irak4	Mus musculus interleukin-1 receptor-associated kinase 4 (Irak4), mRNA.		1.13234	1.29301	1.26041		1.26041	-1.06328	-1.04062
ILMN_2982958	NM_019748.1	Sae1	Mus musculus SUMO1 activating enzyme subunit 1 (Sae1), mRNA.		1.04795	1.25828	1.15777		1.15777	-1.28745	-1.3881
ILMN_2736471	NM_001081062.1	Ccno	Mus musculus cyclin O (Ccno), mRNA.		1.02047	1.26799	1.58709		1.58709	-1.11932	-1.03553
ILMN_2894450	NM_026912.1	Snx15	Mus musculus sorting nexin 15 (Snx15), mRNA.		1.14974	1.06961	1.01217		1.01217	-1.11274	-1.08083
ILMN_2663015	NM_029020.2	Abcb8	Mus musculus ATP-binding cassette, sub-family B (MDR/TAP), member 8 (Abcb8), nuclear gene encoding mitochondrial protein, mRNA.		1.17222	1.01836	1.02444		1.02444	-1.21765	-1.38746
ILMN_2795174	NM_026510.1	Ftsj2	Mus musculus FtsJ homolog 2 (E. coli) (Ftsj2), mRNA.		1.10456	1.00648	1.00642		1.00642	-1.30537	-1.20944
ILMN_1213448	XM_976371.1	LOC669658	PREDICTED: Mus musculus similar to melanoma antigen (LOC669658), mRNA.		1.02323	1.36016	1.46188		1.46188	-1.2849	-1.27557
ILMN_2616612	XM_126502.4	2010008E23Rik			1.17398	1.12749	1.12187		1.12187	-1.23869	-1.11046
ILMN_2815450	NR_002861.1	Serpina4-ps1	Mus musculus serine (or cysteine) peptidase inhibitor, clade A, member 4, pseudogene 1 (Serpina4-ps1) on chromosome 12.		1.45479	2.20411	2.04071		2.04071	-1.28464	-1.14354
ILMN_1225235	NM_054081.2	Mta1	Mus musculus metastasis associated 1 (Mta1), mRNA.		1.04364	1.24447	1.35857		1.35857	-1.02897	-1.05951
ILMN_2548010	NM_175606.2	Hopx	Mus musculus HOP homeobox (Hopx), mRNA.		1.21482	1.52901	1.72487		1.72487	-1.95692	-1.22024
ILMN_2749354	NM_174997.1	BC043098	Mus musculus cDNA sequence BC043098 (BC043098), mRNA.		1.09002	1.06616	1.09563		1.09563	-1.06332	-1.123
ILMN_2589686	NM_001081462.1	Gtf2ird1	Mus musculus general transcription factor II I repeat domain-containing 1 (Gtf2ird1), transcript variant 2, mRNA.		1.17863	1.12961	1.26779		1.26779	-1.25791	-1.03899
ILMN_2937735	NM_172161.2	Irak2	Mus musculus interleukin-1 receptor-associated kinase 2 (Irak2), mRNA.		1.09856	1.28137	1.16015		1.16015	-1.33084	-1.32328
ILMN_1217262	NM_024231.2	Zfpl1	Mus musculus zinc finger like protein 1 (Zfpl1), mRNA.		1.09865	1.05338	1.2029		1.2029	-1.13071	-1.09458
ILMN_2641632	NM_181666.1	Fuk	Mus musculus fucokinase (Fuk), transcript variant 2, mRNA.		1.0691	1.00408	1.13295		1.13295	-1.31288	-1.12948
ILMN_2589318	NM_010127.3	Pou6f1	Mus musculus POU domain, class 6, transcription factor 1 (Pou6f1), mRNA.		1.25206	1.25284	1.24507		1.24507	-1.0789	-1.15982
ILMN_2449150	NM_009006	Map4k2			1.0534	1.48351	1.46353		1.46353	-1.08083	-1.20602
ILMN_2845974	NM_025542.1	2410001C21Rik	Mus musculus RIKEN cDNA 2410001C21 gene (2410001C21Rik), mRNA.		1.22631	1.18393	1.25819		1.25819	-1.1449	-1.18944
ILMN_2958484	NM_178420.2	Nlrx1	Mus musculus NLR family member X1 (Nlrx1), mRNA.		1.14727	1.0819	1.4383		1.4383	-1.193	-1.08097
ILMN_2660391	NM_026238.2	Narfl	Mus musculus nuclear prelamin A recognition factor-like (Narfl), mRNA.		1.16836	1.10411	1.1271		1.1271	-1.12301	-1.07377
ILMN_1239178	NM_025890.2	2410004A20Rik	Mus musculus RIKEN cDNA 2410004A20 gene (2410004A20Rik), mRNA.		1.04805	1.0462	1.20955		1.20955	-1.16662	-1.25997
ILMN_1243449	AK038183	A130084P08Rik			1.13768	1.02872	1.42856		1.42856	-1.58314	-1.70768
ILMN_2593852	NM_027257.1	Obfc2b	Mus musculus oligonucleotide/oligosaccharide-binding fold containing 2B (Obfc2b), mRNA.		1.2214	1.03955	1.0009		1.0009	-1.19326	-1.23246
ILMN_2677379	NM_203319.1	Dhx37	Mus musculus DEAH (Asp-Glu-Ala-His) box polypeptide 37 (Dhx37), mRNA.		1.10415	1.12814	1.12512		1.12512	-1.20085	-1.18188
ILMN_2688653	NM_010139.2	Epha2	Mus musculus Eph receptor A2 (Epha2), mRNA.		1.42147	1.21245	1.56355		1.56355	-1.1549	-1.20076
ILMN_2945095	NM_020275.3	Tnfrsf10b	Mus musculus tumor necrosis factor receptor superfamily, member 10b (Tnfrsf10b), mRNA.		1.13109	1.08212	1.11824		1.11824	-1.25401	-1.18791
ILMN_2976191	NM_011488.2	Stat5a	Mus musculus signal transducer and activator of transcription 5A (Stat5a), mRNA.		1.26964	1.40733	1.35095		1.35095	-1.09951	-1.11027
ILMN_2555264	AK037153	A030001L21Rik			1.02453	1.14651	1.29865		1.29865	-1.16535	-1.20535
ILMN_1244799	NM_138592.3	Usp39	Mus musculus ubiquitin specific peptidase 39 (Usp39), mRNA.		1.22778	1.34077	1.26857		1.26857	-1.0076	-1.11724
ILMN_2960071	NM_031868.1	Ppp1ca	Mus musculus protein phosphatase 1, catalytic subunit, alpha isoform (Ppp1ca), mRNA.		1.11427	1.35734	1.39025		1.39025	-1.06437	-1.11302
ILMN_2685772	NM_019972.2	Sort1	Mus musculus sortilin 1 (Sort1), mRNA.		1.10094	1.43281	1.50732		1.50732	-1.12205	-1.10586
ILMN_2602115	NM_145605.1	Klhdc4	Mus musculus kelch domain containing 4 (Klhdc4), mRNA.		1.05517	1.13334	1.15693		1.15693	-1.18137	-1.22613
ILMN_1242842	NM_012015.1	H2afy	Mus musculus H2A histone family, member Y (H2afy), mRNA.		1.0703	1.09871	1.22348		1.22348	-1.09088	-1.13152
ILMN_2723035	XM_001471933.1	LOC100044164	PREDICTED: Mus musculus hypothetical protein LOC100044164 (LOC100044164), mRNA.		1.89023	4.01797	3.17778		3.17778	-1.03674	-1.0045
ILMN_2828687	NM_001003913.1	Mars	Mus musculus methionine-tRNA synthetase (Mars), mRNA.		1.03668	1.10219	1.13911		1.13911	-1.44206	-1.37947
ILMN_1237042	XM_001476586.1	LOC100046081	PREDICTED: Mus musculus similar to OTU domain, ubiquitin aldehyde binding 1 (LOC100046081), mRNA.		1.10444	1.14888	1.28214		1.28214	-1.07756	-1.19347
ILMN_1227785	NM_178664	6030413G23Rik			1.20223	1.03465	1.11691		1.11691	-1.11004	-1.02945
ILMN_2609457	NM_027352.3	Gorasp2	Mus musculus golgi reassembly stacking protein 2 (Gorasp2), mRNA.		1.15224	1.28004	1.33417		1.33417	-1.11928	-1.19752
ILMN_2995454	NM_011383.1	Six5	Mus musculus sine oculis-related homeobox 5 homolog (Drosophila) (Six5), mRNA.		1.13554	1.2509	1.22198		1.22198	-1.17857	-1.09813
ILMN_1226400	XM_137040.1	EG215895	PREDICTED: Mus musculus predicted gene, EG215895 (EG215895), mRNA.		1.11645	1.60779	1.19273		1.19273	-7.85246	-6.01029
ILMN_1219621	XM_911841.2	Mocs3	PREDICTED: Mus musculus molybdenum cofactor synthesis 3 (Mocs3), mRNA.		1.08867	1.07998	1.284		1.284	-1.11343	-1.0104
ILMN_1222516	NM_020000.2	Med8	Mus musculus mediator of RNA polymerase II transcription, subunit 8 homolog (yeast) (Med8), transcript variant 1, mRNA.		1.26731	1.00458	1.08542		1.08542	-1.24305	-1.12484
ILMN_2719620	NM_021549.2	Pnkp	Mus musculus polynucleotide kinase 3'- phosphatase (Pnkp), mRNA.		1.21081	1.51882	1.54934		1.54934	-1.11234	-1.25314
ILMN_2696270	NM_021549.2	Pnkp	Mus musculus polynucleotide kinase 3'- phosphatase (Pnkp), mRNA.		1.0736	1.21808	1.26086		1.26086	-1.19525	-1.26733
ILMN_1247490	NM_021493.2	4933428G20Rik	Mus musculus RIKEN cDNA 4933428G20 gene (4933428G20Rik), mRNA.		1.1725	1.27287	1.29487		1.29487	-1.03702	-1.0884
ILMN_1243678	NM_207239.1	Gtf3c1	Mus musculus general transcription factor III C 1 (Gtf3c1), mRNA.		1.18832	1.01852	1.33388		1.33388	-1.09276	-1.01898
ILMN_1226372	NM_026097.2	Rffl	Mus musculus ring finger and FYVE like domain containing protein (Rffl), transcript variant 2, mRNA.		1.13148	1.2107	1.25013		1.25013	-1.08246	-1.12507
ILMN_2687071	NM_026097.2	Rffl	Mus musculus ring finger and FYVE like domain containing protein (Rffl), transcript variant 2, mRNA.		1.15768	1.04211	1.05831		1.05831	-1.40231	-1.15688
ILMN_1229019	NM_173401.2	Fbxo44	Mus musculus F-box protein 44 (Fbxo44), mRNA.		1.19884	1.11291	1.38926		1.38926	-1.11887	-1.22756
ILMN_2673268	XM_128715.5	E130307D12			1.07372	1.00174	1.12401		1.12401	-1.39479	-1.17789
ILMN_2978533	NM_026485.2	Trabd	Mus musculus TraB domain containing (Trabd), mRNA.		1.23318	1.08796	1.09905		1.09905	-1.25809	-1.08503
ILMN_1230276	XM_484121	4933425L03Rik			1.21769	1.12854	1.14992		1.14992	-1.0996	-1.11143
ILMN_1244149	NM_177994.4	C030046I01Rik	Mus musculus RIKEN cDNA C030046I01 gene (C030046I01Rik), mRNA.		1.01873	1.15823	1.51209		1.51209	-1.07172	-1.02284
ILMN_1249274	AK044567	A930023F12Rik			-1.40706	-2.95867	-1.85249		1.12727	-1.55608	-1.60023
ILMN_2693701	XM_147435.1	4930588G05Rik			-1.39084	-2.13171	-2.24739		1.16316	-1.56322	-1.48783
ILMN_1248190	NM_145447.2	Flvcr2	Mus musculus feline leukemia virus subgroup C cellular receptor family, member 2 (Flvcr2), mRNA.		-1.73853	-2.42923	-1.81265		1.03003	-1.20589	-1.68639
ILMN_1251370	NM_019443.2	Ndufa1	Mus musculus NADH dehydrogenase (ubiquinone) 1 alpha subcomplex, 1 (Ndufa1), nuclear gene encoding mitochondrial protein, mRNA.		-1.20425	-1.58315	-1.56196		1.05283	-1.31881	-1.3341
ILMN_2588601	NM_010885.4	Ndufa2	Mus musculus NADH dehydrogenase (ubiquinone) 1 alpha subcomplex, 2 (Ndufa2), mRNA.		-1.24304	-1.20565	-1.33266		1.09301	-1.03043	-1.07751
ILMN_2790312	NM_133895.1	Slc15a4	Mus musculus solute carrier family 15, member 4 (Slc15a4), mRNA.		-1.86946	-2.94595	-2.11065		1.06368	-1.01367	-1.02665
ILMN_2687204	NM_133895.1	Slc15a4	Mus musculus solute carrier family 15, member 4 (Slc15a4), mRNA.		-2.08922	-2.71807	-2.0608		1.02816	-1.04054	-1.00215
ILMN_2696110	NM_182839.1	Tppp	Mus musculus tubulin polymerization promoting protein (Tppp), mRNA.		-1.30473	-1.77917	-2.30247		1.05706	-1.50267	-1.37098
ILMN_1259535	XM_900750.2	2210015D19Rik	PREDICTED: Mus musculus RIKEN cDNA 2210015D19 gene, transcript variant 5 (2210015D19Rik), mRNA.		-1.1689	-1.35502	-1.41521		1.09517	-1.0899	-1.16157
ILMN_1221153	NM_007883	Dsg2			-1.10085	-1.80871	-1.91698		1.05495	-1.0921	-1.14674
ILMN_1216762	AK041036	A530065H22Rik			-1.1325	-1.4321	-1.26694		1.05305	-1.06972	-1.06946
ILMN_2876629	NR_002690.1	LOC654426	Mus musculus ATP synthase, H+ transporting, mitochondrial F0 complex, subunit F pseudogene (LOC654426) on chromosome 14.		-1.08162	-1.60766	-1.66133		1.09119	-1.24622	-1.23777
ILMN_2960467	NM_133668.2	Slc25a3	Mus musculus solute carrier family 25 (mitochondrial carrier, phosphate carrier), member 3 (Slc25a3), mRNA.		-1.13638	-1.56956	-1.45349		1.1474	-1.12995	-1.22752
ILMN_3014674	NM_001013811.2	EG434197	Mus musculus predicted gene, EG434197 (EG434197), mRNA.		-1.3124	-1.51044	-1.71102		1.12055	-1.19241	-1.19421
ILMN_2650547	NM_008316.2	Hus1	Mus musculus Hus1 homolog (S. pombe) (Hus1), mRNA.		-1.08413	-1.38262	-1.50771		1.11075	-1.06656	-1.13162
ILMN_1258070	AK078535	6820437F20Rik			-1.41652	-2.49034	-2.19711		1.01137	-1.59921	-1.64458
ILMN_2994380	NM_010874.2	Nat2	Mus musculus N-acetyltransferase 2 (arylamine N-acetyltransferase) (Nat2), mRNA.		-1.02808	-1.67112	-1.86817		1.38672	-1.02121	-1.03798
ILMN_2484322	NM_170687.3	Ank3	Mus musculus ankyrin 3, epithelial (Ank3), transcript variant 6, mRNA.		-1.22761	-1.40204	-1.69198		1.03397	-1.00283	-1.04781
ILMN_2898406	NM_025987.1	Ndufa6	Mus musculus NADH dehydrogenase (ubiquinone) 1 alpha subcomplex, 6 (B14) (Ndufa6), nuclear gene encoding mitochondrial protein, mRNA.		-1.08526	-1.45399	-1.61966		1.13638	-1.29732	-1.31128
ILMN_2959247	NM_009458.2	Ube2b	Mus musculus ubiquitin-conjugating enzyme E2B, RAD6 homology (S. cerevisiae) (Ube2b), mRNA.		-1.09226	-1.4152	-1.67445		1.15937	-1.05774	-1.21276
ILMN_1215602	NM_001026211.1	Dnajc19	Mus musculus DnaJ (Hsp40) homolog, subfamily C, member 19 (Dnajc19), transcript variant 2, mRNA.		-1.06478	-1.3578	-1.49634		1.15473	-1.28112	-1.1268
ILMN_2566321	AK037075	9930108O06Rik			-1.84552	-1.36719	-1.44232		1.02537	-1.02649	-1.00866
ILMN_2599748	NM_011943.2	Map2k6	Mus musculus mitogen-activated protein kinase kinase 6 (Map2k6), mRNA.		-1.17518	-1.71092	-1.8363		1.09159	-1.29261	-1.56213
ILMN_1239542	NM_009018.1	Raet1c	Mus musculus retinoic acid early transcript gamma (Raet1c), mRNA.		-1.71194	-2.0612	-2.81569		1.04505	-1.09674	-1.09831
ILMN_2817883	NM_028717.2	Als2	Mus musculus amyotrophic lateral sclerosis 2 (juvenile) homolog (human) (Als2), mRNA.		-1.18381	-2.07765	-2.81418		1.03161	-1.39542	-1.37527
ILMN_1213817	NM_001039544.1	Mup3	Mus musculus major urinary protein 3 (Mup3), mRNA.		-1.21993	-10.896	-32.4783		1.09632	-5.49001	-2.62632
ILMN_2923865	NM_009811.2	Casp6	Mus musculus caspase 6 (Casp6), mRNA.		-1.4805	-1.63108	-1.28817		1.14775	-1.03343	-1.07974
ILMN_2639589	XM_127813.3	Cdadc1			-1.25705	-1.72246	-1.77872		1.0643	-1.3209	-1.16435
ILMN_2847248	NM_144838.1	Sgtb	Mus musculus small glutamine-rich tetratricopeptide repeat (TPR)-containing, beta (Sgtb), mRNA.		-1.2017	-1.27828	-1.75084		1.04652	-1.06438	-1.11751
ILMN_1245313	AK032790	Hmg20a			-1.08849	-1.26856	-1.38698		1.10163	-1.0217	-1.03167
ILMN_1217378	NM_011220.2	Pts	Mus musculus 6-pyruvoyl-tetrahydropterin synthase (Pts), mRNA.		-1.24738	-1.81369	-1.83927		1.15943	-1.27986	-1.29332
ILMN_1230583	NM_019712.3	Rbx1	Mus musculus ring-box 1 (Rbx1), mRNA.		-1.1328	-1.41292	-1.42261		1.09305	-1.03214	-1.17949
ILMN_2763459	NM_173038.3	Tbcel	Mus musculus tubulin folding cofactor E-like (Tbcel), mRNA.		-1.14549	-1.71298	-2.52857		1.0119	-1.39542	-1.35735
ILMN_2849285	NM_010660.2	Krt10	Mus musculus keratin 10 (Krt10), mRNA.		-1.23568	-1.51163	-1.64132		1.10537	-1.31276	-1.31467
ILMN_1242564	NM_009286.1	C730007P19Rik	Mus musculus RIKEN cDNA C730007P19 gene (C730007P19Rik), mRNA.		-1.25726	-3.4402	-4.01712		1.31567	-43.8101	-34.5942
ILMN_1253191	AK087605	E230024B12Rik			-1.48104	-1.62573	-1.29897		1.14803	-1.03449	-1.11106
ILMN_1220193	NM_011867.3	Slc26a4	Mus musculus solute carrier family 26, member 4 (Slc26a4), mRNA.		-1.3869	-2.2325	-2.59166		1.00666	-1.6476	-1.4471
ILMN_2541629	XM_358707.1	LOC382114			-1.18347	-1.47337	-1.56914		1.04066	-1.30432	-1.13985
ILMN_2938904	NM_026619.1	Gsto2	Mus musculus glutathione S-transferase omega 2 (Gsto2), mRNA.		-1.22718	-2.04852	-1.74972		1.1079	-1.48373	-1.47634
ILMN_2821582	NM_146769.1	Olfr1110	Mus musculus olfactory receptor 1110 (Olfr1110), mRNA.		-1.1179	-1.31046	-1.43893		1.0596	-1.14066	-1.01955
ILMN_2657031	NM_177368.4	Tmtc2	Mus musculus transmembrane and tetratricopeptide repeat containing 2 (Tmtc2), mRNA.		-1.17547	-1.46478	-2.00018		1.05268	-1.07899	-1.13329
ILMN_1238021	XM_127272	1600032L17Rik			-4.41153	-8.30887	-5.07107		1.33658	-4.02944	-4.72058
ILMN_1217552	NM_009572.3	Zhx1	Mus musculus zinc fingers and homeoboxes 1 (Zhx1), transcript variant 1, mRNA.		-1.06564	-1.3364	-1.33412		1.109	-1.14656	-1.05252
ILMN_3038743	NM_007514.3	Slc7a2	Mus musculus solute carrier family 7 (cationic amino acid transporter, y+ system), member 2 (Slc7a2), transcript variant 1, mRNA.		-1.34314	-1.5954	-1.10979		1.09546	-1.00099	-1.00252
ILMN_2590054	NM_010072.3	Dpm1	Mus musculus dolichol-phosphate (beta-D) mannosyltransferase 1 (Dpm1), mRNA.		-1.15037	-1.54408	-1.85764		1.20441	-1.29311	-1.27362
ILMN_2813390	NM_177601.3	Tmem60	Mus musculus transmembrane protein 60 (Tmem60), mRNA.		-1.12718	-1.31292	-1.18115		1.10393	-1.00248	-1.05831
ILMN_2562861	AK050193	Hgd			-1.19971	-2.14781	-3.50245		1.23494	-2.01321	-1.22625
ILMN_2906165	NM_007962.2	Eva1	Mus musculus epithelial V-like antigen 1 (Eva1), mRNA.		-1.16983	-1.55671	-1.38846		1.32653	-1.20867	-1.05268
ILMN_2529177	XM_193784.2	LOC268782			-1.18821	-1.61302	-1.87833		1.04441	-1.3453	-1.09821
ILMN_3148489	NM_011046.2	Furin	Mus musculus furin (paired basic amino acid cleaving enzyme) (Furin), mRNA.		-1.13125	-1.58285	-1.18561		1.1317	-1.13082	-1.07742
ILMN_3149112	NM_011794.3	Bpnt1	Mus musculus bisphosphate 3'-nucleotidase 1 (Bpnt1), mRNA.		-1.06273	-1.47374	-1.56866		1.10868	-1.42914	-1.23752
ILMN_1213483	NM_146018.1	Flcn	Mus musculus folliculin (Flcn), mRNA.		-1.37319	-1.67581	-1.51571		1.23753	-1.10598	-1.11252
ILMN_1225936	NM_021556.3	Mrps30	Mus musculus mitochondrial ribosomal protein S30 (Mrps30), nuclear gene encoding mitochondrial protein, mRNA.		-1.13338	-1.39907	-1.46083		1.00842	-1.05256	-1.05333
ILMN_1227577	NM_001081155.1	Rap1gap	Mus musculus Rap1 GTPase-activating protein (Rap1gap), mRNA.		-1.27373	-1.3601	-1.1898		1.15557	-1.13776	-1.11507
ILMN_2512849	NM_025641.3	Uqcrh	Mus musculus ubiquinol-cytochrome c reductase hinge protein (Uqcrh), mRNA.		-1.20016	-1.42607	-1.36166		1.06959	-1.21928	-1.27381
ILMN_1229721	NM_009793	Camk4			-1.13228	-1.3765	-1.55184		1.0776	-1.20296	-1.28591
ILMN_1226104	NM_008756.2	Ocln	Mus musculus occludin (Ocln), mRNA.		-1.46666	-2.06051	-2.03804		1.06279	-1.38171	-1.41286
ILMN_2599402	NM_011599.3	Tle1	Mus musculus transducin-like enhancer of split 1, homolog of Drosophila E(spl) (Tle1), mRNA. XM_984202 XM_984240 XM_984277 XM_984316 XM_984359 XM_984397 XM_984426 XM_984456 XM_984492 XM_984530		-1.51675	-1.49882	-1.55437		1.09764	-1.13166	-1.26385
ILMN_1230788	NM_011599.3	Tle1	Mus musculus transducin-like enhancer of split 1, homolog of Drosophila E(spl) (Tle1), mRNA. XM_984202 XM_984240 XM_984277 XM_984316 XM_984359 XM_984397 XM_984426 XM_984456 XM_984492 XM_984530		-1.46943	-1.6992	-1.51192		1.16066	-1.20241	-1.13373
ILMN_1216174	NM_177460.3	Parp16	Mus musculus poly (ADP-ribose) polymerase family, member 16 (Parp16), mRNA.		-1.03109	-1.41542	-1.38971		1.36024	-1.14277	-1.01369
ILMN_2499944	NM_025394.2	Tomm7	Mus musculus translocase of outer mitochondrial membrane 7 homolog (yeast) (Tomm7), mRNA.		-1.14167	-1.39431	-1.46536		1.07232	-1.1537	-1.18864
ILMN_2717470	NM_028717.3	Als2	Mus musculus amyotrophic lateral sclerosis 2 (juvenile) homolog (human) (Als2), mRNA.		-1.19813	-2.34573	-2.98011		1.00397	-1.328	-1.3491
ILMN_1250779	AK017820	5730543M03Rik			-1.06223	-1.99445	-1.67955		1.05199	-1.206	-1.22302
ILMN_1219898	NM_138664.2	ORF28	Mus musculus open reading frame 28 (ORF28), transcript variant 2, mRNA.		-1.24496	-2.10151	-2.40151		1.02103	-1.68739	-1.343
ILMN_1232561	NM_009107.2	Rxrg	Mus musculus retinoid X receptor gamma (Rxrg), mRNA.		1.21842	-1.35498	-1.31692		1.02231	-2.10184	-1.98045
ILMN_2756379	NM_007474.1	Aqp8	Mus musculus aquaporin 8 (Aqp8), mRNA.		1.46506	-1.66566	-1.43875		1.36065	-3.71602	-4.17613
ILMN_2854157	NM_007474.1	Aqp8	Mus musculus aquaporin 8 (Aqp8), mRNA.		1.4906	-1.62709	-1.42537		1.33698	-4.16546	-4.17224
ILMN_2601215	NM_007825.3	Cyp7b1	Mus musculus cytochrome P450, family 7, subfamily b, polypeptide 1 (Cyp7b1), mRNA.		1.04457	-1.55001	-2.1978		1.04646	-2.19172	-3.02507
ILMN_1214888	NM_013701.1	Ugt1a2	Mus musculus UDP glucuronosyltransferase 1 family, polypeptide A2 (Ugt1a2), mRNA.		1.13876	-2.09002	-1.57106		1.04962	-3.97895	-4.4331
ILMN_3009579	NM_145951.2	Cova1	Mus musculus cytosolic ovarian carcinoma antigen 1 (Cova1), mRNA.		1.03981	-1.55238	-1.64141		1.1691	-1.07505	-1.22409
ILMN_2655954	NM_008149.3	Gpam	Mus musculus glycerol-3-phosphate acyltransferase, mitochondrial (Gpam), nuclear gene encoding mitochondrial protein, mRNA.		1.58381	-1.03484	-1.44331		1.05237	-1.79422	-3.0504
ILMN_1255438	NM_146067.3	C530044N13Rik	Mus musculus RIKEN cDNA C530044N13 gene (C530044N13Rik), mRNA.		1.01236	-1.35417	-1.38524		1.10897	-1.05153	-1.07032
ILMN_2730208	NM_008647.3	Mup2	Mus musculus major urinary protein 2 (Mup2), transcript variant 1, mRNA.		1.00356	-2.29739	-38.3717		1.03812	-1.38753	-1.17055
ILMN_1225154	NM_201643.2	Ugt1a5	Mus musculus UDP glucuronosyltransferase 1 family, polypeptide A5 (Ugt1a5), mRNA.		1.13342	-2.29384	-1.53986		1.00742	-3.85948	-4.02511
ILMN_2453351	NM_201643	Ugt1a5			1.0489	-2.63201	-1.81692		1.05684	-4.70679	-5.16308
ILMN_2789651	NM_013808.3	Csrp3	Mus musculus cysteine and glycine-rich protein 3 (Csrp3), mRNA.		1.50432	-1.03916	-1.21747		1.09178	-2.5158	-1.7115
ILMN_2742068	NM_013808.3	Csrp3	Mus musculus cysteine and glycine-rich protein 3 (Csrp3), mRNA.		1.44356	-1.05709	-1.26096		1.16938	-2.31291	-1.66969
ILMN_2687324	NM_025685.3	Col27a1	Mus musculus collagen, type XXVII, alpha 1 (Col27a1), mRNA.		-1.03653	1.3122	-1.06704		1.01628	-1.62852	-1.7224
ILMN_2777462	NM_054088.3	Pnpla3	Mus musculus patatin-like phospholipase domain containing 3 (Pnpla3), mRNA.		6.44186	1.89697	-1.25174		1.63192	-2.51543	-5.04264
ILMN_1220441	NM_177343.3	Camk1d	Mus musculus calcium/calmodulin-dependent protein kinase ID (Camk1d), mRNA.		1.16564	1.14932	-1.13565		1.11528	-1.70241	-1.65345
ILMN_2808485	NM_001039646.2	LOC626578	Mus musculus macrophage activation 2 like LOC626578 (LOC626578), mRNA. XM_987647 XM_987685 XM_987723 XM_987759 XM_987793 XM_987820		4.6801	1.70908	-1.46773		2.41409	-1.08838	-1.92414
ILMN_1220232	NM_173406.2	Jazf1	Mus musculus JAZF zinc finger 1 (Jazf1), mRNA.		1.06019	1.04384	-1.02734		1.06471	-1.23306	-1.3885
ILMN_2862706	NM_010393.1	H2-Q5	Mus musculus histocompatibility 2, Q region locus 5 (H2-Q5), mRNA.		1.48227	1.10861	-1.07046		1.33451	-1.86422	-1.64673
ILMN_2723920	NM_172584.3	Itpk1	Mus musculus inositol 1,3,4-triphosphate 5/6 kinase (Itpk1), mRNA.		1.72901	-1.03899	1.09785		1.02384	-1.26764	-1.40877
ILMN_2421179	NM_001081347.1	Rhobtb1	Mus musculus Rho-related BTB domain containing 1 (Rhobtb1), mRNA.		1.21561	-1.07884	1.15844		1.05704	-1.33488	-1.1384
ILMN_2839145	NM_133998.1	1810008A18Rik	Mus musculus RIKEN cDNA 1810008A18 gene (1810008A18Rik), mRNA.		1.13011	1.32902	1.21656		1.09661	-1.01634	-1.03674
ILMN_1232741	NM_134469	Fdps			1.8037	2.68565	2.95123		1.07821	-1.13862	-1.21929
ILMN_2727857	NM_008417.3	Kcna2	Mus musculus potassium voltage-gated channel, shaker-related subfamily, member 2 (Kcna2), mRNA.		1.72777	1.70869	1.13853		1.06635	-1.16352	-1.10024
ILMN_1230878	NM_010395.5	H2-T10	Mus musculus histocompatibility 2, T region locus 10 (H2-T10), mRNA.		2.16161	1.5118	1.38759		1.33175	-1.00185	-1.19071
ILMN_2710698	NM_020013.4	Fgf21	Mus musculus fibroblast growth factor 21 (Fgf21), mRNA.		1.24864	2.38647	4.29618		1.09941	-1.91918	-2.26128
ILMN_2658501	NM_025378.2	Ifitm3	Mus musculus interferon induced transmembrane protein 3 (Ifitm3), mRNA.		1.37285	1.20121	1.23052		1.10461	-1.02415	-1.0079
ILMN_3109289	NM_001079822.1	Tcf3	Mus musculus transcription factor 3 (Tcf3), transcript variant 1, mRNA.		1.0796	1.07575	1.15024		1.05067	-1.44364	-1.42728
ILMN_3162180	NM_001001180.2	BC066028	Mus musculus cDNA sequence BC066028 (BC066028), mRNA.		1.36977	1.10424	1.10341		1.10743	-1.59761	-1.45154
ILMN_2455390		2810402K13Rik			1.24378	1.2366	1.47591		1.06676	-1.01217	-1.1447
ILMN_2732601	NM_028710.2	Arsg	Mus musculus arylsulfatase G (Arsg), mRNA.		1.28284	1.27037	1.75118		1.0431	-1.29678	-1.02021
ILMN_2608090	NM_010380.2	H2-D1	Mus musculus histocompatibility 2, D region locus 1 (H2-D1), mRNA.		2.14896	1.88649	1.51025		1.27904	-1.00111	-1.00739
ILMN_2668835	NM_008719.1	Npas2	Mus musculus neuronal PAS domain protein 2 (Npas2), mRNA.		1.6815	1.40698	1.61252		1.32032	-1.27194	-1.32116
ILMN_2462745	NM_010380.3	H2-D1	Mus musculus histocompatibility 2, D region locus 1 (H2-D1), mRNA.		1.88477	1.57045	1.36914		1.54362	-1.08498	-1.03865
ILMN_2423789	NM_019748.2	Sae1	Mus musculus SUMO1 activating enzyme subunit 1 (Sae1), mRNA.		1.07379	1.45707	1.27975		1.04379	-1.22832	-1.27414
ILMN_2540103	XR_031145.1	LOC666559	PREDICTED: Mus musculus similar to farnesyl pyrophosphate synthase (LOC666559), misc RNA.		1.6894	1.39205	1.5361		1.2086	-1.09899	-1.02402
ILMN_2628745	NM_172282.2	Tmco3	Mus musculus transmembrane and coiled-coil domains 3 (Tmco3), mRNA.		1.22348	1.25374	1.12228		1.03766	-1.09933	-1.12643
ILMN_2635377	NM_080562.4	Ubox5	Mus musculus U box domain containing 5 (Ubox5), mRNA.		1.13068	1.07208	1.16304		1.03165	-1.10786	-1.00039
ILMN_2609984	XM_001472571.1	LOC100044557	PREDICTED: Mus musculus similar to cyclin N-terminal domain containing 1 (LOC100044557), mRNA.		1.10546	1.11544	1.09403		1.02556	-1.03353	-1.03821
ILMN_2763867	NM_024454.1	Rab21	Mus musculus RAB21, member RAS oncogene family (Rab21), mRNA.		1.15279	1.35236	1.26345		1.01137	-1.05981	-1.00061
ILMN_2685581	NM_010393.1	H2-Q5	Mus musculus histocompatibility 2, Q region locus 5 (H2-Q5), mRNA.		2.29299	1.56647	1.65326		1.10113	-1.25927	-1.35056
ILMN_2675337	NM_207648.1	H2-Q6	Mus musculus histocompatibility 2, Q region locus 6 (H2-Q6), mRNA.		2.2177	1.45721	1.34894		1.134	-1.13299	-1.16723
ILMN_2675800	NM_153153.1	Svil	Mus musculus supervillin (Svil), transcript variant 1, mRNA.		1.2509	1.19088	1.05419		1.00828	-1.20108	-1.1851
ILMN_1218226	NM_145977.1	Slc45a3	Mus musculus solute carrier family 45, member 3 (Slc45a3), mRNA.		1.62081	1.46287	1.73176		1.21179	-1.21812	-1.16901
ILMN_2735865	NM_009708.1	Rnd2	Mus musculus Rho family GTPase 2 (Rnd2), mRNA.		1.16727	1.30273	1.42623		1.02853	-1.45128	-1.06473
ILMN_3014084	NM_009473.2	Nr1h2	Mus musculus nuclear receptor subfamily 1, group H, member 2 (Nr1h2), mRNA.		1.10688	1.06515	1.3213		1.01588	-1.19432	-1.27942
ILMN_2887104	NM_175181.3	2600010E01Rik	Mus musculus RIKEN cDNA 2600010E01 gene (2600010E01Rik), mRNA.		1.21829	1.18171	1.19419		1.00284	-1.10245	-1.11085
ILMN_2925711	NM_026268.1	Dusp6	Mus musculus dual specificity phosphatase 6 (Dusp6), mRNA.		-1.59983	-1.2069	-1.29606		-1.29606	1.19955	-1.28467
ILMN_2684316	NM_008772.4	P2ry1	Mus musculus purinergic receptor P2Y, G-protein coupled 1 (P2ry1), mRNA.		-2.10065	-1.28903	-2.20633		-2.20633	1.04062	-1.06226
ILMN_2669189	NM_023063.1	Lima1	Mus musculus LIM domain and actin binding 1 (Lima1), mRNA.		-1.37601	-1.3835	-1.31086		-1.31086	1.08095	-1.03733
ILMN_1238713	AK003256	1110001N06Rik			-1.10884	-1.30452	-1.53251		-1.53251	1.01939	-1.06748
ILMN_2552652	AK031546	6030449M12Rik			-1.24975	-1.40649	-1.2653		-1.2653	1.05321	-1.01431
ILMN_2741677	NM_007520.2	Bach1	Mus musculus BTB and CNC homology 1 (Bach1), mRNA.		-1.98684	-1.4892	-1.75441		-1.75441	1.09845	-1.03568
ILMN_3040543	NM_177912.2	AI987692	Mus musculus expressed sequence AI987692 (AI987692), mRNA.		-1.01711	1.4106	1.48323		1.48323	1.01917	-1.1265
ILMN_1231573	NM_025429.2	Serpinb1a	Mus musculus serine (or cysteine) peptidase inhibitor, clade B, member 1a (Serpinb1a), mRNA.		-1.29397	3.07423	3.07647		3.07647	1.72347	-1.05242
ILMN_1256263	NM_145358.1	Camkk2	Mus musculus calcium/calmodulin-dependent protein kinase kinase 2, beta (Camkk2), mRNA.		-1.03877	1.37292	1.41631		1.41631	1.03395	-1.05029
ILMN_2984828	NM_008529.2	Ly6e	Mus musculus lymphocyte antigen 6 complex, locus E (Ly6e), mRNA.		2.75006	2.06451	1.72031		1.72031	1.1124	-1.06025
ILMN_1244516	NM_011242.2	Rasgrp2	Mus musculus RAS, guanyl releasing protein 2 (Rasgrp2), mRNA.		1.00919	1.42272	1.39399		1.39399	1.05937	-1.04646
ILMN_1229203	AK011016	Hbb-b1			1.36262	3.04397	3.89391		3.89391	1.38213	-1.05326
ILMN_2777722	NM_152895	Jarid1b			1.2422	1.22202	1.54992		1.54992	1.12791	-1.00168
ILMN_1213616	NM_008568.2	Mcm7	Mus musculus minichromosome maintenance deficient 7 (S. cerevisiae) (Mcm7), mRNA.		1.41952	1.48842	1.98446		1.98446	1.38685	-1.00847
ILMN_2641946	NM_001001882.2	Rtel1	Mus musculus regulator of telomere elongation helicase 1 (Rtel1), mRNA.		1.14426	1.15768	1.18189		1.18189	1.05645	-1.10895
ILMN_1223862	NM_009986.3	Cux1	Mus musculus cut-like homeobox 1 (Cux1), transcript variant 1, mRNA.		1.059	1.44259	1.54564		1.54564	1.33474	-1.00652
ILMN_2824002	NM_177603.1	Frat2	Mus musculus frequently rearranged in advanced T-cell lymphomas 2 (Frat2), mRNA.		1.22339	1.53441	1.85701		1.85701	1.08978	-1.0415
ILMN_1220700	NM_153134.2	Irgq	Mus musculus immunity-related GTPase family, Q (Irgq), mRNA.		1.64477	1.44975	1.44659		1.44659	1.07163	-1.01125
ILMN_2556132	AK020492	9430077D24Rik			1.02181	1.2408	1.15019		1.15019	1.02026	-1.10482
ILMN_2545963	AK003096	Hbb-b1			1.24876	3.06909	3.80576		3.80576	1.40469	-1.07994
ILMN_1223713	NM_146124.3	Arhgap1	Mus musculus Rho GTPase activating protein 1 (Arhgap1), mRNA.		1.12563	1.22366	1.06829		1.06829	1.0056	-1.21166
ILMN_1247173	NM_021288.3	Tyms	Mus musculus thymidylate synthase (Tyms), mRNA.		1.1595	1.33178	1.34089		1.34089	1.1955	-1.10103
ILMN_3105117	NM_024262.1	1200011M11Rik	Mus musculus RIKEN cDNA 1200011M11 gene (1200011M11Rik), mRNA.		1.24393	1.18576	1.30658		1.30658	1.03406	-1.02945
ILMN_2776278	NM_008529	Ly6e			2.50189	1.85999	1.59397		1.59397	1.111	-1.00444
ILMN_2911123	NM_010575.1	Itga2b	Mus musculus integrin alpha 2b (Itga2b), mRNA.		1.16505	2.35769	2.23494		2.23494	1.12996	-1.02468
ILMN_2600078	NM_144849.1	Ankrd54	Mus musculus ankyrin repeat domain 54 (Ankrd54), mRNA.		1.27494	1.38913	1.23294		1.23294	1.08425	-1.11251
ILMN_2598703	NM_010509.1	Ifnar2	Mus musculus interferon (alpha and beta) receptor 2 (Ifnar2), mRNA.		1.32673	1.64031	1.81583		1.81583	1.15104	-1.0586
ILMN_2496658		A130086G11Rik			1.08698	1.25999	1.69428		1.69428	1.04244	-1.06314
ILMN_2719834	NM_146014.2	Ccm2	Mus musculus cerebral cavernous malformation 2 homolog (human) (Ccm2), mRNA.		1.0341	1.32926	1.46936		1.46936	1.05945	-1.1879
ILMN_1214668	AK031365	Msi2h			1.13056	1.1916	1.45689		1.45689	1.13391	-1.01732
ILMN_2485787	NM_023136	Dtymk			1.19468	1.36808	1.22657		1.22657	1.12811	-1.13485
ILMN_1252682	NM_030100	A030010B05Rik			1.24276	1.18675	1.09781		1.09781	1.02241	-1.24079
ILMN_2645763	NM_028005.3	2310047M10Rik	Mus musculus RIKEN cDNA 2310047M10 gene (2310047M10Rik), mRNA.		1.15221	1.54686	1.56993		1.56993	1.07907	-1.00044
ILMN_1255462	AK011053	Hbb-b1			1.33201	2.95894	4.9805		4.9805	1.37654	-1.05311
ILMN_1223244	AK010873	Hbb-b1			1.35796	3.15663	3.86375		3.86375	1.23192	-1.13728
ILMN_2729513	NM_016956.2	Hbb-b2	Mus musculus hemoglobin, beta adult minor chain (Hbb-b2), mRNA.		1.15675	2.02342	3.55103		3.55103	1.28567	-1.13899
ILMN_2674095	NM_134141.4	Ciapin1	Mus musculus cytokine induced apoptosis inhibitor 1 (Ciapin1), mRNA.		1.18872	1.30877	1.17669		1.17669	1.01182	-1.00002
ILMN_2494455	NM_027248	Zfp219			1.16407	1.31817	1.24689		1.24689	1.0296	-1.03535
ILMN_2529458	XM_124269.2	LOC230253			1.02899	1.46126	1.55969		1.55969	1.06807	-1.06294
ILMN_1255524	NM_001025566.1	Chka	Mus musculus choline kinase alpha (Chka), transcript variant 2, mRNA.		1.22217	1.97563	2.57494		2.57494	1.18853	-1.01969
ILMN_2786229	NM_019731.1	Nme4	Mus musculus non-metastatic cells 4, protein expressed in (Nme4), mRNA.		1.15752	1.0723	1.23668		1.23668	1.04157	-1.1598
ILMN_2665161	NM_177619.2	Myst2	Mus musculus MYST histone acetyltransferase 2 (Myst2), mRNA.		1.06595	1.19823	1.35938		1.35938	1.08578	-1.03119
ILMN_1244316	AK010993	Hbb-b1			1.3337	3.37292	4.01855		4.01855	1.3558	-1.10386
ILMN_2945400	NM_138592.1	Usp39	Mus musculus ubiquitin specific peptidase 39 (Usp39), mRNA.		1.20682	1.33532	1.11905		1.11905	1.02756	-1.0599
ILMN_2471268	NM_138592.1	Usp39	Mus musculus ubiquitin specific peptidase 39 (Usp39), mRNA.		1.25111	1.38131	1.29065		1.29065	1.0679	-1.06245
ILMN_2922334	NM_172442.2	Dtx4	Mus musculus deltex 4 homolog (Drosophila) (Dtx4), mRNA. XM_001000490		1.05013	1.32319	1.63007		1.63007	1.14876	-1.08158
ILMN_2455701	NM_018793.1	Tyk2	Mus musculus tyrosine kinase 2 (Tyk2), mRNA.		1.26086	1.22055	1.37775		1.37775	1.02517	-1.13162
ILMN_1212702	NM_008218.2	Hba-a1	Mus musculus hemoglobin alpha, adult chain 1 (Hba-a1), mRNA.		1.33261	3.27378	4.23769		4.23769	1.30739	-1.15727
ILMN_2872246	NM_025463.1	1810009A15Rik	Mus musculus RIKEN cDNA 1810009A15 gene (1810009A15Rik), mRNA.		1.20916	1.21758	1.08767		1.08767	1.0107	-1.11909
ILMN_2837226	NM_173748.2	Nudcd3	Mus musculus NudC domain containing 3 (Nudcd3), mRNA.		1.14482	1.10239	1.27118		1.27118	1.04718	-1.02988
ILMN_2740646	NM_025888.5	Kctd20	Mus musculus potassium channel tetramerisation domain containing 20 (Kctd20), mRNA. XM_923925 XM_923928 XM_923933		1.1251	1.43561	1.3706		1.3706	1.04385	-1.17423
ILMN_1248890	XM_489070	AW011738			1.26211	1.25561	1.16235		1.16235	1.01333	-1.05359
ILMN_3071104	NM_009677.3	Ap1g1	Mus musculus adaptor protein complex AP-1, gamma 1 subunit (Ap1g1), mRNA.		1.26573	1.28827	1.00208		1.00208	1.0891	-1.0128
ILMN_2731197	NM_177045.2	Cc2d1b	Mus musculus coiled-coil and C2 domain containing 1B (Cc2d1b), mRNA.		1.16871	1.40659	1.40006		1.40006	1.12866	-1.00196
ILMN_1239607	NM_138306.1	Dgkz	Mus musculus diacylglycerol kinase zeta (Dgkz), mRNA.		1.13759	1.36845	1.42594		1.42594	1.13283	-1.08389
ILMN_1239117	NM_008220.3	Hbb-b1	Mus musculus hemoglobin, beta adult major chain (Hbb-b1), mRNA.		1.35107	2.70716	3.78009		3.78009	1.41582	-1.06309
ILMN_1236718	NM_008220.3	Hbb-b1	Mus musculus hemoglobin, beta adult major chain (Hbb-b1), mRNA.		1.26268	3.13083	3.76498		3.76498	1.3139	-1.02903
ILMN_1216452	NM_008220.3	Hbb-b1	Mus musculus hemoglobin, beta adult major chain (Hbb-b1), mRNA.		1.37258	3.4503	4.28672		4.28672	1.25048	-1.14467
ILMN_2871412	NM_011319.1	Sars	Mus musculus seryl-aminoacyl-tRNA synthetase (Sars), mRNA.		1.10008	1.23349	1.46434		1.46434	1.10243	-1.01625
ILMN_1224114	NM_010744.3	Tmed1	Mus musculus transmembrane emp24 domain containing 1 (Tmed1), mRNA.		1.17411	1.4931	1.36525		1.36525	1.09774	-1.01791
ILMN_2841290	NM_009396.1	Tnfaip2	Mus musculus tumor necrosis factor, alpha-induced protein 2 (Tnfaip2), mRNA.		1.67154	2.70692	2.20831		2.20831	1.1438	-1.02116
ILMN_2474858	NM_009396.1	Tnfaip2	Mus musculus tumor necrosis factor, alpha-induced protein 2 (Tnfaip2), mRNA.		1.62485	2.67124	2.20908		2.20908	1.23716	-1.0303
ILMN_1259561	NM_011156.2	Prep	Mus musculus prolyl endopeptidase (Prep), mRNA.		1.08867	1.32186	1.18367		1.18367	1.06819	-1.11494
ILMN_2739128	NM_144525	1110039B18Rik			1.09972	1.18082	1.32227		1.32227	1.00531	-1.21245
ILMN_1228352	NM_138592.3	Usp39	Mus musculus ubiquitin specific peptidase 39 (Usp39), mRNA.		1.21535	1.31804	1.18168		1.18168	1.08421	-1.07945
ILMN_2818189	NM_011869.2	Med24	Mus musculus mediator complex subunit 24 (Med24), mRNA.		1.26364	1.27486	1.37159		1.37159	1.08409	-1.02613
ILMN_3096287	NM_029510.1	Bcor	Mus musculus Bcl6 interacting corepressor (Bcor), transcript variant a, mRNA.		1.03957	1.11513	1.44582		1.44582	1.05938	-1.04934
ILMN_1235687	NM_138676.2	Shkbp1	Mus musculus Sh3kbp1 binding protein 1 (Shkbp1), mRNA.		1.13687	1.48697	1.56901		1.56901	1.08194	-1.06878
ILMN_1228231	NM_025366.2	Chchd1	Mus musculus coiled-coil-helix-coiled-coil-helix domain containing 1 (Chchd1), mRNA.		-1.10117	-1.18675	-1.2468		1.16331	1.0612	-1.01912
ILMN_1215810	NM_026902.3	Mcts1	Mus musculus malignant T cell amplified sequence 1 (Mcts1), mRNA.		-1.08966	-1.23184	-1.42047		1.18648	1.14484	-1.01634
ILMN_2632940	NM_009460	Sumo1			-1.04654	-1.05337	-1.26459		1.50492	1.30785	-1.02418
ILMN_1218277	NM_146492.1	Olfr724	Mus musculus olfactory receptor 724 (Olfr724), mRNA.		-1.23825	-1.11468	-1.11995		1.02088	1.08146	-1.00892
ILMN_2584985	AK089900	F830048D03Rik			-1.12131	-1.22653	-1.23849		1.0245	1.00933	-1.20691
ILMN_3143621	NM_001004187.1	2610020H08Rik	Mus musculus RIKEN cDNA 2610020H08 gene (2610020H08Rik), transcript variant 1, mRNA.		-1.10009	-1.16532	-1.36918		1.05082	1.09133	-1.07149
ILMN_2450096	NM_013705.1	Zfp30	Mus musculus zinc finger protein 30 (Zfp30), mRNA.		-1.27665	-1.32393	-1.18735		1.20303	1.01499	-1.00317
ILMN_2807750	NM_026643.2	2410017P07Rik	Mus musculus RIKEN cDNA 2410017P07 gene (2410017P07Rik), mRNA.		-1.06792	-1.36348	-1.65849		1.12939	1.10854	-1.0984
ILMN_2781596	NM_010959.1	Oit3	Mus musculus oncoprotein induced transcript 3 (Oit3), mRNA.		-1.06721	-1.32616	-1.28248		1.35	1.21524	-1.00352
ILMN_1229936	NM_146018.1	Flcn	Mus musculus folliculin (Flcn), mRNA.		-1.34429	-1.73939	-1.59323		1.18038	1.00202	-1.06347
ILMN_2632942	NM_009460.2	Sumo1	Mus musculus SMT3 suppressor of mif two 3 homolog 1 (yeast) (Sumo1), mRNA.		-1.11538	-1.0388	-1.21734		1.38203	1.26578	-1.06048
ILMN_1253602	AK035814	9630007E23Rik			1.03028	1.39263	1.39637		1.05651	1.00348	-1.28527
ILMN_1222821	NM_133185.2	Rogdi	Mus musculus rogdi homolog (Drosophila) (Rogdi), mRNA.		1.28946	1.38669	1.4735		1.0549	1.00687	-1.03336
ILMN_1252400	NM_029682.4	Stambpl1	Mus musculus Stam binding protein like 1 (Stambpl1), mRNA.		1.19757	1.61929	1.55359		1.03138	1.18158	-1.09786
ILMN_1255416	NM_010738.2	Ly6a	Mus musculus lymphocyte antigen 6 complex, locus A (Ly6a), mRNA.		19.227	4.76328	1.88462		1.14344	1.04585	-1.32468
ILMN_2771182	NM_023124	H2-Q8			3.27137	2.32047	1.95048		1.12374	1.07507	-1.02404
ILMN_2769811	NM_173382	2810046L04Rik			1.17132	1.25504	1.34801		1.07761	1.03686	-1.11183
ILMN_2779703	NM_007948.1	Ercc1	Mus musculus excision repair cross-complementing rodent repair deficiency, complementation group 1 (Ercc1), mRNA.		1.02023	1.3668	1.64796		1.00603	1.19256	-1.11082
ILMN_2549494	AK007865	Prep			1.18078	1.34414	1.44897		1.03003	1.08642	-1.01614
ILMN_2486267	NM_019949.1	Ube2l6	Mus musculus ubiquitin-conjugating enzyme E2L 6 (Ube2l6), mRNA.		2.11357	1.5384	1.39002		1.22877	1.04042	-1.06464
ILMN_2707510	NM_007489.3	Arntl	Mus musculus aryl hydrocarbon receptor nuclear translocator-like (Arntl), mRNA.		2.56765	2.36819	2.64182		1.12059	1.04858	-1.03063
ILMN_2669714	NM_001038492.1	Ctsa	Mus musculus cathepsin A (Ctsa), transcript variant 2, mRNA.		1.57707	2.3316	1.98979		1.06117	1.14905	-1.00043
ILMN_1214412	NM_133738.1	Antxr2	Mus musculus anthrax toxin receptor 2 (Antxr2), mRNA.		1.16327	1.41178	1.38791		1.08586	1.04351	-1.06381
ILMN_2727799	NM_172275.1	Trafd1	Mus musculus TRAF type zinc finger domain containing 1 (Trafd1), mRNA.		1.83864	1.46951	1.48843		1.1657	1.03032	-1.0173
ILMN_2766596	NM_146041.2	Gmds	Mus musculus GDP-mannose 4, 6-dehydratase (Gmds), mRNA.		1.32432	1.52583	1.88867		1.05189	1.27681	-1.04014
ILMN_1229273	NM_009499.1	Vasp	Mus musculus vasodilator-stimulated phosphoprotein (Vasp), mRNA.		1.16342	1.1875	1.23713		1.01237	1.00458	-1.05253
ILMN_2884728	NM_009326.1	Tcea2	Mus musculus transcription elongation factor A (SII), 2 (Tcea2), mRNA.		1.07811	1.19749	1.27329		1.0271	1.01566	-1.07583
ILMN_2510694	NM_138314.2	Nme7	Mus musculus non-metastatic cells 7, protein expressed in (nucleoside-diphosphate kinase) (Nme7), transcript variant 1, mRNA.		-1.1624	-1.87754	-1.77761		-1.77761	-1.12597	1.12137
ILMN_3144164	NM_001081212.1	Irs2	Mus musculus insulin receptor substrate 2 (Irs2), mRNA.		-2.23396	-1.90571	-1.17446		-1.17446	-1.23216	1.06944
ILMN_2780489	NM_010209.1	Fh1	Mus musculus fumarate hydratase 1 (Fh1), mRNA.		-1.17745	-1.32687	-1.85849		-1.85849	-1.09048	1.01142
ILMN_3112011	NM_130447.2	Dusp16	Mus musculus dual specificity phosphatase 16 (Dusp16), transcript variant A1, mRNA.		-1.36676	-1.14984	-1.65845		-1.65845	-1.01934	1.09191
ILMN_1227817	NM_170687.3	Ank3	Mus musculus ankyrin 3, epithelial (Ank3), transcript variant 6, mRNA.		-1.29896	-2.20536	-2.16477		-2.16477	-1.03209	1.04944
ILMN_2770438	NM_027250	2010305A19Rik			-1.37908	-1.35578	-1.23712		-1.23712	-1.11628	1.02779
ILMN_1252992	AK080118	A530064L23Rik			-1.35918	-1.5096	-1.05342		-1.05342	-1.08361	1.01776
ILMN_1216439	XM_979472.1	1700084E18Rik	PREDICTED: Mus musculus RIKEN cDNA 1700084E18 gene (1700084E18Rik), mRNA.		-1.25058	-1.1168	-1.17794		-1.17794	-1.08056	1.04787
ILMN_1238777	NM_008890.1	Pnmt	Mus musculus phenylethanolamine-N-methyltransferase (Pnmt), mRNA.		-1.19421	-1.19951	-1.08028		-1.08028	-1.00802	1.00814
ILMN_1225056	NM_177870.4	Slc5a6	Mus musculus solute carrier family 5 (sodium-dependent vitamin transporter), member 6 (Slc5a6), mRNA.		-1.46866	-1.3737	-1.58357		-1.58357	-1.00462	1.16589
ILMN_2767615	NM_009721.4	Atp1b1	Mus musculus ATPase, Na+/K+ transporting, beta 1 polypeptide (Atp1b1), mRNA.		-1.21432	-1.47749	-1.90427		-1.90427	-1.24437	1.12522
ILMN_1230398	AK037499	A130022A09Rik			-1.49301	-1.54205	1.20167		1.20167	-1.08996	1.21869
ILMN_2667384	NM_008135.4	Slc6a9	Mus musculus solute carrier family 6 (neurotransmitter transporter, glycine), member 9 (Slc6a9), mRNA.		-1.08959	1.20382	1.36886		1.36886	-1.19686	1.05871
ILMN_2846803	NM_145358.1	Camkk2	Mus musculus calcium/calmodulin-dependent protein kinase kinase 2, beta (Camkk2), mRNA.		-1.02969	1.23747	1.22184		1.22184	-1.05693	1.06332
ILMN_1240309	AK090191	G630014P16Rik			1.1992	1.2617	1.39265		1.39265	-1.01475	1.04764
ILMN_1231868	NM_197995.2	Arl16	Mus musculus ADP-ribosylation factor-like 16 (Arl16), mRNA.		1.1657	1.29942	1.18969		1.18969	-1.0804	1.06411
ILMN_1255832	NM_153134.2	Irgq	Mus musculus immunity-related GTPase family, Q (Irgq), mRNA.		1.4583	1.64868	1.5495		1.5495	-1.13823	1.09442
ILMN_2893187	NM_207670.1	Gripap1	Mus musculus GRIP1 associated protein 1 (Gripap1), mRNA.		1.14701	1.21488	1.07801		1.07801	-1.06453	1.08564
ILMN_1235016	NM_177771.5	Klhl18	Mus musculus kelch-like 18 (Drosophila) (Klhl18), mRNA.		1.04356	1.1117	1.19804		1.19804	-1.2272	1.06227
ILMN_1231720	NM_013866.2	Zfp385a	Mus musculus zinc finger protein 385A (Zfp385a), mRNA.		1.12469	1.25252	1.44733		1.44733	-1.07335	1.03681
ILMN_1225300	NM_181328.2	Slc25a29	Mus musculus solute carrier family 25 (mitochondrial carrier, palmitoylcarnitine transporter), member 29 (Slc25a29), mRNA.		1.09302	1.10808	1.29925		1.29925	-1.1116	1.01834
ILMN_3106053	NM_008202.2	Slc39a7	Mus musculus solute carrier family 39 (zinc transporter), member 7 (Slc39a7), transcript variant 1, mRNA.		1.31766	1.31521	1.5594		1.5594	-1.09038	1.07188
ILMN_2508416	NM_015830	Solh			1.3958	1.43035	1.27705		1.27705	-1.08046	1.05371
ILMN_1230860	AK031689	Rpo1-4			1.16125	1.26268	1.52197		1.52197	-1.02155	1.0319
ILMN_2964344	NM_172624.1	Dpp9	Mus musculus dipeptidylpeptidase 9 (Dpp9), mRNA.		1.17048	1.28647	1.60686		1.60686	-1.34963	1.03047
ILMN_1226639	XM_485132	BC006779			1.47539	1.23603	1.31861		1.31861	-1.03399	1.00344
ILMN_2624358	XM_485295	Cyb561d1			1.18979	1.13018	1.26925		1.26925	-1.04838	1.00932
ILMN_2501601	NM_020285.1	Tssc4	Mus musculus tumor-suppressing subchromosomal transferable fragment 4 (Tssc4), transcript variant 1, mRNA.		1.26066	1.21578	1.13893		1.13893	-1.09748	1.02973
ILMN_2948649	NM_198298.1	Helz	Mus musculus helicase with zinc finger domain (Helz), mRNA.		1.18221	1.38609	1.47445		1.47445	-1.00219	1.10144
ILMN_1242066	NM_013853.1	Abcf2	Mus musculus ATP-binding cassette, sub-family F (GCN20), member 2 (Abcf2), nuclear gene encoding mitochondrial protein, mRNA.		1.16383	1.3086	1.26027		1.26027	-1.00542	1.04163
ILMN_2790512	NM_144525.2	1110039B18Rik	Mus musculus RIKEN cDNA 1110039B18 gene (1110039B18Rik), mRNA.		1.05589	1.13952	1.25117		1.25117	-1.04812	1.03304
ILMN_1234241	NM_029844.3	Mrap	Mus musculus melanocortin 2 receptor accessory protein (Mrap), mRNA.		1.34481	1.48834	1.03265		1.03265	-1.04639	1.01328
ILMN_1224380	NM_019650.2	Gosr2	Mus musculus golgi SNAP receptor complex member 2 (Gosr2), mRNA.		1.17755	1.1961	1.16631		1.16631	-1.22382	1.00389
ILMN_2650725	NM_198113.2	Ssh3	Mus musculus slingshot homolog 3 (Drosophila) (Ssh3), mRNA.		1.23093	1.55929	1.59278		1.59278	-1.04101	1.32934
ILMN_2728034	NM_007596.2	Caml	Mus musculus calcium modulating ligand (Caml), mRNA.		1.14058	1.12615	1.17343		1.17343	-1.00927	1.01668
ILMN_2968032	NM_027236.1	2010003J03Rik	Mus musculus RIKEN cDNA 2010003J03 gene (2010003J03Rik), mRNA.		1.14781	1.50389	1.05916		1.05916	-1.00644	1.01181
ILMN_2588860	NM_001033294.2	Ddx31	Mus musculus DEAD/H (Asp-Glu-Ala-Asp/His) box polypeptide 31 (Ddx31), mRNA.		1.22194	1.29699	1.28423		1.28423	-1.02774	1.01009
ILMN_2742667	NM_052993.2	C1galt1	Mus musculus core 1 synthase, glycoprotein-N-acetylgalactosamine 3-beta-galactosyltransferase, 1 (C1galt1), mRNA.		1.31219	1.51915	1.01198		1.01198	-1.03973	1.04864
ILMN_2528345	NM_001039198.1	Zfhx2	Mus musculus zinc finger homeobox 2 (Zfhx2), mRNA.		1.0443	1.16107	1.32879		1.32879	-1.25642	1.00091
ILMN_2723483	NM_009086.1	Rpo1-2	Mus musculus RNA polymerase 1-2 (Rpo1-2), mRNA.		1.06597	1.21302	1.19628		1.19628	-1.17618	1.06803
ILMN_2785558	NM_172462.4	Zfp11	Mus musculus zinc finger protein 11 (Zfp11), mRNA.		1.11763	1.05819	1.18405		1.18405	-1.01885	1.04212
ILMN_1225615	NM_031405.1	Ars2	Mus musculus arsenate resistance protein 2 (Ars2), mRNA.		1.08711	1.16404	1.26163		1.26163	-1.04493	1.04058
ILMN_1214945	NM_198649.2	Ablim3	Mus musculus actin binding LIM protein family, member 3 (Ablim3), mRNA.		1.09635	1.06539	1.07641		1.07641	-1.16728	1.06301
ILMN_2820297	NM_028811.1	Elp3	Mus musculus elongation protein 3 homolog (S. cerevisiae) (Elp3), mRNA.		1.11574	1.17334	1.23976		1.23976	-1.02772	1.11852
ILMN_2423617	NM_053255	Elac1			1.17034	1.0435	1.09397		1.09397	-1.08883	1.00004
ILMN_2781835	NM_172518.2	Fbxo42	Mus musculus F-box protein 42 (Fbxo42), mRNA.		1.0118	1.11911	1.33304		1.33304	-1.03585	1.00219
ILMN_1245874	NM_011202.2	Ptpn11	Mus musculus protein tyrosine phosphatase, non-receptor type 11 (Ptpn11), mRNA.		1.09282	1.19101	1.25067		1.25067	-1.06221	1.01529
ILMN_2756023	NM_153565.1	Pcsk9	Mus musculus proprotein convertase subtilisin/kexin type 9 (Pcsk9), mRNA.		1.00362	1.58831	1.46778		1.46778	-1.01826	1.20913
ILMN_2790241	NM_022331.1	Herpud1	Mus musculus homocysteine-inducible, endoplasmic reticulum stress-inducible, ubiquitin-like domain member 1 (Herpud1), mRNA.		-2.04452	-1.79553	-1.54812		1.07938	-1.05004	1.11532
ILMN_2790246	NM_022331.1	Herpud1	Mus musculus homocysteine-inducible, endoplasmic reticulum stress-inducible, ubiquitin-like domain member 1 (Herpud1), mRNA.		-2.049	-1.71968	-1.48836		1.01454	-1.10688	1.10171
ILMN_1259075	NM_138314.2	Nme7	Mus musculus non-metastatic cells 7, protein expressed in (nucleoside-diphosphate kinase) (Nme7), transcript variant 1, mRNA.		-1.25013	-1.59458	-1.82568		1.05206	-1.03802	1.13987
ILMN_2653284	NM_031251.4	Ctns	Mus musculus cystinosis, nephropathic (Ctns), mRNA.		-1.20962	-1.29784	-1.10726		1.11169	-1.07488	1.11328
ILMN_2786567	NM_029447.1	Nln	Mus musculus neurolysin (metallopeptidase M3 family) (Nln), mRNA.		-1.16637	-1.47017	-1.58319		1.06617	-1.05505	1.05002
ILMN_2869524	NM_027250.2	2010305A19Rik	Mus musculus RIKEN cDNA 2010305A19 gene (2010305A19Rik), mRNA.		-1.23871	-1.31474	-1.13894		1.04266	-1.07901	1.17358
ILMN_2756628	NM_026442.2	2010110K16Rik	Mus musculus RIKEN cDNA 2010110K16 gene (2010110K16Rik), mRNA.		-1.07379	-1.21991	-1.21593		1.19343	-1.02828	1.02542
ILMN_1223017	AK018829	Mrps5			-1.09593	-1.2279	-1.16239		1.01819	-1.0103	1.0056
ILMN_2598478	NM_011430.2	Sncg	Mus musculus synuclein, gamma (Sncg), mRNA.		-1.18204	-1.25798	-1.15044		1.06756	-1.02429	1.08642
ILMN_2435451	NM_023544	1700027M01Rik			-1.41933	-1.11388	-1.20347		1.13749	-1.00004	1.08979
ILMN_2517290	NM_008378.2	Impact	Mus musculus imprinted and ancient (Impact), mRNA.		-1.24304	-1.11299	-1.34955		1.0118	-1.00091	1.04663
ILMN_1237964	NM_013709.4	Sh3yl1	Mus musculus Sh3 domain YSC-like 1 (Sh3yl1), mRNA.		-1.19359	-1.33064	-1.40046		1.16282	-1.06381	1.03483
ILMN_2604383	NM_007824.2	Cyp7a1	Mus musculus cytochrome P450, family 7, subfamily a, polypeptide 1 (Cyp7a1), mRNA.		-1.36923	-1.95432	-8.34727		1.87585	-1.16728	1.24759
ILMN_2642339	NM_011393.2	Slc1a2	Mus musculus solute carrier family 1 (glial high affinity glutamate transporter), member 2 (Slc1a2), transcript variant 3, mRNA.		-1.30895	-1.51151	-1.7958		1.08652	-1.10578	1.03204
ILMN_1242772	NM_029475.1	Adal	Mus musculus adenosine deaminase-like (Adal), mRNA. XM_900859 XM_900862 XM_917792 XM_925262 XM_925265 XM_925269 XM_925272 XM_925275 XM_986097 XM_986134 XM_986169 XM_986201 XM_986236 XM_986298		-1.09644	-1.23465	-1.55652		1.05074	-1.03586	1.04709
ILMN_1241720		9430081H08Rik			-1.18048	-1.03912	-1.15814		1.13115	-1.08032	1.00033
ILMN_2644504	NM_201239	Rnase4			-1.13661	-1.27836	-1.28887		1.04133	-1.05971	1.09109
ILMN_2964324	NM_010518.2	Igfbp5	Mus musculus insulin-like growth factor binding protein 5 (Igfbp5), mRNA.		-1.87314	-2.66491	-1.55918		1.37301	-1.02813	1.17879
ILMN_1254358	NM_010518.2	Igfbp5	Mus musculus insulin-like growth factor binding protein 5 (Igfbp5), mRNA.		-1.84026	-2.76119	-1.50721		1.40399	-1.00806	1.33206
ILMN_2893321	NM_177869.3	AI847670	Mus musculus expressed sequence AI847670 (AI847670), mRNA.		-1.13098	-1.34888	-1.39902		1.12575	-1.07236	1.00891
ILMN_2753924	NM_025430.2	Mrpl35	Mus musculus mitochondrial ribosomal protein L35 (Mrpl35), nuclear gene encoding mitochondrial protein, mRNA.		1.0706	-1.40526	-1.69538		1.13727	-1.02705	1.0526
ILMN_1251808	AK013497	Capn10			1.01283	-1.42655	-1.01032		1.10857	-1.00392	1.07944
ILMN_2612125	NM_133962.3	Arhgef18	Mus musculus rho/rac guanine nucleotide exchange factor (GEF) 18 (Arhgef18), mRNA.		1.08575	1.26443	1.53904		1.03212	-1.05124	1.13495
ILMN_2795854	NM_138743.2	1190017O12Rik	Mus musculus RIKEN cDNA 1190017O12 gene (1190017O12Rik), mRNA.		1.12265	1.21192	1.14591		1.04313	-1.13927	1.02888
ILMN_2826264	NM_172702.1	Serinc2	Mus musculus serine incorporator 2 (Serinc2), mRNA.		1.39402	1.61216	1.39828		1.05722	-1.11324	1.01493
ILMN_1253062	NM_173767.2	Insc	Mus musculus inscuteable homolog (Drosophila) (Insc), mRNA.		1.6653	1.73199	1.26785		1.00157	-1.03105	1.07879
ILMN_2542476	NM_001004364.2	Ddef2	Mus musculus development and differentiation enhancing factor 2 (Ddef2), transcript variant 2, mRNA.		1.37093	1.15048	1.47448		1.114	-1.05614	1.00949
ILMN_2951682	NM_172496.2	Cobl	Mus musculus cordon-bleu (Cobl), mRNA.		-1.04449	-1.07532	-1.01227		-1.01227	1.20316	1.89584
ILMN_2602597	NM_021506.2	Sh3rf1	Mus musculus SH3 domain containing ring finger 1 (Sh3rf1), mRNA.		-1.27852	-1.32541	-1.07853		-1.07853	1.20524	1.1332
ILMN_2763679	NM_172579.1	Sipa1l1	Mus musculus signal-induced proliferation-associated 1 like 1 (Sipa1l1), mRNA.		-1.16061	-1.13698	-1.16282		-1.16282	1.23108	1.18614
ILMN_1228374	NM_023063.1	Lima1	Mus musculus LIM domain and actin binding 1 (Lima1), mRNA.		-1.44618	-1.81222	-1.44897		-1.44897	1.09576	1.13259
ILMN_1228796	NM_023179.3	Atp6v1g2	Mus musculus ATPase, H+ transporting, lysosomal V1 subunit G2 (Atp6v1g2), mRNA.		-1.08907	-1.05099	-1.08565		-1.08565	1.29226	1.23963
ILMN_1244099	XM_001476627.1	LOC100041388	PREDICTED: Mus musculus similar to ORF1 (LOC100041388), mRNA.		-1.15652	-1.26253	-1.33766		-1.33766	1.21852	1.00878
ILMN_2873444	NM_026346.1	Fbxo32	Mus musculus F-box protein 32 (Fbxo32), mRNA.		-1.37652	-1.32669	-1.48337		-1.48337	1.30125	1.1188
ILMN_1251968	AK045826	B230312L03Rik			-1.72815	-1.60667	-1.11773		-1.11773	1.07889	1.20358
ILMN_2764551	NM_183405.1	Cox6b2	Mus musculus cytochrome c oxidase subunit VIb polypeptide 2 (Cox6b2), mRNA.		-1.23376	-2.14849	-3.1339		-3.1339	1.29158	1.05023
ILMN_1250760	AK043055	Masp1			-1.08227	-1.25162	-1.18787		-1.18787	1.08183	1.12702
ILMN_3008110	NM_013456.1	Actn3	Mus musculus actinin alpha 3 (Actn3), mRNA.		-1.52975	-1.78559	-1.74064		-1.74064	1.09893	1.14569
ILMN_1256444	XM_135264.4	Osr1			-1.10864	-1.18717	-1.27921		-1.27921	1.17356	1.03782
ILMN_2987862	NM_011066.1	Per2	Mus musculus period homolog 2 (Drosophila) (Per2), mRNA.		-1.5546	-1.33077	-2.46129		-2.46129	1.12631	1.41285
ILMN_1260038	NM_007917.3	Eif4e	Mus musculus eukaryotic translation initiation factor 4E (Eif4e), mRNA.		-1.08862	-1.27639	-1.10114		-1.10114	1.02265	1.05081
ILMN_1229035	NM_146170.3	C87436	Mus musculus expressed sequence C87436 (C87436), mRNA.		-1.25272	-1.23878	-1.05954		-1.05954	1.05688	1.15598
ILMN_3120194	NM_178754.2	Arhgap6	Mus musculus Rho GTPase activating protein 6 (Arhgap6), transcript variant 2, mRNA.		-1.26498	-1.30343	-1.3111		-1.3111	1.03653	1.01963
ILMN_1249378	NM_011498.4	Bhlhb2	Mus musculus basic helix-loop-helix domain containing, class B2 (Bhlhb2), mRNA.		-1.41671	-1.42051	-1.22627		-1.22627	1.26718	1.1481
ILMN_2650008	NM_010195.2	Lgr5	Mus musculus leucine rich repeat containing G protein coupled receptor 5 (Lgr5), mRNA.		-1.56162	-1.38113	-1.44624		-1.44624	1.12672	1.10651
ILMN_1225224	NM_025978.2	Ttc14			-1.10685	-1.22397	-1.38015		-1.38015	1.02372	1.1332
ILMN_2605819	NM_028133.1	Egln3	Mus musculus EGL nine homolog 3 (C. elegans) (Egln3), mRNA.		-1.36815	1.85932	-1.08617		-1.08617	3.10081	2.1994
ILMN_2766592	NM_001081337.1	Sipa1l2	Mus musculus signal-induced proliferation-associated 1 like 2 (Sipa1l2), mRNA.		-1.29672	1.11298	-1.06693		-1.06693	1.41712	1.3167
ILMN_2490820		2310005L22Rik			-1.34651	-1.08341	1.22683		1.22683	1.45953	1.57355
ILMN_2749595	NM_198411.2	2610204M08Rik	Mus musculus RIKEN cDNA 2610204M08 gene (2610204M08Rik), mRNA.		-1.25388	-1.13643	1.0046		1.0046	1.38049	1.57548
ILMN_2780760	NM_016670.2	Pknox1	Mus musculus Pbx/knotted 1 homeobox (Pknox1), mRNA.		-1.08184	-1.11413	1.02105		1.02105	1.25236	1.16247
ILMN_3159435	NM_183151.1	Mid1	Mus musculus midline 1 (Mid1), transcript variant 2, mRNA.		1.01644	-1.02959	1.65877		1.65877	2.1193	2.30103
ILMN_2774410	NM_001082543.1	Stfa1	Mus musculus stefin A1 (Stfa1), mRNA.		-1.06822	31.1442	56.1491		56.1491	15.1056	7.66131
ILMN_1213149		1110029L17Rik			-1.09892	1.40508	1.4942		1.4942	1.19911	1.1496
ILMN_2619330	NM_013807.1	Plk3			-1.46629	1.12059	1.14082		1.14082	1.50476	1.93864
ILMN_2655907	NM_033269.2	Chrm3	Mus musculus cholinergic receptor, muscarinic 3, cardiac (Chrm3), mRNA.		-1.18405	1.23678	1.53449		1.53449	2.04441	2.8329
ILMN_1260585	NM_001082545.1	Stfa2	Mus musculus stefin A2 (Stfa2), mRNA. XM_148531 XM_915403		-1.09673	22.7573	34.1247		34.1247	8.17357	4.39205
ILMN_1234314	XM_001476909.1	LOC100046853	PREDICTED: Mus musculus similar to heterogeneous nuclear ribonucleoprotein K (LOC100046853), mRNA.		-1.02503	1.60851	1.81051		1.81051	1.33386	1.07223
ILMN_2708906	NM_010893.2	Neu1	Mus musculus neuraminidase 1 (Neu1), mRNA.		-1.23895	1.03815	1.15273		1.15273	1.32273	1.42317
ILMN_2645672	XM_001475733.1	LOC433745	PREDICTED: Mus musculus similar to ribosomal protein L3 (LOC433745), mRNA.		-1.00767	1.29553	1.4906		1.4906	1.19888	1.13492
ILMN_1225233	NM_026862.3	Cd177	Mus musculus CD177 antigen (Cd177), mRNA.		-1.00718	6.54147	9.51366		9.51366	3.31047	2.00043
ILMN_1254634	NM_153420.2	Acpl2	Mus musculus acid phosphatase-like 2 (Acpl2), mRNA.		-1.0969	1.23473	1.67563		1.67563	1.06593	1.07995
ILMN_2967255	NM_028842.1	1700045I19Rik	Mus musculus RIKEN cDNA 1700045I19 gene (1700045I19Rik), mRNA.		-1.04432	2.31864	2.87841		2.87841	5.81823	13.5064
ILMN_2491202	NM_011979.1	Vnn3	Mus musculus vanin 3 (Vnn3), mRNA.		-1.04539	5.54405	1.93065		1.93065	1.22486	1.15259
ILMN_2721357	NM_172589.2	Lhfpl2	Mus musculus lipoma HMGIC fusion partner-like 2 (Lhfpl2), mRNA.		-1.16287	1.06059	1.03047		1.03047	1.55571	1.26831
ILMN_2599997	NM_011308.2	Ncor1	Mus musculus nuclear receptor co-repressor 1 (Ncor1), mRNA.		-1.13748	1.04816	1.06751		1.06751	1.47522	1.77631
ILMN_2967750	NM_028113.1	2600011E07Rik	Mus musculus RIKEN cDNA 2600011E07 gene (2600011E07Rik), mRNA.		-1.21841	1.51128	1.13088		1.13088	2.69492	2.23853
ILMN_1250599	AK043227	Pglyrp			-1.03037	2.36739	3.50694		3.50694	1.676	1.31179
ILMN_1218761	NM_145503.1	Lzts2	Mus musculus leucine zipper, putative tumor suppressor 2 (Lzts2), mRNA.		1.30719	1.37235	1.41807		1.41807	1.05608	1.00047
ILMN_2743650	NM_028385.1	Setd5	Mus musculus SET domain containing 5 (Setd5), mRNA.		1.10473	1.26957	1.16338		1.16338	1.10716	1.00294
ILMN_2450031	AK081191.1	scl0004020.1_31			1.36887	1.78029	1.4275		1.4275	1.20238	1.27545
ILMN_2626648	XM_359275.1	2005-09-01			1.10127	1.87698	2.23967		2.23967	1.6405	1.29205
ILMN_2763206	NM_018825.3	Sh2b2	Mus musculus SH2B adaptor protein 2 (Sh2b2), mRNA.		1.13331	1.41967	1.4083		1.4083	1.15772	1.036
ILMN_2669441	NM_011431.2	Eftud2	Mus musculus elongation factor Tu GTP binding domain containing 2 (Eftud2), mRNA.		1.15198	1.2237	1.47935		1.47935	1.16116	1.07469
ILMN_2863390	NM_010184.1	Fcer1a	Mus musculus Fc receptor, IgE, high affinity I, alpha polypeptide (Fcer1a), mRNA.		1.05113	1.57125	1.73918		1.73918	1.19731	1.03671
ILMN_2794796	NM_148952.1	E2f4	Mus musculus E2F transcription factor 4 (E2f4), mRNA.		1.44989	1.63033	1.56117		1.56117	1.29289	1.33441
ILMN_2600421	NM_010824.1	Mpo	Mus musculus myeloperoxidase (Mpo), nuclear gene encoding mitochondrial protein, mRNA.		4.07016	159.628	168.621		168.621	71.4244	36.5179
ILMN_1220236	NM_007800.1	Ctsg	Mus musculus cathepsin G (Ctsg), mRNA.		1.8917	78.2684	82.7197		82.7197	26.1742	14.2243
ILMN_2633148	NM_028121.1	Adpgk			1.3858	3.57838	3.60261		3.60261	2.03505	1.59722
ILMN_2630769	NM_021538.1	Cope	Mus musculus coatomer protein complex, subunit epsilon (Cope), mRNA.		1.15341	1.22691	1.49536		1.49536	1.03259	1.06346
ILMN_2944646	NM_021538.1	Cope	Mus musculus coatomer protein complex, subunit epsilon (Cope), mRNA.		1.06374	1.23949	1.39532		1.39532	1.05774	1.08877
ILMN_3021272	NM_001038587.1	Adar	Mus musculus adenosine deaminase, RNA-specific (Adar), transcript variant 1, mRNA.		1.62221	1.94369	1.72683		1.72683	1.23661	1.15714
ILMN_1223598	NM_033218.1	Srebf2	Mus musculus sterol regulatory element binding factor 2 (Srebf2), mRNA.		1.18956	1.551	1.59538		1.59538	1.21132	1.33484
ILMN_2884610	NM_028000.1	Ppapdc1	Mus musculus phosphatidic acid phosphatase type 2 domain containing 1 (Ppapdc1), mRNA.		1.11367	1.64574	1.47497		1.47497	1.10549	1.10495
ILMN_2908435	NM_023785.1	Ppbp	Mus musculus pro-platelet basic protein (Ppbp), mRNA.		3.73346	17.8894	13.3776		13.3776	4.57411	2.54407
ILMN_1229531	NM_010631.2	Kifc3	Mus musculus kinesin family member C3 (Kifc3), mRNA.		1.25419	1.42875	1.70791		1.70791	1.05757	1.07033
ILMN_1223261	AK005137	Mkrn1			1.21391	1.21264	1.24696		1.24696	1.13256	1.12574
ILMN_1245757	NM_053179.3	Nans	Mus musculus N-acetylneuraminic acid synthase (sialic acid synthase) (Nans), mRNA.		1.34755	2.01992	1.86002		1.86002	1.51808	1.30798
ILMN_2466052		1700019H03Rik			1.32409	1.8804	1.42104		1.42104	1.19536	1.13748
ILMN_2986978	NM_176996.3	Smo	Mus musculus smoothened homolog (Drosophila) (Smo), mRNA.		1.08809	1.32583	1.50786		1.50786	1.09636	1.06138
ILMN_1239077	NM_023268.2	Qsox1	Mus musculus quiescin Q6 sulfhydryl oxidase 1 (Qsox1), transcript variant 2, mRNA.		1.17181	1.50834	2.178		2.178	1.12741	1.51751
ILMN_2540489	XR_002058.1	EG667190	PREDICTED: Mus musculus predicted gene, EG667190 (EG667190), misc RNA.		1.1098	1.79	1.86514		1.86514	1.58935	1.24083
ILMN_1236762	NM_008148.3	Gp5	Mus musculus glycoprotein 5 (platelet) (Gp5), mRNA.		1.51738	4.39488	4.92249		4.92249	1.32859	1.06747
ILMN_1221700	NM_015779.2	Ela2	Mus musculus elastase 2, neutrophil (Ela2), mRNA.		1.81824	65.2741	72.6078		72.6078	26.0866	12.9936
ILMN_1219084	XR_035285.1	1700052K11Rik	PREDICTED: Mus musculus RIKEN cDNA 1700052K11 gene (1700052K11Rik), misc RNA.		1.38509	1.36393	1.34418		1.34418	1.19397	1.20047
ILMN_2742455	NM_133801.2	Gtf2f1	Mus musculus general transcription factor IIF, polypeptide 1 (Gtf2f1), mRNA.		1.27117	1.60689	1.26243		1.26243	1.12517	1.04339
ILMN_2724386	XM_001478127.1	LOC100046898	PREDICTED: Mus musculus similar to Cell division cycle 34 homolog (S. cerevisiae) (LOC100046898), mRNA.		1.3571	1.69011	1.3052		1.3052	1.05922	1.07014
ILMN_2467007		2810484G07Rik			2.07619	9.34479	7.35125		7.35125	1.92845	1.20306
ILMN_2881620	NM_008685.2	Nfe2	Mus musculus nuclear factor, erythroid derived 2 (Nfe2), mRNA.		2.7494	6.86407	8.2154		8.2154	2.58268	1.94595
ILMN_2623056	NM_175554.3	Clspn	Mus musculus claspin homolog (Xenopus laevis) (Clspn), mRNA.		1.33435	2.76508	2.23522		2.23522	1.94206	1.47987
ILMN_2761046	NM_027460.2	Slc25a33	Mus musculus solute carrier family 25, member 33 (Slc25a33), mRNA.		1.14771	2.35763	3.37739		3.37739	1.30796	1.24951
ILMN_1216198	NM_028198.1	Xpo5			1.28544	1.48783	1.66811		1.66811	1.24364	1.18428
ILMN_1224534	NM_025644.3	Exosc1	Mus musculus exosome component 1 (Exosc1), mRNA.		1.24816	1.54418	1.52873		1.52873	1.08217	1.10686
ILMN_1259822	NM_080643.2	Caskin2	Mus musculus cask-interacting protein 2 (Caskin2), mRNA.		1.15361	2.72211	2.44178		2.44178	1.49055	1.72375
ILMN_3162476	NM_016906.4	Sec61a1	Mus musculus Sec61 alpha 1 subunit (S. cerevisiae) (Sec61a1), mRNA.		1.04638	1.24916	1.30861		1.30861	1.01621	1.02572
ILMN_2499746	NM_009054.2	Trim27	Mus musculus tripartite motif-containing 27 (Trim27), mRNA.		1.11141	1.54325	1.57643		1.57643	1.18517	1.2908
ILMN_3136638	NM_009221.2	Snca	Mus musculus synuclein, alpha (Snca), transcript variant 2, mRNA.		1.30932	4.16776	2.94776		2.94776	1.70506	1.19714
ILMN_2650255	NM_172903.3	Man2a2	Mus musculus mannosidase 2, alpha 2 (Man2a2), mRNA.		1.17941	1.14307	1.69268		1.69268	1.06901	1.08006
ILMN_1253365	NM_145100.3	Lypd1	Mus musculus Ly6/Plaur domain containing 1 (Lypd1), mRNA.		1.07168	2.0541	1.99393		1.99393	1.47526	1.32641
ILMN_2683811	NM_178389.3	Gale	Mus musculus galactose-4-epimerase, UDP (Gale), mRNA.		2.03929	1.94986	1.46772		1.46772	1.34696	1.2013
ILMN_2594009	NM_008001.3	Fgd1	Mus musculus FYVE, RhoGEF and PH domain containing 1 (Fgd1), mRNA.		1.33697	1.34389	1.77051		1.77051	1.20211	1.26653
ILMN_1256699	NM_030207.2	Sfi1	Mus musculus Sfi1 homolog, spindle assembly associated (yeast) (Sfi1), mRNA.		1.19338	1.39884	1.32571		1.32571	1.07749	1.12989
ILMN_2785454	NM_178213.3	Hist2h2ab	Mus musculus histone cluster 2, H2ab (Hist2h2ab), mRNA.		1.15608	2.55213	3.15907		3.15907	1.8509	1.35465
ILMN_2707015	NM_027985.2	Mad2l2	Mus musculus MAD2 mitotic arrest deficient-like 2 (yeast) (Mad2l2), mRNA.		1.42015	1.51036	1.75167		1.75167	1.04342	1.17195
ILMN_2476742		1110062M06Rik			1.07705	2.3061	2.5712		2.5712	1.93909	1.57766
ILMN_2836664	NM_009088.2	Rpo1-4	Mus musculus RNA polymerase 1-4 (Rpo1-4), mRNA.		1.18045	1.49925	1.60824		1.60824	1.06073	1.30391
ILMN_1216206	NM_013909.1	Fbxl6	Mus musculus F-box and leucine-rich repeat protein 6 (Fbxl6), mRNA.		1.10362	1.28458	1.55694		1.55694	1.1531	1.10399
ILMN_2597030	NM_145533.1	Smox	Mus musculus spermine oxidase (Smox), mRNA.		1.49938	3.38208	2.31786		2.31786	2.04274	1.28181
ILMN_3084818	NM_001025587.1	Nr2c2ap	Mus musculus nuclear receptor 2C2-associated protein (Nr2c2ap), transcript variant 2, mRNA.		1.28284	1.3413	1.30657		1.30657	1.11656	1.06782
ILMN_2667369	NM_022305.3	B4galt1	Mus musculus UDP-Gal:betaGlcNAc beta 1,4- galactosyltransferase, polypeptide 1 (B4galt1), mRNA.		1.32356	1.74247	1.87146		1.87146	1.25162	1.18086
ILMN_2780848	NM_145070.2	Hip1r	Mus musculus huntingtin interacting protein 1 related (Hip1r), mRNA.		1.39998	1.99401	1.69575		1.69575	1.21708	1.30155
ILMN_2757966	NM_019932.2	Cxcl4	Mus musculus chemokine (C-X-C motif) ligand 4 (Cxcl4), mRNA.		2.96399	14.5979	13.3862		13.3862	10.3922	5.11933
ILMN_2644992	NM_133231.2	Rfxap	Mus musculus regulatory factor X-associated protein (Rfxap), mRNA.		1.2544	1.53863	1.31768		1.31768	1.00601	1.01546
ILMN_3132660	NM_011244.3	Rarg	Mus musculus retinoic acid receptor, gamma (Rarg), transcript variant 1, mRNA.		1.1876	1.34249	1.53565		1.53565	1.20495	1.2404
ILMN_3162184	NM_001033201.3	AU014645	Mus musculus expressed sequence AU014645 (AU014645), mRNA. XM_899103 XM_899107 XM_907156 XM_920218 XM_920231 XM_920251 XM_920260 XM_920269 XM_920279		1.22452	1.47901	1.24904		1.24904	1.09544	1.07547
ILMN_2920752	NM_008488.1	Arhgef1	Mus musculus Rho guanine nucleotide exchange factor (GEF) 1 (Arhgef1), mRNA.		1.29788	1.89207	1.99385		1.99385	1.43891	1.14273
ILMN_2789900	NM_026862.3	Cd177	Mus musculus CD177 antigen (Cd177), mRNA.		1.04413	28.3331	41.5123		41.5123	11.5136	7.64586
ILMN_1239569	NM_178069.5	Lsg1	Mus musculus large subunit GTPase 1 homolog (S. cerevisiae) (Lsg1), mRNA.		1.1864	1.51812	1.30569		1.30569	1.08441	1.15661
ILMN_2565252	AK044956	B130015M16Rik			1.2394	1.44856	1.74295		1.74295	1.21102	1.01177
ILMN_2931384	NM_133807.1	Lrrc59	Mus musculus leucine rich repeat containing 59 (Lrrc59), mRNA.		1.28635	1.69521	1.41383		1.41383	1.20022	1.16916
ILMN_2981545	NM_008546.2	Mfap2	Mus musculus microfibrillar-associated protein 2 (Mfap2), mRNA.		1.06865	1.42425	1.76961		1.76961	1.02947	1.0402
ILMN_2846047	NM_028028.2	Zswim1	Mus musculus zinc finger, SWIM domain containing 1 (Zswim1), mRNA.		1.23136	1.39294	1.72008		1.72008	1.09844	1.25029
ILMN_2423196	NM_177264	9230112E08Rik			1.06362	1.30791	1.51884		1.51884	1.06504	1.06324
ILMN_1232237	NM_134141.4	Ciapin1	Mus musculus cytokine induced apoptosis inhibitor 1 (Ciapin1), mRNA.		1.35389	1.69086	1.46278		1.46278	1.23224	1.03568
ILMN_2593859	XM_134059.2	Ppapdc1			1.11739	1.42877	1.43731		1.43731	1.05699	1.22711
ILMN_2692110	NM_009361.1	Tfdp1			1.27597	2.49626	2.12005		2.12005	1.72401	1.61069
ILMN_2745425	NM_133878.2	Rcc1	Mus musculus regulator of chromosome condensation 1 (Rcc1), mRNA.		1.46837	1.6009	1.35853		1.35853	1.34537	1.23755
ILMN_1219712	NM_016748.1	Ctps	Mus musculus cytidine 5'-triphosphate synthase (Ctps), mRNA.		1.28312	2.54305	1.9976		1.9976	1.88735	1.5846
ILMN_2424060	NM_207624.4	Ace	Mus musculus angiotensin I converting enzyme (peptidyl-dipeptidase A) 1 (Ace), transcript variant 1, mRNA.		1.0449	1.55695	2.8824		2.8824	1.57815	1.60925
ILMN_2651190	NM_019650.2	Gosr2	Mus musculus golgi SNAP receptor complex member 2 (Gosr2), mRNA.		1.29063	1.47893	1.25279		1.25279	1.02808	1.08352
ILMN_1244479	NM_011979.1	Vnn3	Mus musculus vanin 3 (Vnn3), mRNA.		1.05496	6.24767	2.14884		2.14884	1.17796	1.09963
ILMN_2490803	NM_013859.2	Znhit2	Mus musculus zinc finger, HIT domain containing 2 (Znhit2), mRNA.		1.01484	1.27227	1.36037		1.36037	1.0175	1.28081
ILMN_3123120	NM_001080127.1	Rnps1	Mus musculus ribonucleic acid binding protein S1 (Rnps1), transcript variant 2, mRNA.		1.14327	1.37511	1.70775		1.70775	1.45076	1.18258
ILMN_2994108	NM_027141.1	Spsb3	Mus musculus splA/ryanodine receptor domain and SOCS box containing 3 (Spsb3), mRNA.		1.30344	1.6156	1.67001		1.67001	1.34239	1.23341
ILMN_3152241	NM_134038.2	Slc16a6	Mus musculus solute carrier family 16 (monocarboxylic acid transporters), member 6 (Slc16a6), transcript variant 2, mRNA.		1.68381	2.7216	2.2494		2.2494	2.0885	2.03884
ILMN_3134301	NM_145832.3	Slc35c1	Mus musculus solute carrier family 35, member C1 (Slc35c1), transcript variant 2, mRNA.		1.37456	1.85369	1.72162		1.72162	1.26625	1.28938
ILMN_2984969	NM_030064.1	Phf23	Mus musculus PHD finger protein 23 (Phf23), mRNA.		1.34451	1.61078	1.70429		1.70429	1.24766	1.0422
ILMN_2624630	NM_010190.1	Fcnb	Mus musculus ficolin B (Fcnb), mRNA.		1.29911	11.6843	10.993		10.993	3.63653	2.47972
ILMN_1241991	NM_033576.1	Pcdhgb4	Mus musculus protocadherin gamma subfamily B, 4 (Pcdhgb4), mRNA.		1.21649	1.44836	1.44372		1.44372	1.15473	1.0643
ILMN_1244768	NM_009275.4	Srprb	Mus musculus signal recognition particle receptor, B subunit (Srprb), mRNA.		1.4657	2.2345	1.55828		1.55828	1.45384	1.45296
ILMN_3131063	NM_007632.2	Ccnd3	Mus musculus cyclin D3 (Ccnd3), transcript variant 1, mRNA.		1.12768	2.38274	2.25534		2.25534	1.61208	1.31067
ILMN_2578829	AK083478	Slc11a2			1.18498	2.96341	3.22466		3.22466	1.77328	1.87173
ILMN_1250182	NM_001081373.1	Cep164	Mus musculus centrosomal protein 164 (Cep164), mRNA.		1.02007	1.14914	1.39545		1.39545	1.03896	1.04675
ILMN_2723524	NM_013769.2	Tjp3	Mus musculus tight junction protein 3 (Tjp3), mRNA.		1.43866	1.60094	1.3929		1.3929	1.01615	1.10587
ILMN_2520748	NM_026107.2	Zkscan6	Mus musculus zinc finger with KRAB and SCAN domains 6 (Zkscan6), mRNA.		1.20105	1.53249	1.39699		1.39699	1.09786	1.04376
ILMN_2674752	NM_028965.3	Snx11	Mus musculus sorting nexin 11 (Snx11), mRNA.		1.42533	1.85503	1.89534		1.89534	1.27471	1.19438
ILMN_1217241	NM_182782.1	Klhl25	Mus musculus kelch-like 25 (Drosophila) (Klhl25), mRNA.		1.28809	1.87147	2.04565		2.04565	1.53043	1.35564
ILMN_2985969	NM_009773.1	Bub1b	Mus musculus budding uninhibited by benzimidazoles 1 homolog, beta (S. cerevisiae) (Bub1b), mRNA.		1.25398	2.0411	1.83544		1.83544	1.54724	1.10656
ILMN_2786442	NM_022415.2	Ptges	Mus musculus prostaglandin E synthase (Ptges), mRNA.		1.17573	1.51987	1.58884		1.58884	1.19112	1.06228
ILMN_2912471	NM_026353.2	4930570C03Rik	Mus musculus RIKEN cDNA 4930570C03 gene (4930570C03Rik), mRNA.		1.00759	1.34789	1.55122		1.55122	1.04686	1.04963
ILMN_2842601	NM_018762.1	Gp9	Mus musculus glycoprotein 9 (platelet) (Gp9), mRNA.		1.29002	2.69596	2.778		2.778	1.27316	1.05154
ILMN_2595387	NM_194346.2	Rnf31	Mus musculus ring finger protein 31 (Rnf31), mRNA.		1.69069	1.29365	1.30329		1.30329	1.02385	1.04353
ILMN_2747501	NM_178765.2	5730410E15Rik			1.33191	1.72785	1.7401		1.7401	1.16306	1.2738
ILMN_2710449	NM_024223.1	Crip2	Mus musculus cysteine rich protein 2 (Crip2), mRNA.		1.30859	1.20132	1.55173		1.55173	1.08033	1.05621
ILMN_2896639	NM_013850.1	Abca7	Mus musculus ATP-binding cassette, sub-family A (ABC1), member 7 (Abca7), mRNA.		1.21953	1.40448	1.51366		1.51366	1.11893	1.03798
ILMN_2419633	NM_001081379.1	Ankrd11	Mus musculus ankyrin repeat domain 11 (Ankrd11), mRNA.		1.14667	1.32071	1.24897		1.24897	1.09591	1.0232
ILMN_1247099	NM_178029.3	Setd1a	Mus musculus SET domain containing 1A (Setd1a), mRNA.		1.1231	1.35396	1.59394		1.59394	1.18937	1.10094
ILMN_2610954	NM_029643.2	Gpr172b	Mus musculus G protein-coupled receptor 172B (Gpr172b), mRNA.		1.24957	1.42758	1.70409		1.70409	1.38687	1.18545
ILMN_1222403	NM_001008232.1	Ddefl1	Mus musculus development and differentiation enhancing factor-like 1 (Ddefl1), mRNA.		1.35489	1.70197	1.5558		1.5558	1.17889	1.4482
ILMN_1246021	AK029270	4832408C21Rik			1.16302	1.30859	1.87013		1.87013	1.30796	1.22039
ILMN_3161897	NM_001013380.1	Dync1li2	Mus musculus dynein, cytoplasmic 1 light intermediate chain 2 (Dync1li2), mRNA.		1.12221	1.57609	1.31911		1.31911	1.25167	1.03835
ILMN_2440960		IGHG1_J00453$V00793_Ig_heavy_constant_gamma_1_792			1.0283	10.3697	87.4529		87.4529	5.51895	5.1681
ILMN_1217068	NM_026954.1	Tusc1	Mus musculus tumor suppressor candidate 1 (Tusc1), mRNA.		1.20805	1.54464	2.0846		2.0846	1.12339	1.08646
ILMN_2724322	NM_011574.1	Cirh1a	Mus musculus cirrhosis, autosomal recessive 1A (human) (Cirh1a), mRNA.		1.19925	1.62805	1.27498		1.27498	1.12699	1.16613
ILMN_2728118	NM_199447.2	Rrp12	Mus musculus ribosomal RNA processing 12 homolog (S. cerevisiae) (Rrp12), mRNA.		1.52062	2.12304	1.80329		1.80329	1.41097	1.30347
ILMN_1222261	XM_194592.3	5830417I10Rik			1.15098	1.3696	1.44042		1.44042	1.08037	1.13241
ILMN_1243129	AK049856	Slc11a2			1.20623	3.25303	3.21417		3.21417	1.65492	1.72494
ILMN_1220609	NM_008519.1	Ltb4r1	Mus musculus leukotriene B4 receptor 1 (Ltb4r1), mRNA.		1.17388	9.15556	11.1367		11.1367	6.61068	4.027
ILMN_1236358	NM_145979.2	Chd4	Mus musculus chromodomain helicase DNA binding protein 4 (Chd4), mRNA.		1.17834	1.77088	1.76314		1.76314	1.25512	1.25645
ILMN_2600255	XM_358351	Bcl9			1.35778	1.35668	1.40645		1.40645	1.19803	1.18378
ILMN_2865822	NM_025898.1	Napa	Mus musculus N-ethylmaleimide sensitive fusion protein attachment protein alpha (Napa), mRNA.		1.08181	1.29304	1.32642		1.32642	1.0633	1.04003
ILMN_2670172	NM_010577.2	Itga5	Mus musculus integrin alpha 5 (fibronectin receptor alpha) (Itga5), mRNA.		1.38535	2.10229	1.82607		1.82607	1.56148	1.28737
ILMN_2523169	XM_128641.3	Treml1			1.5628	4.66881	4.7514		4.7514	1.35683	1.15116
ILMN_1240083	NM_172268.2	Nup214	Mus musculus nucleoporin 214 (Nup214), mRNA. XM_989938 XM_989973 XM_990012 XM_990051 XM_990078 XM_990101 XM_990130 XM_990157		1.17745	1.38057	1.4054		1.4054	1.11787	1.0433
ILMN_2595732	XM_001475817.1	LOC100046232	PREDICTED: Mus musculus similar to NFIL3/E4BP4 transcription factor (LOC100046232), mRNA.		1.09917	1.99783	2.17493		2.17493	1.1096	1.27873
ILMN_1237606	AK009204	2310007G05Rik			1.26036	1.60886	1.84762		1.84762	1.36518	1.41653
ILMN_2778151	NM_011448	Sox9			1.30949	11.3952	13.6535		13.6535	6.74523	9.09582
ILMN_2799217	NM_026798.1	2810441K11Rik	Mus musculus RIKEN cDNA 2810441K11 gene (2810441K11Rik), mRNA.		1.09783	1.59689	1.7465		1.7465	1.04661	1.01793
ILMN_1243908	NM_013664.2	Sh3gl1	Mus musculus SH3-domain GRB2-like 1 (Sh3gl1), mRNA.		1.26007	1.44782	1.53746		1.53746	1.38888	1.22434
ILMN_1228102	NM_023785.2	Ppbp	Mus musculus pro-platelet basic protein (Ppbp), mRNA.		4.73697	22.8408	16.9488		16.9488	4.37691	2.55889
ILMN_1238851	NM_007946.2	Epx	Mus musculus eosinophil peroxidase (Epx), mRNA.		1.05195	7.80112	9.3856		9.3856	3.56614	2.92383
ILMN_2417316	XM_001471968.1	LOC100044322	PREDICTED: Mus musculus similar to UDP-glucose ceramide glucosyltransferase-like 1 (LOC100044322), mRNA.		1.18688	1.60894	1.38122		1.38122	1.29424	1.15921
ILMN_2740890	NM_028666.2	5430432M24Rik	Mus musculus RIKEN cDNA 5430432M24 gene (5430432M24Rik), transcript variant 1, mRNA.		1.51866	2.20102	1.90368		1.90368	1.28355	1.2939
ILMN_2537948	XM_992064.1	LOC624610	PREDICTED: Mus musculus hypothetical protein LOC624610 (LOC624610), mRNA.		1.18437	2.95231	2.9523		2.9523	2.2737	1.62865
ILMN_2732419	NM_010792.1	Mettl1	Mus musculus methyltransferase-like 1 (Mettl1), mRNA.		1.29776	1.43836	1.32216		1.32216	1.07333	1.09472
ILMN_1227675	NM_011403.1	Slc4a1	Mus musculus solute carrier family 4 (anion exchanger), member 1 (Slc4a1), mRNA.		1.27678	3.99317	8.45046		8.45046	2.8422	2.54704
ILMN_2719732	NM_133246.4	Ms4a3	Mus musculus membrane-spanning 4-domains, subfamily A, member 3 (Ms4a3), mRNA.		1.14435	22.9259	26.8439		26.8439	10.5697	5.75657
ILMN_1233175	XM_906862.3	LOC632667	PREDICTED: Mus musculus similar to PNG protein (LOC632667), mRNA.		1.16718	2.0059	1.91885		1.91885	1.75733	1.34998
ILMN_2802263	NM_009923.1	Cnp	Mus musculus 2',3'-cyclic nucleotide 3' phosphodiesterase (Cnp), mRNA.		1.31898	1.24084	1.50466		1.50466	1.03796	1.09884
ILMN_2775146	NM_172400	Dnajc8			1.27981	1.59602	1.43026		1.43026	1.30878	1.12071
ILMN_1227805	NM_001081344.1	Stxbp5	Mus musculus syntaxin binding protein 5 (tomosyn) (Stxbp5), mRNA.		1.26856	1.52173	1.59154		1.59154	1.26878	1.2011
ILMN_1230056	NR_002889.2	EG545056	Mus musculus predicted gene, EG545056 (EG545056) on chromosome 14.		1.10889	1.30402	1.32238		1.32238	1.12736	1.06611
ILMN_2766604	NM_009921.1	Camp	Mus musculus cathelicidin antimicrobial peptide (Camp), mRNA.		1.88274	85.8504	124.082		124.082	38.5745	23.467
ILMN_2468617	NM_021521.2	Med12	Mus musculus mediator of RNA polymerase II transcription, subunit 12 homolog (yeast) (Med12), mRNA.		1.10413	1.47642	1.47749		1.47749	1.18544	1.20838
ILMN_3006534	NM_198609.2	BC003885	Mus musculus cDNA sequence BC003885 (BC003885), mRNA.		1.26029	1.42444	1.23868		1.23868	1.01476	1.02006
ILMN_2749529	NM_133721.1	Itga9	Mus musculus integrin alpha 9 (Itga9), mRNA.		1.28557	1.51454	1.56764		1.56764	1.06719	1.14392
ILMN_2944601	NM_001004146.1	4933439C20Rik	Mus musculus RIKEN cDNA 4933439C20 gene (4933439C20Rik), mRNA.		1.17464	1.2276	1.41995		1.41995	1.02651	1.09561
ILMN_2526498	XM_124355.4	LOC230765			1.28951	1.48835	1.28082		1.28082	1.14812	1.03671
ILMN_3072337	NM_001033851.1	Cpne8	Mus musculus copine VIII (Cpne8), transcript variant 2, mRNA.		1.06137	1.2139	1.06787		1.06787	2.17175	3.57617
ILMN_2660754	NM_013675	Spnb1			1.12069	1.22324	1.75127		1.75127	1.12546	1.16167
ILMN_2687974	XM_484507	BC008150			1.1339	1.45396	1.56396		1.56396	1.0361	1.07859
ILMN_2680038	NM_028778.3	Nuak2	Mus musculus NUAK family, SNF1-like kinase, 2 (Nuak2), mRNA.		1.28776	1.68883	1.50546		1.50546	1.27471	1.14547
ILMN_1257360	NM_026318.2	2310003F16Rik	Mus musculus RIKEN cDNA 2310003F16 gene (2310003F16Rik), mRNA.		-1.03853	-1.04909	-1.08195		1.14885	1.12304	1.10389
ILMN_2617194	NM_011243.1	Rarb	Mus musculus retinoic acid receptor, beta (Rarb), mRNA.		-1.08078	-1.20204	-1.21519		1.35003	1.33213	1.11212
ILMN_1239503	AK038513	A230021I18Rik			-1.07648	-1.24312	-1.0913		1.02549	1.12853	1.21287
ILMN_1220170	NM_013690.2	Tek	Mus musculus endothelial-specific receptor tyrosine kinase (Tek), mRNA.		-1.01982	-1.31424	-1.45267		1.24426	1.16122	1.05921
ILMN_2850391	NM_010825.2	Meis2	Mus musculus Meis homeobox 2 (Meis2), mRNA.		-1.0865	-1.18585	-1.32627		1.1432	1.32942	1.03673
ILMN_1252283	NM_054040.2	Tulp4	Mus musculus tubby like protein 4 (Tulp4), mRNA.		-1.06736	-1.08558	-1.42314		1.04889	1.31961	1.35441
ILMN_2815545	NM_172652.1	4632411B12Rik	Mus musculus RIKEN cDNA 4632411B12 gene (4632411B12Rik), mRNA.		-1.15443	-1.26442	-1.18141		1.07371	1.07654	1.02504
ILMN_1244642	NM_026070.2	Ccdc53	Mus musculus coiled-coil domain containing 53 (Ccdc53), mRNA.		-1.00485	-1.15151	-1.33938		1.14676	1.13591	1.07592
ILMN_1240264	NM_198091.2	Usp2	Mus musculus ubiquitin specific peptidase 2 (Usp2), transcript variant 2, mRNA.		-2.35075	-1.23865	-1.27629		1.13427	1.8861	1.76859
ILMN_3031099	NM_001039710.1	Coq10b	Mus musculus coenzyme Q10 homolog B (S. cerevisiae) (Coq10b), transcript variant 1, mRNA.		-1.73782	-1.33822	-1.69889		1.41219	2.10217	2.11999
ILMN_3104462	NM_001039710.1	Coq10b	Mus musculus coenzyme Q10 homolog B (S. cerevisiae) (Coq10b), transcript variant 1, mRNA.		-1.72269	-1.57146	-1.92833		1.34927	1.78541	2.08395
ILMN_3158060	NM_010148.2	Epn2	Mus musculus epsin 2 (Epn2), mRNA.		-1.09532	-1.2215	-1.04769		1.03246	1.06713	1.00842
ILMN_2682613	NM_010518	Igfbp5			-1.97857	-2.59031	-1.4303		1.55784	1.08097	1.20786
ILMN_2667219	NM_013897.1	Timm8b	Mus musculus translocase of inner mitochondrial membrane 8 homolog b (yeast) (Timm8b), mRNA.		-1.04371	-1.17211	-1.21346		1.16236	1.12081	1.1168
ILMN_2972403	NM_028747.1	0610012H03Rik	Mus musculus RIKEN cDNA 0610012H03 gene (0610012H03Rik), mRNA.		-1.30913	-1.41877	-1.76243		1.05997	1.03468	1.09869
ILMN_2466692	XM_485378	Tex10			-1.17598	-1.04273	-1.11721		1.03623	1.07979	1.16683
ILMN_3096701	NM_001039129.1	Hnrpa1	Mus musculus heterogeneous nuclear ribonucleoprotein A1 (Hnrpa1), transcript variant 2, mRNA.		-1.26418	-1.1801	-1.08974		1.06465	1.45069	1.01804
ILMN_1218923	XM_001477842.1	LOC100041932	PREDICTED: Mus musculus hypothetical protein LOC100041932 (LOC100041932), mRNA.		-1.06207	-1.13325	-1.05111		1.03578	3.95496	3.22174
ILMN_2688607	NM_177242.4	Pptc7	Mus musculus PTC7 protein phosphatase homolog (S. cerevisiae) (Pptc7), mRNA.		-1.1936	-1.33502	-1.28611		1.50629	1.26093	1.0273
ILMN_1254902	NM_153133.2	Rdh9	Mus musculus retinol dehydrogenase 9 (Rdh9), mRNA.		-1.69802	-1.39663	-1.14643		1.02146	2.18573	1.74868
ILMN_2592239	NM_019543.2	Pigp	Mus musculus phosphatidylinositol glycan anchor biosynthesis, class P (Pigp), mRNA.		-1.19992	-1.18681	-1.24587		1.10414	1.32006	1.37154
ILMN_2798255	NM_019543.2	Pigp	Mus musculus phosphatidylinositol glycan anchor biosynthesis, class P (Pigp), mRNA.		-1.15553	-1.2063	-1.18239		1.16451	1.27164	1.30964
ILMN_2653227	NM_023624	Lrat			-1.67382	-1.44837	-1.62566		1.07164	1.23775	1.06921
ILMN_2539033	XM_359370.1	LOC386522			-1.14907	-1.10713	-1.18072		1.12415	1.13269	1.0203
ILMN_1230353	NM_009744.3	Bcl6	Mus musculus B-cell leukemia/lymphoma 6 (Bcl6), mRNA.		-3.02023	-1.06108	-1.54677		1.65079	3.54921	3.32947
ILMN_1254240	NM_178686.3	Ccdc100	Mus musculus coiled-coil domain containing 100 (Ccdc100), mRNA.		-1.19971	-1.22555	-1.09382		1.13356	1.09908	1.11554
ILMN_2628603	NM_001001980.2	Limch1	Mus musculus LIM and calponin homology domains 1 (Limch1), mRNA.		-1.54749	-1.0473	-1.16079		1.32525	1.47593	1.4821
ILMN_2797689	NM_206534.1	Churc1	Mus musculus churchill domain containing 1 (Churc1), mRNA. XM_989232		-1.05173	-1.42622	-1.27039		1.10661	1.08524	1.15939
ILMN_1255422	NM_009834.1	Ccrn4l	Mus musculus CCR4 carbon catabolite repression 4-like (S. cerevisiae) (Ccrn4l), mRNA.		-1.34529	-1.01776	-1.20685		2.14526	2.22743	2.291
ILMN_1242176	NM_145553.1	BC008163	Mus musculus cDNA sequence BC008163 (BC008163), mRNA.		-1.37933	-1.12336	-1.02346		1.23012	1.46973	1.51697
ILMN_2802168	NM_001013381.1	Rsad1	Mus musculus radical S-adenosyl methionine domain containing 1 (Rsad1), mRNA.		-1.27033	-1.08354	-1.36475		1.00433	1.08618	1.3139
ILMN_1231092	XM_357446.1	LOC384136			-1.03047	-1.17647	-1.08364		1.03188	1.1329	1.10058
ILMN_2509340	NM_019739	Foxo1			-1.24165	-1.19412	-1.01694		1.14615	1.07835	1.25587
ILMN_2709864	NM_146097.2	Cbwd1	Mus musculus COBW domain containing 1 (Cbwd1), mRNA.		-1.0046	-1.06529	-1.2829		1.28413	1.40188	1.34118
ILMN_2786125	NM_145484.2	Zfp758	Mus musculus zinc finger protein 758 (Zfp758), mRNA.		-1.2221	-1.22372	-1.18		1.18641	1.07799	1.03481
ILMN_1259355	NM_134033.1	Ccdc117	Mus musculus coiled-coil domain containing 117 (Ccdc117), mRNA.		-1.32201	-1.08968	-1.21963		1.20548	1.4982	1.37843
ILMN_1220309	NM_001081122.1	Cep63	Mus musculus centrosomal protein 63 (Cep63), mRNA.		-1.23928	-1.01301	-1.16166		1.06844	1.06685	1.06508
ILMN_2596834	NM_025431.2	1190005P17Rik	Mus musculus RIKEN cDNA 1190005P17 gene (1190005P17Rik), mRNA.		-1.09165	-1.09925	-1.09797		1.12697	1.19403	1.17739
ILMN_2771944	NM_011966.3	Psma4	Mus musculus proteasome (prosome, macropain) subunit, alpha type 4 (Psma4), mRNA.		-1.0434	-1.10118	-1.38112		1.15217	1.02146	1.03241
ILMN_1216374	NM_021715.1	Chst7	Mus musculus carbohydrate (N-acetylglucosamino) sulfotransferase 7 (Chst7), mRNA.		-1.20535	-1.02398	-1.10149		1.10899	1.46214	1.28261
ILMN_2859294	NM_175101.2	Tmem111	Mus musculus transmembrane protein 111 (Tmem111), mRNA.		-1.09399	-1.04334	-1.04211		1.07592	1.14481	1.10864
ILMN_2492292	NM_009628.2	Adnp	Mus musculus activity-dependent neuroprotective protein (Adnp), mRNA.		-1.008	-1.00233	-1.01974		1.16843	1.28712	1.18014
ILMN_2663211	NM_175096.3	Stbd1	Mus musculus starch binding domain 1 (Stbd1), mRNA.		-1.69774	-1.00212	-1.21653		1.0515	1.24647	1.52459
ILMN_2435450	NM_023544	1700027M01Rik			-1.28533	-1.09555	-1.15875		1.15961	1.03263	1.15591
ILMN_1233531	NM_025599.2	2610528E23Rik	Mus musculus RIKEN cDNA 2610528E23 gene (2610528E23Rik), mRNA.		-1.22017	-1.17974	-1.13782		1.04493	1.2586	1.08972
ILMN_2759954	NM_025800.3	Ppp1r2	Mus musculus protein phosphatase 1, regulatory (inhibitor) subunit 2 (Ppp1r2), mRNA.		-1.08566	-1.14042	-1.26959		1.11945	1.19584	1.12959
ILMN_1245424	XM_001002886.2	Ppat	PREDICTED: Mus musculus phosphoribosyl pyrophosphate amidotransferase, transcript variant 8 (Ppat), mRNA.		-1.20047	-1.32255	-1.57417		1.11218	1.12231	1.10208
ILMN_1260569	XM_907664.2	1810013L24Rik	PREDICTED: Mus musculus RIKEN cDNA 1810013L24 gene (1810013L24Rik), mRNA.		-1.09451	-1.01464	-1.08535		1.1715	1.39603	1.24693
ILMN_2718284	NM_025813.3	Mfsd1	Mus musculus major facilitator superfamily domain containing 1 (Mfsd1), mRNA.		-1.16135	-1.31907	-1.35893		1.11037	1.04006	1.06408
ILMN_2631948	NM_178747.2	Gulo	Mus musculus gulonolactone (L-) oxidase (Gulo), mRNA.		-1.15024	-1.27438	-1.33231		1.08395	1.06307	1.00129
ILMN_1255898	NM_026746.2	Nsmce2	Mus musculus non-SMC element 2 homolog (MMS21, S. cerevisiae) (Nsmce2), mRNA.		-1.05215	-1.07742	-1.04933		1.28649	1.35112	1.34171
ILMN_1227951	NM_133219.1	Gcnt2	Mus musculus glucosaminyl (N-acetyl) transferase 2, I-branching enzyme (Gcnt2), transcript variant 3, mRNA.		-1.41706	-1.02522	-1.34468		1.33967	1.39552	1.38008
ILMN_1229981	NM_026626	1700073K01Rik			-1.09327	-1.39013	-1.30754		1.10305	1.04509	1.12079
ILMN_2583102	AK084902	D430007J11Rik			-1.07174	-1.35926	-1.37556		1.17566	1.2565	1.14667
ILMN_1214944	XM_131754.7	Aim1l	PREDICTED: Mus musculus absent in melanoma 1-like, transcript variant 1 (Aim1l), mRNA.		-1.21917	-1.24851	-1.34531		1.33467	1.27037	1.21653
ILMN_2693295	NM_011160.2	Prkg1	Mus musculus protein kinase, cGMP-dependent, type I (Prkg1), transcript variant 2, mRNA.		-1.18648	-1.12108	-1.01159		1.10091	1.25105	1.21437
ILMN_2805071	NM_021710.1	Ap4s1	Mus musculus adaptor-related protein complex AP-4, sigma 1 (Ap4s1), mRNA.		-1.04044	-1.06415	-1.12856		1.12621	1.11824	1.13574
ILMN_1239588		4930522L14Rik			-1.05969	-1.24272	-1.14272		1.00941	1.14726	1.05674
ILMN_2760671	NM_177640.4	D030056L22Rik	Mus musculus RIKEN cDNA D030056L22 gene (D030056L22Rik), mRNA.		-1.16591	-1.06001	-1.08828		1.15566	1.37183	1.07906
ILMN_2636282	NM_008286.2	Hrh2	Mus musculus histamine receptor H2 (Hrh2), transcript variant 2, mRNA.		-1.08338	-1.16806	-1.30437		1.11066	1.20813	1.09573
ILMN_2643227	XM_358602.1	6330562C20Rik			-1.01487	-1.14675	-1.04538		1.0632	1.04868	1.29929
ILMN_2722704	NM_011590.2	Timm17a	Mus musculus translocase of inner mitochondrial membrane 17a (Timm17a), nuclear gene encoding mitochondrial protein, mRNA.		-1.14817	-1.01993	-1.06785		1.102	1.31018	1.2121
ILMN_3032088	NM_172899.2	Dmkn	Mus musculus dermokine (Dmkn), transcript variant 2, mRNA.		-1.12116	-1.19885	-1.17467		1.14082	1.04767	1.1271
ILMN_1242106	NM_145497.2	BC016495	Mus musculus cDNA sequence BC016495 (BC016495), mRNA.		-1.45554	-1.01799	-1.41416		1.168	1.24148	1.12757
ILMN_2980663	NM_007472.1	Aqp1	Mus musculus aquaporin 1 (Aqp1), mRNA.		-1.27455	-1.19735	-1.00488		1.31968	1.29127	1.31961
ILMN_2980661	NM_007472.1	Aqp1	Mus musculus aquaporin 1 (Aqp1), mRNA.		-1.35379	-1.20546	-1.02872		1.27747	1.24276	1.17024
ILMN_1247240	NM_025918.3	Ccdc43	Mus musculus coiled-coil domain containing 43 (Ccdc43), mRNA.		-1.01261	-1.07088	-1.34249		1.28999	1.44158	1.2889
ILMN_2967528	NM_025589.1	Rpl36al	Mus musculus ribosomal protein L36a-like (Rpl36al), mRNA.		-1.07387	-1.0093	-1.08198		1.14375	1.09093	1.10812
ILMN_1221458	NM_029074.2	Tmem188	Mus musculus transmembrane protein 188 (Tmem188), mRNA.		-1.06396	-1.12111	-1.42947		1.16796	1.20871	1.06489
ILMN_2725155	NM_173753.3	Fnip1	Mus musculus folliculin interacting protein 1 (Fnip1), mRNA.		-1.35393	-1.4391	-1.88703		1.29091	1.18304	1.02614
ILMN_2752030	NM_009784.1	Cacna2d1	Mus musculus calcium channel, voltage-dependent, alpha2/delta subunit 1 (Cacna2d1), mRNA.		-1.94494	-1.22627	-1.29307		1.24391	1.37272	1.43986
ILMN_2503052	NM_009393.2	Tnnc1	Mus musculus troponin C, cardiac/slow skeletal (Tnnc1), mRNA.		-1.91382	-1.55573	-2.26285		2.09797	1.08144	1.00273
ILMN_1249277	XM_888711.3	Myeov2	PREDICTED: Mus musculus myeloma overexpressed 2 (Myeov2), mRNA.		-1.05723	-1.00269	-1.00203		1.20383	1.24437	1.0877
ILMN_2736848	NM_029068.2	Snx16	Mus musculus sorting nexin 16 (Snx16), mRNA.		-1.03634	-1.02197	-1.22645		1.17676	1.25612	1.14568
ILMN_1250904	NM_013648.5	Rtn2	Mus musculus reticulon 2 (Z-band associated protein) (Rtn2), transcript variant B, mRNA.		-2.10386	-1.45338	-1.26784		1.37574	1.42269	1.42126
ILMN_2654442	NM_145958.1	Kbtbd2	Mus musculus kelch repeat and BTB (POZ) domain containing 2 (Kbtbd2), mRNA.		-1.11229	-1.02531	-1.00277		1.12407	1.28346	1.17271
ILMN_2500276	NM_009831.2	Ccng1	Mus musculus cyclin G1 (Ccng1), mRNA.		-1.16309	-1.02564	-1.55361		1.3178	1.6767	1.41629
ILMN_1213053	NM_027462.4	Wars2	Mus musculus tryptophanyl tRNA synthetase 2 (mitochondrial) (Wars2), nuclear gene encoding mitochondrial protein, mRNA.		-1.42868	-1.25373	-1.41238		1.00336	1.04859	1.23817
ILMN_2607408	NM_021567.2	Pcbp4	Mus musculus poly(rC) binding protein 4 (Pcbp4), mRNA.		-1.57687	-1.67566	-1.22788		1.04184	1.05707	1.21674
ILMN_2944413	NM_018747.3	Akap7	Mus musculus A kinase (PRKA) anchor protein 7 (Akap7), mRNA.		1.03676	-1.06773	-1.0597		1.38191	1.57992	1.32498
ILMN_1247125	NM_025923.2	Fancl	Mus musculus Fanconi anemia, complementation group L (Fancl), mRNA.		1.01077	-1.16745	-1.25243		1.09033	1.23114	1.09837
ILMN_2691557	NM_133229.1	Dscr6	Mus musculus Down syndrome critical region homolog 6 (human) (Dscr6), mRNA.		1.0083	-1.06147	-1.07361		1.3189	1.29547	1.17245
ILMN_2767187	NM_026744.3	Mrpl53	Mus musculus mitochondrial ribosomal protein L53 (Mrpl53), nuclear gene encoding mitochondrial protein, mRNA.		1.015	-1.24552	-1.32221		1.10713	1.05516	1.10826
ILMN_1244989	NM_177814.3	D14Ertd171e			1.11422	-1.3555	-1.11283		1.20452	1.22273	1.17939
ILMN_1235409	NM_181318.4	Rasgef1b	Mus musculus RasGEF domain family, member 1B (Rasgef1b), transcript variant 2, mRNA.		1.03016	-1.14079	-1.10957		1.11923	1.15189	1.13439
ILMN_1259022	NM_001081006.1	Etl4	Mus musculus enhancer trap locus 4 (Etl4), mRNA.		1.02196	-1.13652	-1.074		1.17027	1.33301	1.50747
ILMN_2664202	XM_001475793.1	Rarres1	PREDICTED: Mus musculus retinoic acid receptor responder (tazarotene induced) 1 (Rarres1), mRNA.		1.10087	-1.44675	-1.67507		1.09901	1.0367	1.45146
ILMN_2938704	NM_008357.1	Il15	Mus musculus interleukin 15 (Il15), mRNA.		1.07655	-1.32313	-1.82251		1.25985	1.08612	1.0013
ILMN_1216273	NM_009746.2	Bcl7c	Mus musculus B-cell CLL/lymphoma 7C (Bcl7c), mRNA.		1.13835	-1.00149	-1.03383		1.13396	1.3496	1.18353
ILMN_2963906	NM_133854.2	Snapin	Mus musculus SNAP-associated protein (Snapin), mRNA.		1.04432	-1.10187	-1.01823		1.17177	1.2905	1.21916
ILMN_2717045	NM_016764.3	Prdx4	Mus musculus peroxiredoxin 4 (Prdx4), mRNA.		1.0223	-1.31536	-1.13998		1.14023	1.21535	1.0922
ILMN_3117381	NM_001077362.1	Fhl1	Mus musculus four and a half LIM domains 1 (Fhl1), transcript variant 2, mRNA.		-1.51724	1.15588	-1.0685		2.18634	2.7034	2.35151
ILMN_2929791	NM_019410.2	Pfn2	Mus musculus profilin 2 (Pfn2), mRNA.		-1.00555	1.13441	-1.02529		1.23443	1.52073	1.63426
ILMN_1219978	NM_145220.2	Appl2	Mus musculus adaptor protein, phosphotyrosine interaction, PH domain and leucine zipper containing 2 (Appl2), mRNA.		-1.10672	1.00169	-1.00661		1.09901	1.35413	1.21476
ILMN_2423999	NM_144516.1	Zmynd11			-1.12333	1.08613	-1.07617		1.16342	1.09148	1.11526
ILMN_1225213	NM_026528.3	2700060E02Rik	Mus musculus RIKEN cDNA 2700060E02 gene (2700060E02Rik), mRNA.		-1.05192	1.03472	-1.05038		1.1371	1.20926	1.14497
ILMN_1237431	AK084833	D330050H21Rik			-1.00458	1.00145	-1.10279		1.1727	1.22647	1.17897
ILMN_3074952	NM_201244.1	Copg	Mus musculus coatomer protein complex, subunit gamma (Copg), transcript variant 2, mRNA.		-1.00751	1.13233	-1.06715		1.12019	1.41184	1.21765
ILMN_1255916	XM_001475564.1	LOC100040505	PREDICTED: Mus musculus similar to Hbs1l protein (LOC100040505), mRNA.		-1.03307	1.00538	-1.09006		1.20787	1.26748	1.26589
ILMN_2505061		A730063M14Rik			-1.04209	1.03109	-1.01477		1.16611	1.31132	1.36436
ILMN_2713285	NM_001077361.1	Fhl1	Mus musculus four and a half LIM domains 1 (Fhl1), transcript variant 1, mRNA.		-1.50972	1.15218	-1.01958		2.20871	2.71251	2.27035
ILMN_1221060	NM_011146.2	Pparg	Mus musculus peroxisome proliferator activated receptor gamma (Pparg), mRNA.		-1.41304	1.11761	-1.0352		1.20595	1.30814	1.04718
ILMN_2798086	NM_199012.1	Fchsd2	Mus musculus FCH and double SH3 domains 2 (Fchsd2), mRNA.		-1.1675	1.08429	-1.0556		1.10926	1.43508	1.27537
ILMN_3135801	NM_001037812.1	Als2cr4	Mus musculus amyotrophic lateral sclerosis 2 (juvenile) chromosome region, candidate 4 (Als2cr4), transcript variant 2, mRNA. XM_909142 XM_921139 XM_921149 XM_921172 XM_921181		-1.07665	1.05442	-1.22141		1.12783	1.48318	1.39933
ILMN_2874507	NM_024212.2	Rpl4	Mus musculus ribosomal protein L4 (Rpl4), mRNA.		-1.08579	1.03687	-1.1699		1.06556	1.26332	1.16967
ILMN_1235179	NM_146133.2	Golph3l	Mus musculus golgi phosphoprotein 3-like (Golph3l), mRNA.		-1.00484	1.05744	-1.06999		1.14381	1.79732	1.5172
ILMN_2726325	NM_007684.3	Cetn3	Mus musculus centrin 3 (Cetn3), mRNA.		-1.04916	1.06781	-1.11425		1.33009	1.61303	1.48082
ILMN_2639296	NM_023668.1	Ndel1	Mus musculus nuclear distribution gene E-like homolog 1 (A. nidulans) (Ndel1), mRNA.		-1.42491	1.05499	-1.01056		1.28606	1.40923	1.30455
ILMN_2492716	NM_028283.2	Uaca	Mus musculus uveal autoantigen with coiled-coil domains and ankyrin repeats (Uaca), mRNA.		-1.06922	1.05128	-1.06789		1.23721	1.72268	1.22129
ILMN_2616630	XM_907664.2	1810013L24Rik	PREDICTED: Mus musculus RIKEN cDNA 1810013L24 gene (1810013L24Rik), mRNA.		-1.18047	1.09975	-1.16655		1.22114	1.29122	1.2859
ILMN_2697433	NM_172608.1	Tmem184b	Mus musculus transmembrane protein 184b (Tmem184b), mRNA.		-1.20245	1.01128	-1.07975		1.34413	1.43662	1.17975
ILMN_2887992	NM_025282.1	Mef2c	Mus musculus myocyte enhancer factor 2C (Mef2c), mRNA.		-1.42909	1.25652	-1.02442		1.32635	2.24793	1.79721
ILMN_2549903	AK018078	6230401I02Rik			-1.0116	1.10267	-1.23064		1.01814	1.33915	1.15985
ILMN_1244584	NM_173392.3	Zfyve16	Mus musculus zinc finger, FYVE domain containing 16 (Zfyve16), mRNA.		-1.00674	1.11463	-1.24926		1.21537	1.36873	1.15652
ILMN_1217480	XM_001475418.1	LOC100046080	PREDICTED: Mus musculus similar to Spindlin 1, transcript variant 1 (LOC100046080), mRNA.		-1.04075	1.15499	-1.09204		1.04124	1.25329	1.43094
ILMN_2548916	AK015335	4930438D12Rik			-1.13563	1.21622	-1.08735		1.30988	1.77419	1.5034
ILMN_2824593	NM_145958.1	Kbtbd2	Mus musculus kelch repeat and BTB (POZ) domain containing 2 (Kbtbd2), mRNA.		-1.11937	1.06878	-1.02497		1.16663	1.35796	1.10201
ILMN_2702233	NM_009831.2	Ccng1	Mus musculus cyclin G1 (Ccng1), mRNA.		-1.07363	1.02763	-1.42119		1.28003	1.64969	1.1638
ILMN_2710229	NM_009831.2	Ccng1	Mus musculus cyclin G1 (Ccng1), mRNA.		-1.06671	1.13609	-1.45836		1.32694	1.58562	1.21033
ILMN_2599487	NM_008707.3	Nmt1	Mus musculus N-myristoyltransferase 1 (Nmt1), mRNA.		1.02449	1.11976	-1.0244		1.12646	1.26382	1.15927
ILMN_1217723	NM_025303.2	Stau2	Mus musculus staufen (RNA binding protein) homolog 2 (Drosophila) (Stau2), transcript variant 3, mRNA.		1.02756	1.10906	-1.05835		1.24197	1.55374	1.22878
ILMN_1238509	NM_178017.1	Hmgb2l1	Mus musculus high mobility group box 2-like 1 (Hmgb2l1), mRNA.		1.0854	1.0857	-1.00177		1.14754	1.62574	1.28047
ILMN_2637113	NM_177909.2	Slc9a9			1.05725	1.08562	-1.19181		1.35359	1.38202	1.10452
ILMN_2493067	NM_027678.2	Zranb3	Mus musculus zinc finger, RAN-binding domain containing 3 (Zranb3), mRNA. XM_896419 XM_896436 XM_912948 XM_922552 XM_922558 XM_922565 XM_922581 XM_922587 XM_922596 XM_974893 XM_974926 XM_974968 XM_975006 XM_975040 XM_975084		1.02093	1.27125	-1.04187		1.27664	2.24438	1.57104
ILMN_1228414	NM_010754.4	Smad2	Mus musculus MAD homolog 2 (Drosophila) (Smad2), mRNA.		1.00922	1.18959	-1.18966		1.21058	1.33748	1.12219
ILMN_2654952	XM_001475189.1	LOC100040592	PREDICTED: Mus musculus similar to Hmgcs1 protein, transcript variant 1 (LOC100040592), mRNA.		1.21792	1.32968	-1.09669		1.31358	1.84256	2.16054
ILMN_1237572	NM_175503.3	Aard	Mus musculus alanine and arginine rich domain containing protein (Aard), mRNA.		1.10627	1.0543	-1.45791		1.25806	1.41196	1.54321
ILMN_2783010	NM_026386.1	Snx2	Mus musculus sorting nexin 2 (Snx2), mRNA.		1.07515	1.18982	-1.23104		1.35208	1.51634	1.22811
ILMN_2708340	XM_919077.2	1700029F09Rik	PREDICTED: Mus musculus RIKEN cDNA 1700029F09 gene, transcript variant 20 (1700029F09Rik), mRNA.		1.09954	1.15095	-1.0035		1.39966	1.59715	1.21227
ILMN_2631813	NM_026053.1	Gemin6	Mus musculus gem (nuclear organelle) associated protein 6 (Gemin6), mRNA.		1.02661	1.19616	-1.03934		1.28408	1.69574	1.24785
ILMN_1216920	NM_026202.2	Ccdc50	Mus musculus coiled-coil domain containing 50 (Ccdc50), transcript variant 1, mRNA.		1.05883	1.23927	-1.18722		1.17165	1.63223	1.23025
ILMN_1253012	NM_016809.2	Rbm3	Mus musculus RNA binding motif protein 3 (Rbm3), mRNA.		1.10744	1.41718	-1.07507		1.33546	1.63805	1.22759
ILMN_2714638	NM_008587.1	Mertk	Mus musculus c-mer proto-oncogene tyrosine kinase (Mertk), mRNA.		1.13965	1.12634	-1.27762		1.44313	1.56472	1.32694
ILMN_2704509	NM_009460.2	Sumo1	Mus musculus SMT3 suppressor of mif two 3 homolog 1 (yeast) (Sumo1), mRNA.		1.01824	1.13617	-1.16362		1.26418	1.34514	1.18659
ILMN_2610609	NM_027238.2	1810054D07Rik	Mus musculus RIKEN cDNA 1810054D07 gene (1810054D07Rik), mRNA.		1.07193	1.28761	-1.29242		1.04616	1.44916	1.34211
ILMN_2756486	NM_007472.2	Aqp1	Mus musculus aquaporin 1 (Aqp1), mRNA.		-1.32946	-1.11354	1.01498		1.43306	1.37428	1.49985
ILMN_3092125	NR_002856.1	LOC218963	Mus musculus ubiquitin pseudogene (LOC218963) on chromosome 14.		-1.12296	-1.08687	1.04863		1.02389	1.1993	1.21119
ILMN_2840856	NM_023663.3	Ripk4	Mus musculus receptor-interacting serine-threonine kinase 4 (Ripk4), mRNA.		-1.28801	-1.10197	1.1436		1.00849	1.2778	1.40311
ILMN_2776728	NM_145078	2610305D13Rik			-1.18066	-1.0778	1.02852		1.36258	1.91524	1.91154
ILMN_2626401	NM_001081395.1	Amotl1	Mus musculus angiomotin-like 1 (Amotl1), mRNA.		-1.23641	-1.04332	1.20386		1.21278	1.58093	1.25406
ILMN_1255743	NM_010559.2	Il6ra	Mus musculus interleukin 6 receptor, alpha (Il6ra), mRNA.		-1.42085	-1.07515	1.29598		1.32292	1.32056	1.61871
ILMN_2704257	NM_011261.2	Reln	Mus musculus reelin (Reln), mRNA.		-1.4411	-1.20131	1.03213		1.00413	1.24511	1.16724
ILMN_2733887	NM_021462.3	Mknk2	Mus musculus MAP kinase-interacting serine/threonine kinase 2 (Mknk2), mRNA.		-1.45537	-1.03304	1.03783		1.34035	1.58937	1.69755
ILMN_2686132	NM_007398.3	Ada	Mus musculus adenosine deaminase (Ada), mRNA.		-1.6351	-1.11458	1.01637		1.71666	2.21695	1.64023
ILMN_2709470	NM_007853.4	Degs1	Mus musculus degenerative spermatocyte homolog 1 (Drosophila) (Degs1), mRNA.		-1.11907	-1.16527	1.09302		1.09188	1.02315	1.18026
ILMN_3094771	NM_001033773.1	Ube2u	Mus musculus ubiquitin-conjugating enzyme E2U (putative) (Ube2u), mRNA.		-1.05052	-1.01308	1.03279		1.12161	1.46364	1.55444
ILMN_1217331	NM_008567.1	Mcm6	Mus musculus minichromosome maintenance deficient 6 (MIS5 homolog, S. pombe) (S. cerevisiae) (Mcm6), mRNA.		-1.1047	-1.09832	1.00759		1.32048	4.56599	2.58809
ILMN_3087004	NM_008264.1	Hoxa13	Mus musculus homeo box A13 (Hoxa13), mRNA.		-1.04138	-1.18804	1.00332		1.11521	1.10572	1.08899
ILMN_2618221	NM_011366.2	Sorbs3	Mus musculus sorbin and SH3 domain containing 3 (Sorbs3), mRNA.		-1.29394	-1.12795	1.21593		1.13165	1.07703	1.35266
ILMN_1222313	NM_175655.1	Hist1h4f	Mus musculus histone cluster 1, H4f (Hist1h4f), mRNA.		-1.23669	-1.10791	1.0233		1.3143	1.79369	1.59013
ILMN_1240650	AK028065	1520402A20Rik			-1.01786	-1.02771	1.02363		1.12474	1.21996	1.21446
ILMN_1227926	NM_010228.3	Flt1	Mus musculus FMS-like tyrosine kinase 1 (Flt1), mRNA.		-1.16353	-1.05449	1.16522		1.17245	1.49932	1.22592
ILMN_1251696	NM_008391.3	Irf2	Mus musculus interferon regulatory factor 2 (Irf2), mRNA.		-1.09447	-1.1445	1.06366		1.30276	1.30649	1.56383
ILMN_2774497	NM_023663.5	Ripk4	Mus musculus receptor-interacting serine-threonine kinase 4 (Ripk4), mRNA.		-1.34251	-1.07086	1.1511		1.10761	1.6528	1.72183
ILMN_1253409	NM_008428.4	Kcnj8	Mus musculus potassium inwardly-rectifying channel, subfamily J, member 8 (Kcnj8), mRNA.		-1.14848	-1.18199	1.02679		1.1172	1.26428	1.20477
ILMN_1222991	NM_008903.1	Ppap2a	Mus musculus phosphatidic acid phosphatase 2a (Ppap2a), transcript variant 2, mRNA.		-1.1539	-1.27186	1.05882		1.35691	1.4484	1.32654
ILMN_1241389	AK029166	4733401O04Rik			-1.07887	-1.15822	1.03318		1.02119	1.49139	1.3711
ILMN_1258830	NM_008247.2	Ppap2a	Mus musculus phosphatidic acid phosphatase 2a (Ppap2a), transcript variant 1, mRNA.		1.0565	-1.02168	1.11668		1.59325	1.97115	1.36775
ILMN_2676172	NM_030260.2	Zxdc	Mus musculus ZXD family zinc finger C (Zxdc), transcript variant 1, mRNA.		1.01457	-1.01301	1.01098		1.17843	1.18818	1.268
ILMN_1220234	NM_009247.2	Serpina1e	Mus musculus serine (or cysteine) peptidase inhibitor, clade A, member 1e (Serpina1e), mRNA.		1.02884	-1.35109	1.14786		2.46267	7.745	8.14316
ILMN_2723190	NM_008189.2	Guca1a	Mus musculus guanylate cyclase activator 1a (retina) (Guca1a), mRNA.		1.06758	-1.04379	1.33669		1.34918	1.63283	1.33348
ILMN_2528453	NM_207131.1	Cebpe	Mus musculus CCAAT/enhancer binding protein (C/EBP), epsilon (Cebpe), mRNA.		-1.05855	6.52561	8.32035		1.05013	4.05137	2.38431
ILMN_2756704	NM_145562.2	9130213B05Rik	Mus musculus RIKEN cDNA 9130213B05 gene (9130213B05Rik), mRNA.		-1.18497	1.454	1.25041		1.0667	2.27724	1.72104
ILMN_2669982	NM_197990.2	1700025G04Rik	Mus musculus RIKEN cDNA 1700025G04 gene (1700025G04Rik), mRNA.		-1.20497	1.50602	1.23382		1.23029	2.11381	1.5366
ILMN_1259365	NM_016885.1	Emcn	Mus musculus endomucin (Emcn), mRNA.		-1.23305	1.26914	1.0499		1.06233	2.15865	1.40195
ILMN_1251011		IGKV3-2_X16954_Ig_kappa_variable_3-2_18			-1.21323	13.1942	49.6346		1.15081	159.395	106.488
ILMN_2575986	AK043324	A730085F06Rik			-1.01197	1.25101	1.36428		1.31983	2.5513	2.10668
ILMN_2739698	NM_027295.2	Rab28	Mus musculus RAB28, member RAS oncogene family (Rab28), mRNA.		-1.01747	1.09364	1.1402		1.21498	1.45301	1.33471
ILMN_1239196	NM_138581.2	1700088E04Rik	Mus musculus RIKEN cDNA 1700088E04 gene (1700088E04Rik), mRNA.		-1.033	1.35932	1.45468		1.29387	1.60148	1.75397
ILMN_2761082	NM_009621.3	Adamts1	Mus musculus a disintegrin-like and metallopeptidase (reprolysin type) with thrombospondin type 1 motif, 1 (Adamts1), mRNA.		-1.06202	1.43565	1.24926		1.327	2.04342	1.34936
ILMN_1251451	XM_132608.2	LOC232060			-1.14624	8.669	16.0872		1.35969	60.9294	38.6794
ILMN_1244484	NM_019413.2	Robo1	Mus musculus roundabout homolog 1 (Drosophila) (Robo1), mRNA.		-1.06174	1.48122	1.30661		1.22892	2.21235	1.85829
ILMN_2722893	XM_912852.2	LOC637227	PREDICTED: Mus musculus similar to Ig kappa chain V-V region MPC11 precursor (LOC637227), mRNA.		-1.04441	15.3782	40.7293		1.49463	99.6384	73.192
ILMN_1223045	NM_026515.2	2810417H13Rik	Mus musculus RIKEN cDNA 2810417H13 gene (2810417H13Rik), mRNA.		-1.06575	1.432	1.2904		1.23836	3.36222	2.09477
ILMN_2684370	XM_132633.4	Igk-C			-1.17424	8.43587	9.14176		1.7952	24.3546	26.1625
ILMN_1234756	XM_358516.1	LOC381150			-1.09166	1.06951	1.44149		1.3065	1.58595	1.50423
ILMN_2790842	NM_023844.2	Jam2	Mus musculus junction adhesion molecule 2 (Jam2), mRNA.		-1.02506	1.18307	1.23207		1.23327	1.73369	1.34826
ILMN_2790839	NM_023844.2	Jam2	Mus musculus junction adhesion molecule 2 (Jam2), mRNA.		-1.08634	1.22961	1.17096		1.47349	1.88392	1.46656
ILMN_2473562	NM_022964.3	Lat2	Mus musculus linker for activation of T cells family, member 2 (Lat2), transcript variant 2, mRNA.		-1.1452	1.58248	1.30109		1.09248	2.87157	2.13989
ILMN_2465905		2310007O11Rik			-1.00596	1.14415	1.10337		1.3338	1.52231	1.20203
ILMN_1253593	NM_172298.2	Tshz3	Mus musculus teashirt zinc finger family member 3 (Tshz3), mRNA.		-1.03312	1.57088	1.77667		1.45593	2.27714	1.97137
ILMN_1253410	NM_028850.1	Chic2	Mus musculus cysteine-rich hydrophobic domain 2 (Chic2), mRNA.		-1.20263	1.27465	1.53074		1.24371	1.85265	1.3304
ILMN_2651389	NM_010800.3	Bhlhb8	Mus musculus basic helix-loop-helix domain containing, class B, 8 (Bhlhb8), mRNA.		-1.01617	2.52214	2.07037		1.06209	4.20108	5.46726
ILMN_1216732	NM_008562.3	Mcl1	Mus musculus myeloid cell leukemia sequence 1 (Mcl1), mRNA.		-1.18775	1.24951	1.30598		1.11193	1.55105	1.51821
ILMN_1215209	NM_019948.1	Clecsf9			-1.0746	4.74317	2.51135		1.15669	2.20419	1.52407
ILMN_1238932	XM_355779.1	Igk-V38			-1.0784	3.89613	11.5054		1.20007	7.43069	67.4948
ILMN_2432262		IGHV1S35_M12376_Ig_heavy_variable_1S35_13			-1.15201	3.19679	11.9833		1.13425	56.9309	30.034
ILMN_2955883	NM_019780.1	Vps29	Mus musculus vacuolar protein sorting 29 (S. pombe) (Vps29), mRNA.		-1.03854	1.10082	1.01678		1.21	1.41006	1.22751
ILMN_3152328	NM_053257.1	Rpl31	Mus musculus ribosomal protein L31 (Rpl31), mRNA.		-1.13294	1.10278	1.2165		1.14402	1.47589	1.2471
ILMN_2775202	NM_027491	Rragd			-1.25766	1.13742	1.28121		1.09092	2.18963	2.10951
ILMN_2591082	NM_011732	Nsep1			-1.11373	1.18578	1.07712		1.09783	1.46476	1.172
ILMN_2482821	XM_992953.1	LOC636875	PREDICTED: Mus musculus similar to Ig kappa chain V-V region L7 precursor (LOC636875), mRNA.		-1.13339	6.30765	7.98868		1.08012	23.3586	29.6031
ILMN_2524865	NM_145126.1	Chi3l4	Mus musculus chitinase 3-like 4 (Chi3l4), mRNA.		-1.59612	21.1743	36.3591		1.21981	131.912	92.6143
ILMN_3006123	NM_012055.1	Asns	Mus musculus asparagine synthetase (Asns), mRNA.		-1.02414	2.67064	3.54163		1.25895	7.73861	6.62683
ILMN_1228535	NM_008885.2	Pmp22	Mus musculus peripheral myelin protein (Pmp22), mRNA.		-1.01221	1.85764	2.39958		1.22911	3.2892	3.07459
ILMN_3001540	NM_008524.1	Lum	Mus musculus lumican (Lum), mRNA.		-1.04513	4.27024	3.96587		1.74551	15.069	11.6683
ILMN_1247704	NM_175074.1	Hmgn3	Mus musculus high mobility group nucleosomal binding domain 3 (Hmgn3), transcript variant 2, mRNA.		-1.16468	1.92711	1.67474		1.71173	5.42184	4.04746
ILMN_2646690	XM_132928.3	Gucy2c			-1.07118	1.01064	1.38189		1.11825	1.57358	1.93574
ILMN_2956159	NM_011295.4	Rps12	Mus musculus ribosomal protein S12 (Rps12), mRNA.		-1.06549	1.30985	1.43213		1.15571	1.60391	1.51243
ILMN_2611767	NM_022420.1	Gprc5b	Mus musculus G protein-coupled receptor, family C, group 5, member B (Gprc5b), mRNA.		-1.05745	2.47529	2.78243		1.38416	5.09773	3.37595
ILMN_2644719	NM_026122.3	Hmgn3	Mus musculus high mobility group nucleosomal binding domain 3 (Hmgn3), transcript variant 1, mRNA.		-1.16295	1.87687	1.50239		1.59791	4.83347	3.36902
ILMN_1246800	NM_009252.2	Serpina3n	Mus musculus serine (or cysteine) peptidase inhibitor, clade A, member 3N (Serpina3n), mRNA.		-1.00606	1.47855	1.44882		1.16459	1.89169	2.09693
ILMN_1217353	NM_009056.1	Rfx2	Mus musculus regulatory factor X, 2 (influences HLA class II expression) (Rfx2), mRNA.		-1.30691	1.00429	1.05907		1.14708	1.11444	1.24866
ILMN_2677207	XR_033948.1	LOC100047788	PREDICTED: Mus musculus similar to gamma-2a immunoglobulin heavy chain (LOC100047788), misc RNA.		-1.03248	3.00552	2.10238		1.36792	89.2241	71.389
ILMN_2633179	XR_033948.1	LOC100047788	PREDICTED: Mus musculus similar to gamma-2a immunoglobulin heavy chain (LOC100047788), misc RNA.		-1.10389	2.48384	1.86471		1.18874	70.8873	56.7668
ILMN_2692315	NM_176913	Dpep2			-1.10119	2.28948	2.26155		1.05872	4.04917	2.92754
ILMN_1252004	NM_001033380.3	E030018N11Rik	Mus musculus RIKEN cDNA E030018N11 gene (E030018N11Rik), mRNA.		-1.01093	1.6987	1.62283		1.23314	3.41137	2.70688
ILMN_2945275	NM_001045807.1	Rbm15	Mus musculus RNA binding motif protein 15 (Rbm15), mRNA.		-1.28738	1.30413	1.11513		1.15761	1.37401	1.48258
ILMN_2469689	NM_025401.3	Ubl5	Mus musculus ubiquitin-like 5 (Ubl5), mRNA.		-1.02049	1.02052	1.0418		1.29055	1.23453	1.25079
ILMN_2634777	NM_178660.2	Rbms3	Mus musculus RNA binding motif, single stranded interacting protein (Rbms3), mRNA.		-1.18244	1.0954	1.09676		1.1723	1.69315	1.60692
ILMN_2606313	XM_991772.1	LOC635815	PREDICTED: Mus musculus similar to Ig kappa chain V-V region L6 precursor (LOC635815), mRNA.		-1.25506	4.62239	7.37723		1.30774	60.0578	18.2343
ILMN_2718550	NM_145972.3	BC027231	Mus musculus cDNA sequence BC027231 (BC027231), mRNA.		-1.23272	1.00687	1.014		1.0765	1.20999	1.40908
ILMN_2510278		IGHV1S30_X02462_Ig_heavy_variable_1S30_12			-1.07734	5.36825	9.40241		1.1546	50.7901	27.1667
ILMN_2741402	NM_010656.2	Sspn	Mus musculus sarcospan (Sspn), mRNA.		-1.78621	1.06736	1.43266		1.48567	2.44349	2.34604
ILMN_2596396	NM_019518.2	Grasp			-1.22725	1.13074	1.29788		1.16883	1.39672	1.3185
ILMN_1244008	XM_988270.1	LOC676222	PREDICTED: Mus musculus similar to Ig kappa chain V-III region PC 7043 (LOC676222), mRNA.		-1.22235	16.4194	81.8727		1.40889	226.913	177.808
ILMN_1244526	NM_008528.3	Blnk			-1.11535	1.15709	1.24721		1.01916	1.99946	1.48022
ILMN_2696272	NM_146103.1	Tmem185b	Mus musculus transmembrane protein 185B (Tmem185b), mRNA.		-1.08836	1.37596	1.39245		1.21299	1.64034	1.48351
ILMN_1257271	XM_903376.2	LOC630253	PREDICTED: Mus musculus similar to Ig heavy chain V region 5-84 precursor (LOC630253), mRNA.		-1.01189	4.02572	16.3744		1.01367	32.2475	22.294
ILMN_2813484	NM_011065.2	Per1	Mus musculus period homolog 1 (Drosophila) (Per1), mRNA.		-1.30323	1.44473	2.78733		2.97255	4.33544	4.38049
ILMN_2861051	NM_207535.1	Mrgpra7	Mus musculus MAS-related GPR, member A7 (Mrgpra7), mRNA.		-1.00622	4.03454	4.41223		1.01248	1.99525	1.60029
ILMN_1250550		scl0001259.1_60			-1.06016	1.23258	1.21815		1.25461	1.68402	1.3525
ILMN_2632262	XM_132611.2	LOC232065			-1.48771	5.22635	10.303		1.25393	40.1909	29.4127
ILMN_1250201	NM_178699.3	B930041F14Rik	Mus musculus RIKEN cDNA B930041F14 gene (B930041F14Rik), mRNA.		-1.12602	1.52425	1.84431		1.18387	2.93773	2.88894
ILMN_2512206	NM_021539.4	Wsb2	Mus musculus WD repeat and SOCS box-containing 2 (Wsb2), mRNA.		-1.10955	1.2332	1.2933		1.16646	1.51806	1.44027
ILMN_2765547	NM_008140.2	Gnat1	Mus musculus guanine nucleotide binding protein, alpha transducing 1 (Gnat1), mRNA.		-1.12342	1.80765	2.25865		1.23395	2.81972	4.53001
ILMN_1255739	NM_199201.1	Clm3	Mus musculus CMRF-35-like molecule 3 (Clm3), mRNA.		-1.05505	1.09273	1.10596		1.28282	2.05827	1.46401
ILMN_2881477	NM_009498.3	Vamp3	Mus musculus vesicle-associated membrane protein 3 (Vamp3), mRNA.		-1.00143	1.61449	1.43519		1.26711	2.4126	1.8362
ILMN_1244291	NM_010288.2	Gja1	Mus musculus gap junction membrane channel protein alpha 1 (Gja1), mRNA.		-1.37527	3.26898	2.31002		1.74273	7.47022	3.92941
ILMN_1231400	NM_032002	Nrg4			-1.81733	1.25192	1.59478		1.03333	3.39641	4.54304
ILMN_2732465	NM_025282.2	Mef2c	Mus musculus myocyte enhancer factor 2C (Mef2c), mRNA.		-1.4959	1.57503	1.21964		1.58354	2.81444	2.27941
ILMN_2704562	XM_001476703.1	LOC100047628	PREDICTED: Mus musculus similar to Chain L, Structural Basis Of Antigen Mimicry In A Clinically Relevant Melanoma Antigen System, transcript variant 3 (LOC100047628), mRNA.		-1.18196	10.9968	12.4651		1.77995	31.6839	33.5992
ILMN_2426436	XR_003821.1	LOC636696	PREDICTED: Mus musculus hypothetical LOC636696 (LOC636696), mRNA.		-1.00724	2.78119	6.67642		1.07177	10.4138	11.313
ILMN_2998020	NM_026911.1	Spcs1	Mus musculus signal peptidase complex subunit 1 homolog (S. cerevisiae) (Spcs1), mRNA.		-1.03376	1.12933	1.09631		1.15671	1.47233	1.39371
ILMN_1245146	XM_148393.1	Igl-V1			-1.46108	8.28773	16.4662		1.32219	28.4065	40.2112
ILMN_2692316	NM_176913.3	Dpep2	Mus musculus dipeptidase 2 (Dpep2), mRNA.		-1.03522	2.83342	2.9495		1.17279	5.42093	4.32509
ILMN_2432550	NM_144551.3	Trib2			-1.11167	1.31565	1.76128		1.39268	3.38915	3.11374
ILMN_2674351	NM_010332.2	Ednra	Mus musculus endothelin receptor type A (Ednra), mRNA.		-1.00855	2.10767	2.24774		1.23313	3.06736	2.35157
ILMN_2591543	NM_144943.2	Cd207	Mus musculus CD 207 antigen (Cd207), mRNA.		-1.28358	1.76565	1.88859		3.24445	2.72221	2.18657
ILMN_3123657	NM_001029843.1	Vrk1	Mus musculus vaccinia related kinase 1 (Vrk1), transcript variant 2, mRNA.		-1.12089	1.08053	1.04807		1.01201	1.65739	1.1307
ILMN_2894040	NM_145943.1	BC031781	Mus musculus cDNA sequence BC031781 (BC031781), mRNA.		-1.0437	1.16535	1.32606		1.17235	1.50068	1.27611
ILMN_2960325	NM_007799.2	Ctse	Mus musculus cathepsin E (Ctse), mRNA.		-1.34916	1.13399	1.23088		1.05253	1.7913	1.48151
ILMN_2773259	NM_008524	Lum			-1.07309	3.83043	3.8951		1.6309	13.1047	11.5552
ILMN_2745551	NM_177068.3	Olfml2b	Mus musculus olfactomedin-like 2B (Olfml2b), mRNA.		-1.02082	5.7965	5.87758		1.0408	2.83235	1.86154
ILMN_2474052		5830411I20			-1.09193	1.80204	1.80178		1.2163	2.2466	2.26221
ILMN_2924831	NM_008088.1	Gas7	Mus musculus growth arrest specific 7 (Gas7), mRNA.		-1.08398	2.66605	2.24472		1.11308	1.50209	1.00794
ILMN_2516338	XM_001476158.1	D430019H16Rik	PREDICTED: Mus musculus RIKEN cDNA D430019H16 gene (D430019H16Rik), mRNA.		-1.00774	1.3744	1.25073		1.05843	1.78451	1.66071
ILMN_1259003	XM_913557.2	LOC637785	PREDICTED: Mus musculus similar to Ig heavy chain V region 3 precursor (LOC637785), mRNA.		-1.04382	4.92667	21.2226		1.13759	75.6258	38.0244
ILMN_2628174	NM_080575.1	Acss1	Mus musculus acyl-CoA synthetase short-chain family member 1 (Acss1), nuclear gene encoding mitochondrial protein, mRNA.		-1.02485	1.97474	2.21568		1.80056	6.3006	4.07544
ILMN_2770414	NM_017475.2	Rragc	Mus musculus Ras-related GTP binding C (Rragc), mRNA.		-1.1008	1.12885	1.00803		1.19078	1.2897	1.20607
ILMN_2836501	NM_030017.1	Rdh12	Mus musculus retinol dehydrogenase 12 (Rdh12), mRNA.		-1.15981	3.37832	4.14947		1.19932	2.34113	1.69239
ILMN_2949217	NM_172488.1	9030625A04Rik	Mus musculus RIKEN cDNA 9030625A04 gene (9030625A04Rik), mRNA.		-1.02715	1.22292	1.08885		1.30395	2.05344	1.56316
ILMN_2469743	XM_001476823.1	LOC100046793	PREDICTED: Mus musculus similar to light chain of the monoclonal antibody MST2 (LOC100046793), mRNA.		-1.21266	13.3648	43.5855		1.11356	67.2827	59.4654
ILMN_2612346	XM_001474081.1	LOC383196	PREDICTED: Mus musculus hypothetical LOC383196 (LOC383196), mRNA.		-1.01507	9.45283	47.5146		1.19315	70.2795	43.3407
ILMN_1250188	XM_001474081.1	LOC383196	PREDICTED: Mus musculus hypothetical LOC383196 (LOC383196), mRNA.		-1.11582	8.31122	40.4011		1.24124	71.513	43.0006
ILMN_2554688	NM_175212.4	Tmem65	Mus musculus transmembrane protein 65 (Tmem65), mRNA.		-1.01897	1.44616	1.29513		1.82456	2.6677	2.10225
ILMN_1258548	XM_357631.1	LOC384413			-1.0065	9.51902	26.5888		1.205	56.2706	47.5124
ILMN_2430220	NM_001033759.1	Tmem2	Mus musculus transmembrane protein 2 (Tmem2), transcript variant 2, mRNA.		-1.13673	1.61953	1.57408		1.34084	2.49178	2.21351
ILMN_2645448	NM_030066.2	Armcx1	Mus musculus armadillo repeat containing, X-linked 1 (Armcx1), mRNA.		-1.02045	1.21402	1.01957		1.27472	1.89327	1.47735
ILMN_1243654	NM_178211.1	Hist1h4k	Mus musculus histone cluster 1, H4k (Hist1h4k), mRNA.		-1.10633	1.11291	1.32125		1.21227	1.99172	1.67321
ILMN_1256817	NM_011414.2	Slpi	Mus musculus secretory leukocyte peptidase inhibitor (Slpi), mRNA.		-1.25186	37.1718	82.6954		4.61621	216.747	164.91
ILMN_3163211	NM_025838.1	Tmem107	Mus musculus transmembrane protein 107 (Tmem107), transcript variant 1, mRNA.		-1.05641	1.11236	1.27213		1.14445	1.71279	1.56186
ILMN_2595593	NM_008557.1	Fxyd3	Mus musculus FXYD domain-containing ion transport regulator 3 (Fxyd3), mRNA.		-1.13889	1.20977	1.37389		1.14118	2.05366	2.93961
ILMN_3008068	NM_028903.1	Scara5	Mus musculus scavenger receptor class A, member 5 (putative) (Scara5), mRNA.		-1.17081	11.9785	22.1293		1.44873	33.6715	60.069
ILMN_2506727		9430052C07Rik			-1.14719	1.34575	1.40841		1.02247	2.4775	2.29105
ILMN_2959272	NR_003027.1	Rnu6	Mus musculus U6 small nuclear RNA (Rnu6).		-1.22405	1.05412	1.16029		1.36918	1.55689	1.29128
ILMN_2515956		Igh-4			-1.05582	11.7429	86.923		1.0955	139.829	116.674
ILMN_2631953	NM_007960.3	Etv1	Mus musculus ets variant gene 1 (Etv1), mRNA.		-1.06624	1.16728	1.15454		1.06893	1.61645	1.70182
ILMN_2829330	NM_010422.1	Hexb	Mus musculus hexosaminidase B (Hexb), mRNA.		-1.04237	1.17853	1.38854		1.40338	2.60683	2.34058
ILMN_2828916	NM_028127.3	Frmd6	Mus musculus FERM domain containing 6 (Frmd6), mRNA.		-1.06012	1.58425	1.69051		1.39765	2.27405	1.88832
ILMN_2770429	NM_011961	Plod2			-1.25611	2.25787	1.64935		1.21615	5.98802	3.29627
ILMN_1233522	AK004102	1110034O24Rik			-1.03071	1.14987	1.16646		1.1088	1.41638	1.38474
ILMN_1244081	NM_009062.3	Rgs4	Mus musculus regulator of G-protein signaling 4 (Rgs4), mRNA.		-1.04989	1.4653	1.66111		1.8178	3.20713	2.04415
ILMN_1224894	NM_134092.2	Mtbp	Mus musculus Mdm2, transformed 3T3 cell double minute p53 binding protein (Mtbp), mRNA.		-1.03003	1.10445	1.02812		1.27906	1.41931	1.15319
ILMN_2937548	NM_175657.1	Hist1h4m	Mus musculus histone cluster 1, H4m (Hist1h4m), mRNA.		-1.10523	1.18196	1.48092		1.22479	1.81153	1.821
ILMN_2501267	NM_172476.4	Tmc7	Mus musculus transmembrane channel-like gene family 7 (Tmc7), mRNA.		-1.0868	1.85404	2.97573		1.90035	3.73182	4.33976
ILMN_1225201	NM_019647.5	Rpl21	Mus musculus ribosomal protein L21 (Rpl21), mRNA.		-1.12449	1.02575	1.03202		1.20586	1.11219	1.14948
ILMN_1225921	NM_201642.4	Ugt1a7c	Mus musculus UDP glucuronosyltransferase 1 family, polypeptide A7C (Ugt1a7c), mRNA.		-1.0087	2.06104	1.96108		1.03806	1.5495	1.30301
ILMN_1226667	XM_912513.1	LOC636944	PREDICTED: Mus musculus similar to Ig kappa chain V-V region K2 precursor (LOC636944), mRNA.		-1.02446	10.6601	27.4607		1.28484	55.5006	56.7775
ILMN_2906728	NR_001592.1	H19	Mus musculus H19 fetal liver mRNA (H19) on chromosome 7.		-2.05242	3.21211	12.3665		2.01302	52.8933	25.5713
ILMN_1256343	NR_001592.1	H19	Mus musculus H19 fetal liver mRNA (H19) on chromosome 7.		-2.08694	5.50022	19.9633		2.89195	127.735	63.145
ILMN_1243621	AK037550	A130026C10Rik			-1.12743	1.24364	1.18956		1.13903	2.08777	1.52757
ILMN_2609403	XM_354711.1	LOC380799			-1.03649	7.69361	23.36		1.13634	32.4968	23.4883
ILMN_2898319	NM_153543.1	Aldh1l2	Mus musculus aldehyde dehydrogenase 1 family, member L2 (Aldh1l2), mRNA.		-1.14981	1.79177	1.6027		1.04823	2.77844	1.70303
ILMN_2742807	NM_022891.2	Rpl23	Mus musculus ribosomal protein L23 (Rpl23), mRNA.		-1.17529	1.0476	1.05347		1.03217	1.21449	1.2109
ILMN_2773464	NM_007905.1	Phc1			-1.08558	1.21472	1.50072		1.19031	1.70062	1.62147
ILMN_1239814	AK011411	2610016D08Rik			-1.003	2.3983	2.18082		1.03018	1.60309	1.32957
ILMN_1241258	XM_109868	Tens1			-1.0188	1.16574	1.18642		1.4716	3.53998	2.51939
ILMN_2491469	XM_109868	Tens1			-1.14643	1.12813	1.27011		1.52933	4.08081	2.80127
ILMN_2742647	XM_984926.2	EG666609	PREDICTED: Mus musculus predicted gene, EG666609 (EG666609), mRNA.		-1.00956	1.12177	1.14158		1.1354	1.41947	1.223
ILMN_2901284	NM_013758.2	Add3	Mus musculus adducin 3 (gamma) (Add3), mRNA.		-1.08386	1.38541	1.29818		1.35074	1.81509	1.30699
ILMN_2737713	NM_010104.2	Edn1	Mus musculus endothelin 1 (Edn1), mRNA.		-1.0469	1.24398	1.38997		1.08624	2.04997	1.86354
ILMN_2690839	NM_027102.2	Esam1	Mus musculus endothelial cell-specific adhesion molecule (Esam1), mRNA.		-1.06898	1.39391	1.52855		1.35695	2.23914	1.77219
ILMN_2714787	XM_922038.2	1110038B12Rik	PREDICTED: Mus musculus RIKEN cDNA 1110038B12 gene, transcript variant 6 (1110038B12Rik), mRNA.		-1.20644	1.32347	1.59898		1.11649	2.09089	1.7213
ILMN_2731949	NM_011803.2	Klf6	Mus musculus Kruppel-like factor 6 (Klf6), mRNA.		-1.1801	1.53842	1.52232		1.15433	2.86402	2.31297
ILMN_2552695	AK032734	5830436K05Rik			1.3246	1.23139	1.25216		1.03942	1.00672	1.00491
ILMN_3029849	NM_207131.1	Cebpe	Mus musculus CCAAT/enhancer binding protein (C/EBP), epsilon (Cebpe), mRNA.		1.0821	12.4689	15.652		1.10056	7.79991	4.94102
ILMN_1220301	NM_207131.1	Cebpe	Mus musculus CCAAT/enhancer binding protein (C/EBP), epsilon (Cebpe), mRNA.		1.01729	5.28859	7.4819		1.00307	3.76584	2.37153
ILMN_1234487	NM_007426.3	Angpt2	Mus musculus angiopoietin 2 (Angpt2), mRNA.		1.11643	2.08817	1.84796		1.89687	3.91595	2.76608
ILMN_1236908	NM_030682.1	Tlr1	Mus musculus toll-like receptor 1 (Tlr1), mRNA.		2.1816	4.14661	2.70548		1.06979	1.98451	1.52756
ILMN_2611180	XM_129987.2	Ccdc3			1.12752	1.73552	2.01417		1.10441	3.62969	3.14768
ILMN_1246419	NM_145890.1	Grhl1	Mus musculus grainyhead-like 1 (Drosophila) (Grhl1), mRNA.		1.10628	1.18607	1.71018		1.24782	2.49042	2.37084
ILMN_2592486	NM_009402.1	Pglyrp1			1.46744	34.1499	43.9108		1.14173	23.5272	12.0088
ILMN_2457571	XM_001481278.1	Maml2	PREDICTED: Mus musculus mastermind like 2 (Drosophila) (Maml2), mRNA.		1.18825	1.65705	1.10883		1.39789	2.11236	1.73476
ILMN_1244995	AK082906	C430015A10Rik			1.36185	2.74639	1.63039		1.19896	1.40229	1.30918
ILMN_2760979	NM_009371.2	Tgfbr2	Mus musculus transforming growth factor, beta receptor II (Tgfbr2), transcript variant 1, mRNA.		1.20559	1.55126	1.77106		1.46179	3.02902	2.4533
ILMN_2711948	XR_033736.1	LOC100047619	PREDICTED: Mus musculus similar to solute carrier family 7 (cationic amino acid transporter, y+ system), member 5 (LOC100047619), misc RNA.		1.53318	4.61443	4.54799		1.17493	2.75379	2.21094
ILMN_1230065	XM_147335.2	LOC245892			2.86208	6.70434	6.77383		2.14875	2.24511	2.55144
ILMN_2710286	NM_177287	C030025P15Rik			1.22449	2.01671	2.70726		1.13749	1.869	1.42926
ILMN_2726905	NM_013531.3	Gnb4	Mus musculus guanine nucleotide binding protein (G protein), beta 4 (Gnb4), mRNA.		1.04603	1.25353	1.13232		1.46471	2.26378	1.7549
ILMN_2581402	AK087703	E330009F12Rik			1.10768	1.94785	2.31648		1.06899	1.32521	1.21181
ILMN_2949596	NM_009955.2	Dpysl2	Mus musculus dihydropyrimidinase-like 2 (Dpysl2), mRNA.		1.19037	1.7938	1.70258		1.56351	2.72815	2.43872
ILMN_2761876	NM_199448.1	Fez2			1.14862	1.15833	1.001		1.30196	1.78579	1.43286
ILMN_2988931	NM_001082543.1	Stfa1	Mus musculus stefin A1 (Stfa1), mRNA.		1.07788	22.9734	42.9563		1.08171	11.667	6.13794
ILMN_1249514	NM_010687.1	Large	Mus musculus like-glycosyltransferase (Large), mRNA.		1.19633	1.53356	1.79065		1.54001	2.19911	2.03301
ILMN_1229743	NM_153058.3	Mapre2	Mus musculus microtubule-associated protein, RP/EB family, member 2 (Mapre2), mRNA.		1.04896	1.36588	1.38403		1.5909	2.00492	1.58453
ILMN_2826916	NM_011212.2	Ptpre	Mus musculus protein tyrosine phosphatase, receptor type, E (Ptpre), mRNA.		1.42576	4.13258	3.66683		1.83682	5.97792	4.08454
ILMN_2964560	NM_053094.1	Cd163	Mus musculus CD163 antigen (Cd163), mRNA.		2.07776	2.37427	2.00571		3.97662	5.49748	3.71556
ILMN_3101400	NM_001081057.1	4930573I19Rik	Mus musculus RIKEN cDNA 4930573I19 gene (4930573I19Rik), mRNA.		1.59892	1.76572	1.69677		1.16129	1.05888	1.30315
ILMN_1237787	NM_001081057.1	4930573I19Rik	Mus musculus RIKEN cDNA 4930573I19 gene (4930573I19Rik), mRNA.		1.53553	1.45925	1.56254		1.13268	1.17222	1.14847
ILMN_2816754	NM_023294.1	Ndc80	Mus musculus NDC80 homolog, kinetochore complex component (S. cerevisiae) (Ndc80), mRNA.		1.36269	2.38423	1.70229		1.09273	2.1196	1.30225
ILMN_1258578	NM_001039959.1	Ahnak	Mus musculus AHNAK nucleoprotein (desmoyokin) (Ahnak), transcript variant 3, mRNA.		1.05155	1.15068	1.11134		1.32034	1.50568	1.67074
ILMN_2954881	NM_016921.2	Tcirg1	Mus musculus T-cell, immune regulator 1, ATPase, H+ transporting, lysosomal V0 protein A3 (Tcirg1), mRNA.		1.84369	2.22055	1.7974		1.15795	1.67491	1.3952
ILMN_1223697	NM_001039150.1	Cd44	Mus musculus CD44 antigen (Cd44), transcript variant 2, mRNA.		2.87388	6.90055	5.22635		4.81294	13.2971	8.37726
ILMN_1247021	XR_035639.1	LOC630305	PREDICTED: Mus musculus similar to Ig H chain V region (clone 1E10) (LOC630305), misc RNA.		1.21228	11.7203	36.7139		1.47227	64.4554	42.761
ILMN_2622500	NM_145356.3	Zbtb7c	Mus musculus zinc finger and BTB domain containing 7C (Zbtb7c), mRNA.		1.34943	1.68232	1.43529		1.06326	1.15393	1.39082
ILMN_1238276	NM_178182.1	Hist1h2ai	Mus musculus histone cluster 1, H2ai (Hist1h2ai), mRNA.		2.83411	10.9828	13.9877		1.82797	8.63827	4.94738
ILMN_1248388	XM_001473988.1	LOC100045280	PREDICTED: Mus musculus similar to mKIAA1021 protein (LOC100045280), mRNA.		1.17431	3.87939	3.67933		1.08649	1.91385	2.48455
ILMN_2970494	NM_011458.1	Serpina3k	Mus musculus serine (or cysteine) peptidase inhibitor, clade A, member 3K (Serpina3k), mRNA.		2.36307	3.16372	2.64967		1.22463	1.26638	1.43457
ILMN_2600113	NM_019581.2	Gtpbp2	Mus musculus GTP binding protein 2 (Gtpbp2), mRNA.		1.04928	1.43561	1.59674		1.45709	1.98505	1.78606
ILMN_2925094	NM_010824.1	Mpo	Mus musculus myeloperoxidase (Mpo), nuclear gene encoding mitochondrial protein, mRNA.		1.55189	49.6582	49.0332		1.03721	18.2483	8.90702
ILMN_2719256	NM_010824.1	Mpo	Mus musculus myeloperoxidase (Mpo), nuclear gene encoding mitochondrial protein, mRNA.		1.40604	17.8744	19.8871		1.06589	6.74688	3.888
ILMN_1249030	NM_010824.1	Mpo	Mus musculus myeloperoxidase (Mpo), nuclear gene encoding mitochondrial protein, mRNA.		5.38914	214.208	249.165		1.13892	110.523	57.6157
ILMN_1223416	XM_001480162.1	Fer1l3	PREDICTED: Mus musculus fer-1-like 3, myoferlin (C. elegans), transcript variant 1 (Fer1l3), mRNA.		2.18531	4.97089	3.77836		2.81652	8.07848	6.16882
ILMN_2612513	NM_153563.1	6330569M22Rik	Mus musculus RIKEN cDNA 6330569M22 gene (6330569M22Rik), mRNA.		1.27158	1.5122	1.49307		1.01753	1.23295	1.10773
ILMN_2939012	NM_001081005.1	1500012F01Rik	Mus musculus RIKEN cDNA 1500012F01 gene (1500012F01Rik), mRNA.		1.03226	1.47711	1.35183		1.17659	1.99915	1.84891
ILMN_1239430	NM_008625.1	Mrc1	Mus musculus mannose receptor, C type 1 (Mrc1), mRNA.		1.30483	1.6002	1.19434		1.42647	3.36676	2.24574
ILMN_2445021	NM_012039.1	Zw10	Mus musculus ZW10 homolog (Drosophila), centromere/kinetochore protein (Zw10), mRNA.		1.35021	1.4084	1.18365		1.0299	1.10879	1.08941
ILMN_2600991	NM_001037725.2	Als2cr13	Mus musculus amyotrophic lateral sclerosis 2 (juvenile) chromosome region, candidate 13 (human) (Als2cr13), transcript variant 1, mRNA.		1.16309	1.3639	1.58148		1.33812	2.02008	1.61701
ILMN_1216764	NM_133662.2	Ier3	Mus musculus immediate early response 3 (Ier3), mRNA.		1.36024	12.3086	8.01352		1.18674	6.26791	4.15886
ILMN_2769777	NM_010827.2	Msc	Mus musculus musculin (Msc), mRNA.		1.15263	2.7351	3.13744		1.82461	5.92909	3.67372
ILMN_2771237	NM_008489.2	Lbp	Mus musculus lipopolysaccharide binding protein (Lbp), mRNA.		1.23052	3.15817	5.00241		1.05431	2.25327	3.74316
ILMN_1215791	NM_009663	Alox5ap			1.8878	14.4911	17.9165		1.96773	10.818	6.43572
ILMN_1260378	NM_007791.4	Csrp1	Mus musculus cysteine and glycine-rich protein 1 (Csrp1), mRNA.		1.85033	3.76176	3.51591		1.09078	1.31157	1.42418
ILMN_2719473	NM_024184.2	Asf1b	Mus musculus ASF1 anti-silencing function 1 homolog B (S. cerevisiae) (Asf1b), mRNA.		1.42631	2.03891	1.85147		1.0008	1.47775	1.321
ILMN_2612255	NM_008535.2	Lyl1	Mus musculus lymphoblastomic leukemia (Lyl1), mRNA.		1.47739	4.06671	4.31088		1.16087	3.15263	2.20282
ILMN_2609813	NM_007695.2	Chi3l1	Mus musculus chitinase 3-like 1 (Chi3l1), mRNA.		1.45511	45.2477	23.411		1.48897	8.6995	8.55197
ILMN_1227559	NM_023844.2	Jam2	Mus musculus junction adhesion molecule 2 (Jam2), mRNA.		1.03056	1.32642	1.32387		1.35994	2.22247	1.89219
ILMN_2549039	AK015640	4930487N19Rik			1.04728	1.32517	1.14825		1.33293	1.43622	1.36111
ILMN_2523841	NM_198640.1	AI324046			1.01323	3.93771	5.76887		1.27397	22.5101	9.05596
ILMN_2721337	NM_008062.2	G6pdx	Mus musculus glucose-6-phosphate dehydrogenase X-linked (G6pdx), mRNA.		2.24452	4.21235	4.30738		1.63978	3.0213	2.19761
ILMN_1248439	NM_011373.2	St6galnac4	Mus musculus ST6 (alpha-N-acetyl-neuraminyl-2,3-beta-galactosyl-1, 3)-N-acetylgalactosaminide alpha-2,6-sialyltransferase 4 (St6galnac4), mRNA.		1.68745	2.15674	1.99498		1.15662	1.61148	1.1956
ILMN_2889832	NM_001034870.2	Serpina3h	Mus musculus serine (or cysteine) peptidase inhibitor, clade A, member 3H (Serpina3h), mRNA.		2.08746	11.7357	7.79204		1.87468	5.92057	3.94624
ILMN_2810539	NM_001081015.1	EG630499	Mus musculus predicted gene, EG630499 (EG630499), mRNA.		2.52535	1.6671	1.58495		1.46179	1.11817	1.11682
ILMN_2714565	NM_009104	Rrm2			1.45005	2.5475	2.45175		1.1515	1.93873	1.2977
ILMN_2870487	NM_153507.2	Cpne2	Mus musculus copine II (Cpne2), mRNA.		1.2465	2.09453	2.70156		1.01353	1.89292	1.71382
ILMN_2638333	NM_183426.1	Sbno2	Mus musculus strawberry notch homolog 2 (Drosophila) (Sbno2), mRNA.		1.33799	2.23731	2.52085		1.01004	1.90565	1.88976
ILMN_2653567	NM_023275.2	Rhoj	Mus musculus ras homolog gene family, member J (Rhoj), mRNA.		1.15885	1.63403	1.96043		1.22675	2.84758	2.12618
ILMN_1255436	AK028218	Top2a			1.421	2.69239	2.26028		1.15052	2.0862	1.46317
ILMN_2458765	NM_009643.1	Ahnak	Mus musculus AHNAK nucleoprotein (desmoyokin) (Ahnak), transcript variant 1, mRNA.		1.04084	2.88557	2.49744		1.9479	6.73371	5.27353
ILMN_3079919	NM_009643.1	Ahnak	Mus musculus AHNAK nucleoprotein (desmoyokin) (Ahnak), transcript variant 1, mRNA.		1.05287	2.69025	2.41299		1.78321	6.32047	4.97879
ILMN_1254157	NM_011710.2	Wars	Mus musculus tryptophanyl-tRNA synthetase (Wars), mRNA.		1.70711	2.01019	1.9449		1.21555	1.63434	1.38668
ILMN_3156343	NM_011710.2	Wars	Mus musculus tryptophanyl-tRNA synthetase (Wars), mRNA.		1.47803	1.89865	1.63763		1.0524	1.16237	1.183
ILMN_2601907	NM_010697.1	Ldb1	Mus musculus LIM domain binding 1 (Ldb1), transcript variant 3, mRNA.		1.14069	1.65003	2.08397		1.0691	1.46583	1.52151
ILMN_1260244	NM_001081382.1	Zfp777	Mus musculus zinc finger protein 777 (Zfp777), mRNA.		1.21717	1.1982	1.34293		1.02641	1.07448	1.11674
ILMN_2660263	NM_007534.1	Bcl2a1b	Mus musculus B-cell leukemia/lymphoma 2 related protein A1b (Bcl2a1b), mRNA.		3.38427	5.24054	5.23358		3.52123	12.5499	8.225
ILMN_2758029	NM_011178.2	Prtn3	Mus musculus proteinase 3 (Prtn3), mRNA.		2.14282	108.679	117.339		1.27356	46.0033	50.7356
ILMN_2592285	NM_145468.1	Skp2	Mus musculus S-phase kinase-associated protein 2 (p45) (Skp2), transcript variant 2, mRNA.		1.61984	2.2817	1.58145		1.05493	1.68541	1.34724
ILMN_1257244	NM_026609.2	Leprotl1	Mus musculus leptin receptor overlapping transcript-like 1 (Leprotl1), mRNA.		1.67995	2.0112	2.0765		1.3207	1.59902	1.30028
ILMN_1222066	XM_984943.1	Gls	PREDICTED: Mus musculus glutaminase, transcript variant 3 (Gls), mRNA.		1.40685	2.08447	1.37985		1.91175	3.3818	2.41415
ILMN_1226555		5430417L22Rik			1.13908	1.86212	2.01429		1.01883	1.17123	1.14685
ILMN_1244515	NM_030018.3	Tmem50b	Mus musculus transmembrane protein 50B (Tmem50b), mRNA.		1.4313	2.56725	2.14062		1.06088	1.83259	1.44833
ILMN_2616565	NM_011401.3	Slc2a3	Mus musculus solute carrier family 2 (facilitated glucose transporter), member 3 (Slc2a3), mRNA.		1.6254	7.87571	11.6248		1.26044	7.21326	4.44514
ILMN_2680142	NM_009673.1	Anxa5	Mus musculus annexin A5 (Anxa5), mRNA.		1.28891	2.06276	2.2364		1.24135	1.62668	1.31759
ILMN_1229309	AK039554	Vrk1			1.36633	2.88074	2.35407		1.07084	2.21337	1.6263
ILMN_1259764	XM_203453	1500005K14Rik			1.23191	2.8554	4.97119		1.06535	2.79177	2.23791
ILMN_2890019	NM_053113.2	Ear11	Mus musculus eosinophil-associated, ribonuclease A family, member 11 (Ear11), mRNA.		1.52966	13.8724	54.5944		1.58059	160.845	115.609
ILMN_2735429	NM_146168.1	AW146242	Mus musculus expressed sequence AW146242 (AW146242), mRNA.		1.11691	1.93163	1.70948		1.53141	2.53505	2.05448
ILMN_1253091	XM_001473698.1	LOC100043991	PREDICTED: Mus musculus similar to Immunogloblin heavy chain (LOC100043991), mRNA.		1.02727	2.99156	12.5944		1.38629	33.0888	14.9978
ILMN_2677859	NM_013754.1	Insl6	Mus musculus insulin-like 6 (Insl6), mRNA.		1.32524	1.94525	1.75204		1.67646	3.51628	2.4137
ILMN_2754364	NM_008522.3	Ltf	Mus musculus lactotransferrin (Ltf), mRNA.		2.32526	167.899	199.753		1.07634	6.74768	4.97962
ILMN_1244866	NM_153564.2	Gbp5	Mus musculus guanylate nucleotide binding protein 5 (Gbp5), mRNA.		2.01467	2.31038	1.4684		1.71114	1.36562	1.20015
ILMN_2589640	NM_007904.3	Ednrb	Mus musculus endothelin receptor type B (Ednrb), mRNA.		1.00097	1.59441	1.05534		1.48263	2.48826	2.05184
ILMN_2819951	NM_172814.1	Lrp12	Mus musculus low density lipoprotein-related protein 12 (Lrp12), mRNA.		1.34117	1.95599	1.82501		1.46259	2.95583	2.48886
ILMN_3117876	NM_009892.1	Chi3l3	Mus musculus chitinase 3-like 3 (Chi3l3), mRNA.		1.27002	57.898	88.8261		1.29361	179.227	115.699
ILMN_1240702	NM_007502.3	Atp1b3	Mus musculus ATPase, Na+/K+ transporting, beta 3 polypeptide (Atp1b3), mRNA.		1.21072	1.49845	1.31114		1.4239	2.09883	1.62559
ILMN_2897891	NM_015811.1	Rgs1	Mus musculus regulator of G-protein signaling 1 (Rgs1), mRNA.		1.42617	1.54162	1.38692		1.58387	3.15582	2.03614
ILMN_2625377	NM_015811.1	Rgs1	Mus musculus regulator of G-protein signaling 1 (Rgs1), mRNA.		2.232	2.84763	2.51935		2.27677	6.51528	3.49377
ILMN_1219602	XM_001481209.1	LOC100048770	PREDICTED: Mus musculus similar to Ig H-chain V-JH1-region (LOC100048770), mRNA.		1.14525	6.10637	13.9218		1.12548	60.7586	30.0609
ILMN_2863837	NM_009663.1	Alox5ap	Mus musculus arachidonate 5-lipoxygenase activating protein (Alox5ap), mRNA.		1.95201	15.242	18.2855		1.92276	11.1089	7.96329
ILMN_2858359	NM_175554.3	Clspn	Mus musculus claspin homolog (Xenopus laevis) (Clspn), mRNA.		1.58112	3.14042	2.5272		1.0461	2.2844	1.55654
ILMN_3073486	NM_053257.1	Rpl31	Mus musculus ribosomal protein L31 (Rpl31), mRNA.		1.16842	1.58569	1.49971		1.32598	2.12015	1.91197
ILMN_1225733	XR_031047.1	LOC677643	PREDICTED: Mus musculus similar to monoclonal antibody BBK-2 heavy chain (LOC677643), misc RNA.		1.05155	5.83203	22.9125		1.03754	80.0167	45.7117
ILMN_2668333	XM_355243.1	Prg4			1.47049	2.79968	2.48556		1.00213	1.06323	2.16558
ILMN_1222716	NM_011890.4	Sgcb	Mus musculus sarcoglycan, beta (dystrophin-associated glycoprotein) (Sgcb), mRNA.		1.51277	1.47514	1.28364		1.58917	2.25328	2.04322
ILMN_2871749	NM_053111.2	Ear6	Mus musculus eosinophil-associated, ribonuclease A family, member 6 (Ear6), mRNA.		1.38008	26.1287	28.2425		1.05046	13.091	10.0571
ILMN_1239843	XM_001480292.1	LOC100048461	PREDICTED: Mus musculus similar to dendritic cell-associated C-type lectin-1; DECTIN-1 (LOC100048461), mRNA.		2.80886	3.91103	2.5966		2.6181	10.5909	5.26852
ILMN_2707099	NM_145137.1	Mgl2			1.13357	1.32638	2.15215		1.02969	4.73327	3.24951
ILMN_2642403	NM_010723.2	Lmo4	Mus musculus LIM domain only 4 (Lmo4), mRNA.		1.55122	3.40931	3.35799		1.52806	2.49407	1.49037
ILMN_2663258	NM_020008	Clecsf12			2.20773	3.41921	2.25501		2.3422	9.71752	4.68041
ILMN_1243080	NM_001001176.1	Taf9b	Mus musculus TAF9B RNA polymerase II, TATA box binding protein (TBP)-associated factor (Taf9b), mRNA.		1.05875	1.26965	1.11726		1.26627	1.65783	1.4475
ILMN_1221817	NM_001042605.1	Cd74	Mus musculus CD74 antigen (invariant polypeptide of major histocompatibility complex, class II antigen-associated) (Cd74), transcript variant 1, mRNA.		4.61386	5.52663	4.52564		12.4426	17.2636	12.8639
ILMN_1247832	NM_001042605.1	Cd74	Mus musculus CD74 antigen (invariant polypeptide of major histocompatibility complex, class II antigen-associated) (Cd74), transcript variant 1, mRNA.		4.71323	4.78218	4.59411		14.3193	17.6082	11.8387
ILMN_2702303	NM_009890.1	Ch25h	Mus musculus cholesterol 25-hydroxylase (Ch25h), mRNA.		1.60866	9.85583	8.10766		2.47758	36.6549	14.8637
ILMN_3070389	NM_001029930.1	ENSMUSG00000068790	Mus musculus predicted gene, ENSMUSG00000068790 (ENSMUSG00000068790), mRNA.		1.00409	1.28066	1.06912		1.19371	1.70284	1.4461
ILMN_2847144	NM_178183.1	Hist1h2ak	Mus musculus histone cluster 1, H2ak (Hist1h2ak), mRNA.		2.80407	13.573	16.2236		2.17757	8.50775	4.5969
ILMN_2437019		IGHV1S36_M13788_Ig_heavy_variable_1S36_40			1.01361	2.05176	6.40365		1.13879	22.7369	14.0333
ILMN_2724779	XM_903427.2	LOC630302	PREDICTED: Mus musculus similar to VH283 protein (LOC630302), mRNA.		1.00006	3.15326	6.62724		1.04539	14.8433	8.67781
ILMN_2450198	XM_903427.2	LOC630302	PREDICTED: Mus musculus similar to VH283 protein (LOC630302), mRNA.		1.03833	5.05874	14.5186		1.16738	38.7139	21.8472
ILMN_2492170	NM_001034097.1	Tnfsf12-tnfsf13	Mus musculus tumor necrosis factor (ligand) superfamily, member 12-member 13 (Tnfsf12-tnfsf13), transcript variant 1, mRNA.		1.33704	2.65685	2.81964		1.76897	3.69229	3.12073
ILMN_2699222	XM_972773.1	LOC669053	PREDICTED: Mus musculus similar to Ig kappa chain V-V region MPC11 precursor (LOC669053), mRNA.		1.08642	14.0175	48.5805		1.25456	110.042	64.5385
ILMN_1221298	NM_017379.1	Tuba8	Mus musculus tubulin, alpha 8 (Tuba8), mRNA.		1.0148	1.50506	1.67235		1.16225	3.07081	2.44171
ILMN_1250421	NM_008605.3	Mmp12	Mus musculus matrix metallopeptidase 12 (Mmp12), mRNA.		1.34848	4.9759	4.82746		1.44642	47.7146	28.7645
ILMN_2595842	NM_027185.2	Def6	Mus musculus differentially expressed in FDCP 6 (Def6), mRNA.		1.47053	3.94406	4.27488		1.2286	2.524	1.97869
ILMN_3089584	NM_010545.3	Cd74	Mus musculus CD74 antigen (invariant polypeptide of major histocompatibility complex, class II antigen-associated) (Cd74), transcript variant 2, mRNA.		4.74016	4.94749	4.3405		11.3248	16.0448	12.0956
ILMN_2651076	NM_025858.1	Scotin	Mus musculus scotin gene (Scotin), transcript variant 1, mRNA.		2.00213	2.60938	3.61273		1.18274	1.71327	1.40774
ILMN_2681670	NM_177876.4	Vps37b	Mus musculus vacuolar protein sorting 37B (yeast) (Vps37b), mRNA.		1.62824	2.31728	1.98129		1.24874	1.2522	1.35871
ILMN_1235811	NM_133187.2	1110032E23Rik	Mus musculus RIKEN cDNA 1110032E23 gene (1110032E23Rik), mRNA.		1.11973	2.3679	1.78251		1.16902	3.86599	2.37818
ILMN_2971514	NM_010509.1	Ifnar2	Mus musculus interferon (alpha and beta) receptor 2 (Ifnar2), mRNA.		1.42495	1.47163	1.69864		1.01003	1.11418	1.15777
ILMN_2628708	NM_178683.4	Depdc1b	Mus musculus DEP domain containing 1B (Depdc1b), mRNA.		1.38852	3.78849	3.45817		1.0724	2.48298	1.7771
ILMN_2764580	NM_022321.3	Parvg	Mus musculus parvin, gamma (Parvg), mRNA.		2.24277	5.23442	5.69859		1.86251	3.62278	2.41761
ILMN_2588737	NM_031874.4	Rab3d	Mus musculus RAB3D, member RAS oncogene family (Rab3d), mRNA.		1.66435	2.69926	2.97885		1.34576	2.24125	1.84639
ILMN_1245842	NM_026561.3	Nt5c3l	Mus musculus 5'-nucleotidase, cytosolic III-like (Nt5c3l), mRNA.		1.27803	1.53789	1.52268		1.00428	1.2637	1.28007
ILMN_1238886	XM_001480890.1	LOC100048554	PREDICTED: Mus musculus similar to monocyte chemoattractant protein-2 (MCP-2) (LOC100048554), mRNA.		3.15404	20.3162	47.0877		3.01037	96.6428	71.8642
ILMN_3161500	NM_001033780.2	I830077J02Rik	Mus musculus RIKEN cDNA I830077J02 gene (I830077J02Rik), mRNA.		1.14118	1.59602	1.37318		1.02823	1.03479	1.15758
ILMN_1215400	NM_031868.2	Ppp1ca	Mus musculus protein phosphatase 1, catalytic subunit, alpha isoform (Ppp1ca), mRNA.		1.25804	1.36234	1.48332		1.03639	1.40758	1.05369
ILMN_1236757	NM_024188.5	Oxct1	Mus musculus 3-oxoacid CoA transferase 1 (Oxct1), mRNA.		1.22592	2.9054	2.51404		2.81286	6.51685	4.7725
ILMN_1231503	NM_024188.5	Oxct1	Mus musculus 3-oxoacid CoA transferase 1 (Oxct1), mRNA.		1.22105	2.49944	2.32221		2.60695	5.64469	3.8446
ILMN_2741169	NM_009858.2	Cd8b1	Mus musculus CD8 antigen, beta chain 1 (Cd8b1), mRNA.		2.91101	2.25816	2.11057		1.30855	1.24549	1.11577
ILMN_2749717	NM_033601.1	Bcl3	Mus musculus B-cell leukemia/lymphoma 3 (Bcl3), mRNA.		1.88464	3.93195	2.78324		1.03988	2.18832	2.41651
ILMN_1256122	NM_008230	Hdc			1.29591	5.18495	4.51676		1.10274	2.49954	1.70131
ILMN_1231627	NM_133902.2	Sdsl	Mus musculus serine dehydratase-like (Sdsl), mRNA.		1.42444	1.86903	2.24185		1.04559	1.06433	1.54277
ILMN_2596917	XM_001472256.1	LOC100044475	PREDICTED: Mus musculus similar to SH2/SH3 adaptor protein (LOC100044475), mRNA.		1.21082	1.75176	1.79094		1.38138	3.23126	2.50755
ILMN_2967455	NM_011625.1	Ppp1r13b	Mus musculus protein phosphatase 1, regulatory (inhibitor) subunit 13B (Ppp1r13b), mRNA.		1.18457	1.36069	1.77639		1.02061	1.15442	1.2321
ILMN_2589741	NM_145402.3	Tmem51	Mus musculus transmembrane protein 51 (Tmem51), mRNA.		1.55627	2.69474	2.21251		2.01818	4.02773	3.24605
ILMN_1252076	NM_017372.3	Lyz2	Mus musculus lysozyme 2 (Lyz2), mRNA.		1.93037	8.49145	7.01046		6.12261	16.4342	8.25301
ILMN_2881019	NM_021389.3	Sh3kbp1	Mus musculus SH3-domain kinase binding protein 1 (Sh3kbp1), mRNA.		1.87428	5.37165	4.21621		2.39855	8.84832	5.32591
ILMN_2629582	NM_008873.2	Plau	Mus musculus plasminogen activator, urokinase (Plau), mRNA.		1.77277	5.21593	4.96931		1.69513	4.20602	1.91182
ILMN_2697415	NM_013487.1	Cd3d			2.84993	3.07639	3.95328		1.98435	3.03445	2.20681
ILMN_2883392	NM_016740.3	S100a11	Mus musculus S100 calcium binding protein A11 (calgizzarin) (S100a11), mRNA.		1.72686	12.5397	14.0228		2.64163	24.8671	19.7018
ILMN_1250075	NM_009468.3	Dpysl3	Mus musculus dihydropyrimidinase-like 3 (Dpysl3), mRNA.		1.01151	2.47864	2.57762		1.49795	3.74375	2.70999
ILMN_3156604	NM_008252.2	Hmgb2	Mus musculus high mobility group box 2 (Hmgb2), mRNA.		1.89796	5.50019	4.88242		1.24833	4.19134	2.63577
ILMN_1223082	NM_001033380.3	E030018N11Rik	Mus musculus RIKEN cDNA E030018N11 gene (E030018N11Rik), mRNA.		1.25306	2.26046	2.3147		1.45418	3.45749	2.65653
ILMN_2460653	NM_019449.1	Unc93b1	Mus musculus unc-93 homolog B1 (C. elegans) (Unc93b1), mRNA.		1.75923	2.71779	2.30531		1.13539	1.58126	1.31104
ILMN_3163148	NM_001039106.2	Ddhd1	Mus musculus DDHD domain containing 1 (Ddhd1), transcript variant 1, mRNA.		1.97175	2.75119	1.56828		1.31406	1.85777	1.6075
ILMN_2769490	NM_145509.2	5430435G22Rik	Mus musculus RIKEN cDNA 5430435G22 gene (5430435G22Rik), mRNA.		1.31946	1.48608	1.33383		1.65722	3.61118	2.47505
ILMN_2657822	NM_019963.1	Stat2	Mus musculus signal transducer and activator of transcription 2 (Stat2), mRNA.		1.95903	1.54794	1.31359		1.21744	1.10814	1.10053
ILMN_2658407	NM_198093.2	Elmo1	Mus musculus engulfment and cell motility 1, ced-12 homolog (C. elegans) (Elmo1), transcript variant 2, mRNA.		2.03931	4.9278	5.14008		1.45945	2.38881	1.73802
ILMN_2739760	NM_054077.3	Prelp	Mus musculus proline arginine-rich end leucine-rich repeat (Prelp), mRNA.		1.29158	1.87327	2.30495		1.1921	3.20016	3.55874
ILMN_1220101	NM_183031.1	Ebi2			1.02862	1.63136	1.54555		1.39777	3.08313	1.88241
ILMN_2878071	NM_013590.2	Lyz	Mus musculus lysozyme (Lyz), mRNA.		1.76311	5.41838	4.83014		5.41752	11.2764	7.80393
ILMN_2708477	NM_009258.2	Spink3			1.10793	8.09063	12.2267		2.70582	36.372	52.7683
ILMN_1255648	NM_007782.1	Csf3r	Mus musculus colony stimulating factor 3 receptor (granulocyte) (Csf3r), mRNA.		1.62207	7.29311	6.15807		1.27582	4.30866	3.23081
ILMN_2806180	NM_007782.1	Csf3r	Mus musculus colony stimulating factor 3 receptor (granulocyte) (Csf3r), mRNA.		1.67242	7.47877	6.47679		1.50106	4.40716	3.07638
ILMN_1244891	NM_009977.2	Cst7	Mus musculus cystatin F (leukocystatin) (Cst7), mRNA.		1.344	3.06775	3.01887		1.15676	1.96374	1.62366
ILMN_1232766	NM_178653.3	Sccpdh	Mus musculus saccharopine dehydrogenase (putative) (Sccpdh), mRNA.		1.20739	1.82222	1.27244		1.39528	2.7784	2.29183
ILMN_3162925	NM_175219.3	C130026I21Rik	Mus musculus RIKEN cDNA C130026I21 gene (C130026I21Rik), transcript variant 1, mRNA.		1.236	1.71308	1.44968		1.06255	1.25371	1.0629
ILMN_2687403	NM_010188.4	Fcgr3	Mus musculus Fc receptor, IgG, low affinity III (Fcgr3), mRNA.		2.33557	5.88205	4.85661		3.1252	13.8214	8.33211
ILMN_2662322	NM_015766.2	Ebi3	Mus musculus Epstein-Barr virus induced gene 3 (Ebi3), mRNA.		1.54145	3.96418	3.0464		1.29009	2.37096	1.55568
ILMN_2790373	NM_009223.2	Snn	Mus musculus stannin (Snn), mRNA.		1.7592	3.33627	2.52881		2.09086	5.09124	3.41833
ILMN_2645275	NM_138656.1	Mvd	Mus musculus mevalonate (diphospho) decarboxylase (Mvd), mRNA.		2.2317	2.59031	1.53891		1.06882	1.07017	1.04679
ILMN_2584915	AK081890	C130085D15Rik			1.26775	2.17686	2.46196		1.0906	1.81598	1.53339
ILMN_2998406	NM_145078.1	2610305D13Rik	Mus musculus RIKEN cDNA 2610305D13 gene (2610305D13Rik), mRNA.		1.06169	1.27562	1.11599		1.57387	2.00262	1.73602
ILMN_1219574	NM_175661.1	Hist1h2af	Mus musculus histone cluster 1, H2af (Hist1h2af), mRNA.		2.76132	13.6274	14.8395		2.07794	8.88645	5.25752
ILMN_2593787	NM_146037.1	Kcnk13	Mus musculus potassium channel, subfamily K, member 13 (Kcnk13), mRNA.		1.44921	2.64191	2.29339		1.89636	3.79847	2.64877
ILMN_1223591	NM_030713.1	Zfp202	Mus musculus zinc finger protein 202 (Zfp202), mRNA.		1.25876	1.44006	1.37378		1.09097	1.07565	1.12242
ILMN_2645719	NM_199199.2	Tmem199	Mus musculus transmembrane protein 199 (Tmem199), mRNA.		1.0882	1.22968	1.15627		1.22848	1.62456	1.43567
ILMN_2478220	XM_976441.1	LOC674147	PREDICTED: Mus musculus similar to Ig heavy chain V-I region HG3 precursor (LOC674147), mRNA.		1.15535	6.81899	30.6592		1.05145	1.04268	1.1186
ILMN_1217272	NM_025494.2	Atp6v1c1	Mus musculus ATPase, H+ transporting, lysosomal V1 subunit C1 (Atp6v1c1), mRNA.		1.0021	1.187	1.01605		1.07258	1.57702	1.24623
ILMN_2498357	NM_027230.3	Prkcbp1	Mus musculus protein kinase C binding protein 1 (Prkcbp1), mRNA.		1.09921	1.23381	1.35538		1.28853	1.71311	1.19594
ILMN_3161543	NM_019777.3	Ikbke	Mus musculus inhibitor of kappaB kinase epsilon (Ikbke), mRNA.		1.40883	2.07423	1.78542		1.05429	1.22217	1.30989
ILMN_1249975	XM_001001076.2	Ighg	PREDICTED: Mus musculus Immunoglobulin heavy chain (gamma polypeptide), transcript variant 1 (Ighg), mRNA.		1.22709	3.70639	4.54807		1.39045	41.3332	32.7835
ILMN_2714031	NM_133753.1	Errfi1	Mus musculus ERBB receptor feedback inhibitor 1 (Errfi1), mRNA.		1.01464	1.46918	1.55708		2.6878	2.18648	2.52078
ILMN_2708546	NM_029585.3	Det1	Mus musculus de-etiolated homolog 1 (Arabidopsis) (Det1), mRNA.		1.6026	1.44201	1.42761		1.07307	1.1222	1.10385
ILMN_2810882	NM_008908.1	Ppic	Mus musculus peptidylprolyl isomerase C (Ppic), mRNA.		1.22999	4.97366	3.99746		1.63165	8.68926	5.19291
ILMN_2650475	NM_026516.2	Tmem178	Mus musculus transmembrane protein 178 (Tmem178), mRNA.		1.11252	2.398	3.09814		1.00499	1.30748	1.59582
ILMN_2653328	NM_174851.2	Il28ra	Mus musculus interleukin 28 receptor alpha (Il28ra), mRNA.		1.02334	2.27259	2.81697		1.02368	1.77966	1.63461
ILMN_2867382	NM_177611.3	Psd4	Mus musculus pleckstrin and Sec7 domain containing 4 (Psd4), mRNA.		1.54497	3.03028	3.39599		1.21153	2.43742	1.68539
ILMN_1225406	NM_019577.4	Ccl24	Mus musculus chemokine (C-C motif) ligand 24 (Ccl24), mRNA.		1.80838	2.0531	2.1643		5.1566	15.8056	7.69529
ILMN_2625854	NM_027127.1	2310016C16Rik	Mus musculus RIKEN cDNA 2310016C16 gene (2310016C16Rik), mRNA.		1.01767	2.94036	3.11435		1.44162	5.95648	3.29026
ILMN_2981542	NM_008546.2	Mfap2	Mus musculus microfibrillar-associated protein 2 (Mfap2), mRNA.		1.066	2.97966	4.3485		1.05698	2.65247	1.81854
ILMN_2600678	NM_009008.3	Rac2	Mus musculus RAS-related C3 botulinum substrate 2 (Rac2), mRNA.		2.66721	7.50074	7.82231		2.29246	4.97037	3.05409
ILMN_2643513	NM_012055.3	Asns	Mus musculus asparagine synthetase (Asns), mRNA.		1.0725	5.56378	7.75649		1.47788	16.2817	13.958
ILMN_1244821	NM_010208.3	Fgr	Mus musculus Gardner-Rasheed feline sarcoma viral (Fgr) oncogene homolog (Fgr), mRNA.		2.53975	6.81169	5.69934		1.35527	2.06638	1.69274
ILMN_2904108	NM_153101.1	Mrgpra2	Mus musculus MAS-related GPR, member A2 (Mrgpra2), mRNA.		1.3354	16.1526	16.6207		1.07175	5.43625	4.64613
ILMN_2915303	NM_021407.1	Trem3	Mus musculus triggering receptor expressed on myeloid cells 3 (Trem3), mRNA.		1.27404	17.1621	18.9162		1.12789	6.88404	4.05772
ILMN_1227043	NM_001025431.1	Btbd3	Mus musculus BTB (POZ) domain containing 3 (Btbd3), transcript variant 2, mRNA.		1.0061	1.17953	1.09236		1.11121	1.60199	1.42795
ILMN_3048492	NM_176839.1	Abcc5	Mus musculus ATP-binding cassette, sub-family C (CFTR/MRP), member 5 (Abcc5), transcript variant 2, mRNA.		1.21466	2.05336	1.87043		1.42395	2.47266	2.20383
ILMN_2693868	NM_153820.3	Arhgap15	Mus musculus Rho GTPase activating protein 15 (Arhgap15), transcript variant 1, mRNA.		1.53956	2.84662	2.72174		1.3222	2.40617	1.64709
ILMN_2815626	NM_023128.2	Palm	Mus musculus paralemmin (Palm), mRNA.		1.2609	3.12882	3.19655		1.12337	1.87964	1.42097
ILMN_2468473		B230343A10Rik			1.08278	3.14473	3.74429		1.07138	1.71616	1.32679
ILMN_2919433	NM_009862.1	Cdc45l	Mus musculus cell division cycle 45 homolog (S. cerevisiae)-like (Cdc45l), mRNA.		1.23401	2.55149	2.25615		1.02633	2.02943	1.25094
ILMN_2469804	XM_903408.3	LOC630284	PREDICTED: Mus musculus similar to monoclonal anti-alpha-1,3-galactosyltransferase IgM heavy chain (LOC630284), mRNA.		1.06909	9.60856	21.8664		1.32184	57.2422	41.3227
ILMN_2519425	XM_903408.3	LOC630284	PREDICTED: Mus musculus similar to monoclonal anti-alpha-1,3-galactosyltransferase IgM heavy chain (LOC630284), mRNA.		1.04276	3.30467	7.21016		1.2422	19.9001	10.3458
ILMN_3135781	NM_013470.1	Anxa3	Mus musculus annexin A3 (Anxa3), mRNA.		1.55322	5.15394	4.5425		2.7216	7.8787	3.67584
ILMN_2630423	NM_178590.3	Ikbkg	Mus musculus inhibitor of kappaB kinase gamma (Ikbkg), transcript variant 2, mRNA.		1.40628	1.73138	1.25136		1.00842	1.11806	1.02445
ILMN_2648669	NM_053110.3	Gpnmb	Mus musculus glycoprotein (transmembrane) nmb (Gpnmb), mRNA.		1.26581	7.57209	12.7246		1.33658	29.0677	21.3509
ILMN_2681057	NM_025408.2	Phca	Mus musculus phytoceramidase, alkaline (Phca), mRNA.		1.35545	1.87904	1.40375		1.17407	1.36208	1.23119
ILMN_1232176	NM_001081144.1	Zfp518b	Mus musculus zinc finger protein 518B (Zfp518b), mRNA.		1.56311	2.41594	2.33832		1.33165	2.02792	1.7821
ILMN_2932964	NM_016748.1	Ctps	Mus musculus cytidine 5'-triphosphate synthase (Ctps), mRNA.		1.50747	3.48379	2.76468		1.16253	2.58889	2.15443
ILMN_3140913	NM_198664.3	Tbc1d2	Mus musculus TBC1 domain family, member 2 (Tbc1d2), mRNA.		1.40968	2.30278	2.2356		1.01572	1.27823	1.18403
ILMN_3099242	NM_001025566.1	Chka	Mus musculus choline kinase alpha (Chka), transcript variant 2, mRNA.		1.37912	1.54027	2.74567		1.0173	1.40593	1.11033
ILMN_1213824	XM_001473420.1	LOC100039742	PREDICTED: Mus musculus similar to SP140 nuclear body protein family member (LOC100039742), mRNA.		2.60621	4.80892	2.79857		1.12984	1.6131	1.25515
ILMN_2479717	NM_153510	Pilra			2.27095	4.0774	3.16291		1.77474	2.85619	2.09509
ILMN_2419185	NM_011656.2	Tuft1	Mus musculus tuftelin 1 (Tuft1), mRNA.		1.37054	2.29149	3.127		1.03604	1.27315	1.54882
ILMN_2712151	NM_026985.1	1810033B17Rik	Mus musculus RIKEN cDNA 1810033B17 gene (1810033B17Rik), mRNA.		1.15872	6.07434	5.87934		1.28461	3.2068	2.18859
ILMN_2712668	NM_173019.5	Pfkfb4	Mus musculus 6-phosphofructo-2-kinase/fructose-2,6-biphosphatase 4 (Pfkfb4), mRNA.		1.73239	6.21157	5.94543		1.42023	4.37018	2.93652
ILMN_2733120	NM_133815	Lbr			1.3333	2.89339	2.93271		1.12052	2.45695	1.94543
ILMN_1226472	NM_020509.3	Retnla	Mus musculus resistin like alpha (Retnla), mRNA.		1.04368	4.62065	25.5298		1.42624	130.873	111.927
ILMN_2471166	NM_145439.1	Tmc6	Mus musculus transmembrane channel-like gene family 6 (Tmc6), transcript variant 1, mRNA.		1.3576	2.23387	2.40342		1.13047	1.51869	1.2837
ILMN_2613832	NM_174995.2	Mgst2	Mus musculus microsomal glutathione S-transferase 2 (Mgst2), mRNA.		1.20614	8.98109	8.47703		1.18239	4.02357	2.77128
ILMN_1237736	NM_175175.3	Plekhf2	Mus musculus pleckstrin homology domain containing, family F (with FYVE domain) member 2 (Plekhf2), mRNA.		1.12753	1.32366	1.22769		1.27805	1.6153	1.35284
ILMN_2724778	XM_354713.1	LOC380801			1.04446	1.86456	3.97515		1.05627	8.85089	5.29211
ILMN_2524251	XM_001474897.1	Tnik	PREDICTED: Mus musculus TRAF2 and NCK interacting kinase, transcript variant 1 (Tnik), mRNA.		1.37581	1.79911	1.4311		1.06686	1.30178	1.17675
ILMN_2671923	NM_010745.1	Ly86	Mus musculus lymphocyte antigen 86 (Ly86), mRNA.		2.75979	4.02517	2.75144		3.33491	6.88624	4.5597
ILMN_1243082	NM_029679.1	6330500D04Rik	Mus musculus RIKEN cDNA 6330500D04 gene (6330500D04Rik), transcript variant 1, mRNA.		1.2389	2.19039	2.22146		1.08754	1.66682	1.31096
ILMN_2656422	NM_153513.1	BC028528	Mus musculus cDNA sequence BC028528 (BC028528), mRNA.		1.81679	3.03136	1.79846		1.93064	4.26375	2.9907
ILMN_2896601	NM_010493.2	Icam1	Mus musculus intercellular adhesion molecule 1 (Icam1), mRNA.		2.48207	4.45237	4.42724		2.10506	3.3175	2.81221
ILMN_1259400	XM_001480835.1	ENSMUSG00000043795	PREDICTED: Mus musculus predicted gene, ENSMUSG00000043795 (ENSMUSG00000043795), mRNA.		2.58393	9.02124	9.87605		2.0126	5.64414	3.70062
ILMN_1221973	NM_178891.4	Prmt6	Mus musculus protein arginine N-methyltransferase 6 (Prmt6), mRNA.		1.47867	1.74495	1.87221		1.1322	1.43587	1.2865
ILMN_3129464	NM_199201.1	Clm3	Mus musculus CMRF-35-like molecule 3 (Clm3), mRNA.		1.07641	1.34682	1.2192		1.38821	2.09717	1.61184
ILMN_1239397	XM_001478074.1	LOC100047934	PREDICTED: Mus musculus hypothetical protein LOC100047934 (LOC100047934), mRNA.		1.60939	4.33681	3.23992		4.13031	11.4797	6.48853
ILMN_1250279	NM_009254.2	Serpinb6a	Mus musculus serine (or cysteine) peptidase inhibitor, clade B, member 6a (Serpinb6a), mRNA.		1.27397	2.14458	1.7432		1.67522	3.08649	2.25176
ILMN_2906471	NM_019988.2	Gbl	Mus musculus G protein beta subunit-like (Gbl), mRNA.		1.32602	1.74409	1.79115		1.10127	1.52161	1.34027
ILMN_2733793	NM_009898.2	Coro1a	Mus musculus coronin, actin binding protein 1A (Coro1a), mRNA.		2.3777	9.63025	10.7933		1.7966	5.69842	2.73579
ILMN_2747060	NM_009898.2	Coro1a	Mus musculus coronin, actin binding protein 1A (Coro1a), mRNA.		1.9598	6.94508	8.36858		1.66847	4.98627	3.04057
ILMN_2663083	NM_010190.1	Fcnb	Mus musculus ficolin B (Fcnb), mRNA.		1.20548	15.8364	17.7928		1.07645	6.02332	3.3931
ILMN_2778655	NM_011693.2	Vcam1	Mus musculus vascular cell adhesion molecule 1 (Vcam1), mRNA.		3.3625	5.95999	4.25137		6.13198	13.2403	10.0391
ILMN_1232601	NM_007805.4	Cyb561	Mus musculus cytochrome b-561 (Cyb561), mRNA.		1.08913	13.4916	19.2203		1.17204	5.40059	6.84077
ILMN_1221251	NM_178066.2	1110012D08Rik	Mus musculus RIKEN cDNA 1110012D08 gene (1110012D08Rik), mRNA.		1.08881	1.33385	1.38953		1.05525	1.04247	1.03815
ILMN_2690603	NM_009263.1	Spp1	Mus musculus secreted phosphoprotein 1 (Spp1), mRNA.		1.10628	6.66655	5.54316		1.17605	15.0469	13.0693
ILMN_2964185	NM_008204.2	H2-M2	Mus musculus histocompatibility 2, M region locus 2 (H2-M2), mRNA.		1.75416	1.93573	1.7578		6.1287	21.5174	18.0617
ILMN_2460572	NM_133212.2	Tlr8	Mus musculus toll-like receptor 8 (Tlr8), mRNA.		1.45638	2.22711	1.26683		1.57308	3.0671	2.02715
ILMN_1236344	NM_029601.1	1700019E19Rik	Mus musculus RIKEN cDNA 1700019E19 gene (1700019E19Rik), mRNA.		1.08227	1.09004	1.28346		1.22643	1.56661	1.31413
ILMN_2680827	NM_008372.3	Il7r	Mus musculus interleukin 7 receptor (Il7r), mRNA.		1.26662	2.96447	1.95406		1.57171	5.33921	3.81607
ILMN_2672708	NM_172784.2	Lrp11	Mus musculus low density lipoprotein receptor-related protein 11 (Lrp11), mRNA.		1.34018	1.47624	1.21741		1.26877	1.90883	1.77189
ILMN_2717176	NM_016846.3	Rgl1	Mus musculus ral guanine nucleotide dissociation stimulator,-like 1 (Rgl1), mRNA. XM_924428		1.39654	1.65894	1.30433		1.63695	2.4583	1.61933
ILMN_1228832	NM_008694.1	Ngp	Mus musculus neutrophilic granule protein (Ngp), mRNA.		2.24971	135.959	171.028		1.10493	50.6849	24.1794
ILMN_2716389	NM_021491.3	Smpd3	Mus musculus sphingomyelin phosphodiesterase 3, neutral (Smpd3), mRNA.		1.1202	5.127	5.78812		1.42304	6.50744	9.8036
ILMN_2703738	NM_172814.3	Lrp12	Mus musculus low density lipoprotein-related protein 12 (Lrp12), mRNA.		1.19647	1.43128	1.35359		1.48453	2.54754	2.05893
ILMN_2745036	NM_024191.1	Arl2bp	Mus musculus ADP-ribosylation factor-like 2 binding protein (Arl2bp), transcript variant 1, mRNA.		1.52901	2.50918	3.34069		1.21538	1.97162	1.73678
ILMN_2745037	NM_024191.1	Arl2bp	Mus musculus ADP-ribosylation factor-like 2 binding protein (Arl2bp), transcript variant 1, mRNA.		1.43659	2.27773	2.84907		1.31628	1.88219	1.73302
ILMN_1235363	NM_010353.1	Gsg2	Mus musculus germ cell-specific gene 2 (Gsg2), mRNA.		1.82834	2.9153	3.0015		1.4649	2.82017	1.9415
ILMN_2665411	NM_010924.1	Nnmt	Mus musculus nicotinamide N-methyltransferase (Nnmt), mRNA.		1.05484	2.01107	1.61474		1.24353	2.58957	4.87231
ILMN_2747651	NM_026115.3	Hat1	Mus musculus histone aminotransferase 1 (Hat1), mRNA.		1.09743	1.41446	1.00253		1.48579	2.03583	1.35559
ILMN_2448651	NM_009667.2	Ampd3	Mus musculus AMP deaminase 3 (Ampd3), mRNA.		1.44404	3.89441	4.09232		1.40056	3.2778	2.50966
ILMN_2652482	NM_018769.3	Dfna5h	Mus musculus deafness, autosomal dominant 5 homolog (human) (Dfna5h), mRNA.		1.11234	1.85707	1.70474		1.00007	1.34334	1.09242
ILMN_2730329	NM_175659.1	Hist1h2ah	Mus musculus histone cluster 1, H2ah (Hist1h2ah), mRNA.		2.97731	15.2978	17.6894		2.44712	9.68074	5.22898
ILMN_1246108	NM_175659.1	Hist1h2ah	Mus musculus histone cluster 1, H2ah (Hist1h2ah), mRNA.		2.99919	13.1939	17.3345		2.24781	9.91096	4.79029
ILMN_1252310	NM_001003963.2	Dnmt3b	Mus musculus DNA methyltransferase 3B (Dnmt3b), transcript variant 4, mRNA.		1.8306	2.19139	2.34678		1.26444	1.23815	1.37836
ILMN_2725927	NM_009251.1	Serpina3g	Mus musculus serine (or cysteine) peptidase inhibitor, clade A, member 3G (Serpina3g), mRNA.		17.8541	23.6452	15.3953		10.057	13.6573	7.06844
ILMN_2512738		IGHV1S119_L33961_Ig_heavy_variable_1S119_14			1.12234	3.69554	10.2123		1.15987	41.8976	17.5971
ILMN_2710819	NM_001037859.2	Csf1r	Mus musculus colony stimulating factor 1 receptor (Csf1r), mRNA.		2.38663	3.16886	2.49211		3.72803	5.69724	3.56
ILMN_1235697	NM_026526.2	N6amt2	Mus musculus N-6 adenine-specific DNA methyltransferase 2 (putative) (N6amt2), mRNA.		1.37591	1.50977	1.25514		1.1118	1.07361	1.02831
ILMN_2836654	NM_178185.1	Hist1h2ao	Mus musculus histone cluster 1, H2ao (Hist1h2ao), mRNA.		3.0416	13.7026	14.7377		2.58992	9.31785	5.26875
ILMN_1229547	NM_133903.2	Spon2	Mus musculus spondin 2, extracellular matrix protein (Spon2), mRNA.		2.20777	5.12014	5.28827		1.83601	2.2435	1.83558
ILMN_2997494	NM_010728.1	Lox	Mus musculus lysyl oxidase (Lox), mRNA.		1.17611	14.0735	9.29148		1.12797	31.3585	17.1201
ILMN_2744657	XM_354710.1	Igh-6			1.51129	32.2638	30.4401		2.09853	68.0755	69.3694
ILMN_2744660	XM_354710.1	Igh-6			1.48254	28.1358	28.5709		2.05381	68.9969	63.5649
ILMN_1242979	NM_018731.2	Atp4a	Mus musculus ATPase, H+/K+ exchanging, gastric, alpha polypeptide (Atp4a), mRNA.		1.06859	1.19005	1.01808		1.2539	1.87586	1.73843
ILMN_2678637	NM_183278.2	2200001I15Rik	Mus musculus RIKEN cDNA 2200001I15 gene (2200001I15Rik), mRNA.		1.61868	3.66736	2.38487		1.36105	6.27348	6.40475
ILMN_2675223	NM_021293.2	Cd33	Mus musculus CD33 antigen (Cd33), mRNA.		1.10387	3.7511	4.26414		1.2959	3.20093	2.25455
ILMN_2790382	NM_010278.1	Gfi1	Mus musculus growth factor independent 1 (Gfi1), mRNA.		1.23624	3.7684	3.89359		1.07464	2.229	1.59576
ILMN_1253761	NM_026241.3	Ankrd39	Mus musculus ankyrin repeat domain 39 (Ankrd39), mRNA.		1.29744	1.37872	1.4054		1.09675	1.03459	1.01046
ILMN_2639155	NM_028243.2	Prcp	Mus musculus prolylcarboxypeptidase (angiotensinase C) (Prcp), mRNA.		1.07365	1.7913	1.5509		1.56814	3.41018	2.59804
ILMN_1225234	AK009138	2310004H21Rik			1.22384	1.35731	1.29031		1.03127	1.09696	1.16475
ILMN_2776850	NM_008088.1	Gas7	Mus musculus growth arrest specific 7 (Gas7), mRNA.		1.21053	4.43009	3.3271		1.34496	1.8137	1.30784
ILMN_2741096	NM_011595.2	Timp3	Mus musculus tissue inhibitor of metalloproteinase 3 (Timp3), mRNA.		1.12262	1.50063	1.82154		1.5344	2.11297	1.89524
ILMN_2500434	XM_001478355.1	1500011B03Rik	PREDICTED: Mus musculus RIKEN cDNA 1500011B03 gene, transcript variant 2 (1500011B03Rik), mRNA.		1.44634	2.03024	1.78969		1.15829	1.39288	1.2817
ILMN_1218181	NM_001033632.1	Ifitm6	Mus musculus interferon induced transmembrane protein 6 (Ifitm6), mRNA.		1.52852	23.7568	41.7319		1.12896	12.5917	8.49981
ILMN_2965903	NM_008230.4	Hdc	Mus musculus histidine decarboxylase (Hdc), mRNA.		1.96987	13.445	10.3965		1.58362	5.16034	3.57999
ILMN_2987294	NM_134091.1	Sgsm3	Mus musculus small G protein signaling modulator 3 (Sgsm3), mRNA.		1.19078	1.34358	1.40357		1.03686	1.05686	1.09897
ILMN_1238928	NM_019988.3	Gbl	Mus musculus G protein beta subunit-like (Gbl), mRNA.		1.32114	1.85961	1.79508		1.03963	1.35835	1.31093
ILMN_1221703	NM_013850.1	Abca7	Mus musculus ATP-binding cassette, sub-family A (ABC1), member 7 (Abca7), mRNA.		1.38115	2.8784	2.99989		1.3527	1.90115	1.44802
ILMN_2767918	NM_023065.3	Ifi30	Mus musculus interferon gamma inducible protein 30 (Ifi30), mRNA.		1.81728	2.90638	2.22735		3.36503	7.25411	4.81198
ILMN_2752966	NM_021297.2	Tlr4	Mus musculus toll-like receptor 4 (Tlr4), mRNA.		1.45779	2.56138	1.62131		1.72575	3.15762	2.37775
ILMN_2758695	NM_172410	Nup93			1.53238	2.26003	2.23514		1.0884	1.89742	1.57489
ILMN_2663930	NM_011407.1	Slfn1	Mus musculus schlafen 1 (Slfn1), mRNA.		2.68996	6.38382	5.09224		1.12175	4.28203	2.66351
ILMN_2625125	NM_009987.2	Cx3cr1			1.10478	1.15901	1.17709		1.45757	1.8466	1.83809
ILMN_2727920	NM_009775.2	Tspo	Mus musculus translocator protein (Tspo), mRNA.		1.30879	1.94457	2.20259		1.12739	1.44092	1.31273
ILMN_2457585	NM_178111.3	Trp53inp2	Mus musculus transformation related protein 53 inducible nuclear protein 2 (Trp53inp2), mRNA.		1.77364	2.21888	1.92372		1.19622	1.02194	1.30276
ILMN_2879588	NM_175386.3	Lhfp	Mus musculus lipoma HMGIC fusion partner (Lhfp), mRNA.		1.2109	2.37141	2.28934		1.55971	3.75798	3.17117
ILMN_2634083	NM_007669.3	Cdkn1a	Mus musculus cyclin-dependent kinase inhibitor 1A (P21) (Cdkn1a), mRNA.		2.61009	11.2588	15.9737		2.73716	6.6125	5.55335
ILMN_1253819	NM_011158.3	Prkar2b	Mus musculus protein kinase, cAMP dependent regulatory, type II beta (Prkar2b), mRNA.		1.53488	6.14991	5.20428		1.29707	4.49223	3.17054
ILMN_2651077	NM_026381.3	Scotin	Mus musculus scotin gene (Scotin), transcript variant 2, mRNA.		2.03076	3.27534	3.63564		1.39444	1.95874	1.56644
ILMN_1226525	NM_207105.2	H2-Ab1	Mus musculus histocompatibility 2, class II antigen A, beta 1 (H2-Ab1), mRNA.		1.75626	1.62148	2.03032		12.3732	9.16534	6.61222
ILMN_2908133	NM_008121.2	Gja5	Mus musculus gap junction membrane channel protein alpha 5 (Gja5), mRNA.		1.21237	1.53242	1.7225		1.04057	1.15669	1.27332
ILMN_2922899	NM_177568.2	Plcb2	Mus musculus phospholipase C, beta 2 (Plcb2), mRNA.		1.38652	2.04301	1.83603		1.16076	1.5675	1.23033
ILMN_2613908	NM_007440.4	Alox12	Mus musculus arachidonate 12-lipoxygenase (Alox12), mRNA.		1.82543	5.791	5.25377		1.33313	1.92774	1.32846
ILMN_1226783	NM_029926.4	Irak4	Mus musculus interleukin-1 receptor-associated kinase 4 (Irak4), mRNA.		1.28423	1.62544	1.54986		1.13136	1.14169	1.08655
ILMN_2474887	NM_011914.2	Whsc2	Mus musculus Wolf-Hirschhorn syndrome candidate 2 (human) (Whsc2), mRNA.		1.2509	1.62983	1.95289		1.00769	1.28702	1.10951
ILMN_1257019	NM_153161.1	BC037034	Mus musculus cDNA sequence BC037034 (BC037034), mRNA.		1.58443	2.41348	1.84237		1.08103	1.64808	1.65661
ILMN_2741935	NM_010381.2	H2-Ea	Mus musculus histocompatibility 2, class II antigen E alpha (H2-Ea), mRNA.		4.62583	5.92797	3.99369		12.9652	15.7302	8.32137
ILMN_2657175	NM_007585.3	Anxa2	Mus musculus annexin A2 (Anxa2), mRNA.		1.35322	6.03831	5.62529		1.91645	11.952	7.13995
ILMN_2671253	NM_008179.2	Gspt2	Mus musculus G1 to S phase transition 2 (Gspt2), mRNA.		2.07716	3.19216	3.81064		1.44278	2.32502	2.36132
ILMN_2705628	NM_010819.3	Clec4d	Mus musculus C-type lectin domain family 4, member d (Clec4d), mRNA.		1.14728	11.2607	6.22746		1.20106	4.34913	3.31213
ILMN_1248830	NM_178184.1	Hist1h2an	Mus musculus histone cluster 1, H2an (Hist1h2an), mRNA.		3.04562	13.928	16.9323		1.87746	8.07936	4.78926
ILMN_2849449	NM_010577.2	Itga5	Mus musculus integrin alpha 5 (fibronectin receptor alpha) (Itga5), mRNA.		1.43944	2.68167	2.08245		1.00318	1.7345	1.25317
ILMN_2677408	NM_019830.1	Hrmt1l2			1.2691	2.07833	2.00615		1.03057	1.71232	1.40653
ILMN_2500370		9430080K19Rik			1.16351	3.5674	3.20007		1.2536	2.8326	1.99089
ILMN_1216720	NM_016704.1	C6	Mus musculus complement component 6 (C6), mRNA.		2.32467	3.25972	2.33275		2.32919	4.37914	5.38272
ILMN_2935012	NM_013471.1	Anxa4	Mus musculus annexin A4 (Anxa4), mRNA.		1.10466	1.13824	1.25261		1.30541	1.89163	1.48994
ILMN_2685392	NM_009917.4	Ccr5	Mus musculus chemokine (C-C motif) receptor 5 (Ccr5), mRNA.		2.53077	4.01632	1.9449		3.26081	6.27946	4.10055
ILMN_2707319	NM_145137.2	Mgl2	Mus musculus macrophage galactose N-acetyl-galactosamine specific lectin 2 (Mgl2), mRNA.		1.59545	3.97968	5.12112		1.81533	15.8518	11.347
ILMN_1256771	NM_001035531.1	Adrbk2	Mus musculus adrenergic receptor kinase, beta 2 (Adrbk2), transcript variant 2, mRNA.		1.83113	2.77698	3.10946		1.52973	1.8424	1.61316
ILMN_3023451	NM_001013808.1	LOC433801	Mus musculus similar to RIKEN cDNA 6330416L07 gene (LOC433801), mRNA.		1.46412	1.79307	1.6442		1.67354	4.09473	2.79802
ILMN_3157483	NM_001038642.1	Ets1	Mus musculus E26 avian leukemia oncogene 1, 5' domain (Ets1), transcript variant 2, mRNA.		1.20804	1.56143	1.44094		1.51776	2.1541	1.67129
ILMN_2792351	NM_024442.1	Cyp4f16	Mus musculus cytochrome P450, family 4, subfamily f, polypeptide 16 (Cyp4f16), mRNA.		1.52103	2.62997	2.67381		1.08675	2.01975	1.86569
ILMN_2710905	NM_013650.2	S100a8	Mus musculus S100 calcium binding protein A8 (calgranulin A) (S100a8), mRNA.		3.14051	66.9298	65.8725		2.03643	190.986	164.776
ILMN_1242457	NM_008039.2	Fpr2	Mus musculus formyl peptide receptor 2 (Fpr2), mRNA.		4.81362	19.7487	16.6612		4.90737	8.54767	5.23562
ILMN_2658461	NM_181390.2	Mustn1	Mus musculus musculoskeletal, embryonic nuclear protein 1 (Mustn1), mRNA.		1.07609	2.84768	3.23888		1.51387	4.44905	4.56483
ILMN_1256735	AK002832	Gus-s			1.08919	1.0797	1.12448		1.25558	2.64935	2.11543
ILMN_2853658	NM_134058.1	Pelo	Mus musculus pelota homolog (Drosophila) (Pelo), mRNA.		1.36588	1.84823	1.85253		1.01759	1.43062	1.55628
ILMN_2993109	NM_029083.1	Ddit4	Mus musculus DNA-damage-inducible transcript 4 (Ddit4), mRNA.		1.67443	3.71841	4.46922		1.00937	2.54254	2.04516
ILMN_2789948	NM_007486.1	Arhgdib	Mus musculus Rho, GDP dissociation inhibitor (GDI) beta (Arhgdib), mRNA.		2.71768	15.1976	14.4144		2.50098	10.1346	6.019
ILMN_1246609	NM_011246.2	Rasgrp1	Mus musculus RAS guanyl releasing protein 1 (Rasgrp1), mRNA.		3.64097	4.34366	2.31751		4.9538	6.55001	4.14103
ILMN_1219162	XM_358311.5	Zswim6	PREDICTED: Mus musculus zinc finger, SWIM domain containing 6 (Zswim6), mRNA.		1.37071	1.97017	1.53174		1.7172	2.25744	1.79714
ILMN_1237712	XM_905897.2	Irg1	PREDICTED: Mus musculus immunoresponsive gene 1 (Irg1), mRNA.		1.50754	16.0363	5.41674		2.14342	4.33053	2.60343
ILMN_1216335	NM_030249.3	Cttnbp2nl	Mus musculus CTTNBP2 N-terminal like (Cttnbp2nl), mRNA.		1.33171	2.13339	1.77519		1.72534	2.8694	2.02166
ILMN_2841289	NM_009396.1	Tnfaip2	Mus musculus tumor necrosis factor, alpha-induced protein 2 (Tnfaip2), mRNA.		1.68248	2.84187	2.32997		1.0496	1.28902	1.01982
ILMN_2777498	NM_008361	Il1b			3.62	20.8203	7.81199		3.62478	8.51009	4.30946
ILMN_2733482	NM_145523.3	Gca	Mus musculus grancalcin (Gca), mRNA.		1.39657	2.54141	1.94973		1.16811	1.57533	1.37025
ILMN_1224437	NM_026447	2810423O19Rik			1.29817	2.29903	2.24308		1.05129	1.40836	1.2192
ILMN_2742861	NM_001033335.2	Serpina3f	Mus musculus serine (or cysteine) peptidase inhibitor, clade A, member 3F (Serpina3f), mRNA.		2.64349	3.2106	2.54963		8.05189	8.82482	4.28692
ILMN_2700715	NM_007793.3	Cstb	Mus musculus cystatin B (Cstb), mRNA.		1.08198	1.96357	1.68557		1.37903	2.52765	2.06679
ILMN_1228564	NM_021896.4	Gucy1a3	Mus musculus guanylate cyclase 1, soluble, alpha 3 (Gucy1a3), mRNA.		1.12174	1.45745	1.39437		1.12597	1.83337	1.55192
ILMN_2995688	NM_001082547.1	EG433016	Mus musculus predicted gene, EG433016 (EG433016), mRNA.		1.15464	27.2314	35.2716		1.1219	13.3042	7.12408
ILMN_2772632	NM_011315.3	Saa3	Mus musculus serum amyloid A 3 (Saa3), mRNA.		12.7346	67.5556	20.7128		9.11836	15.0325	9.1036
ILMN_2756226	NM_172489.1	C630025L14			1.1332	1.38308	1.58643		1.12313	1.99256	1.99503
ILMN_2731769	NM_145516.2	Plekhb2	Mus musculus pleckstrin homology domain containing, family B (evectins) member 2 (Plekhb2), mRNA.		1.25619	1.17036	1.1634		2.42911	4.22628	2.61164
ILMN_2580205	AK084024	D130077B20Rik			1.25155	1.37656	1.39871		1.3371	2.3497	2.11744
ILMN_2671286	NM_030018.2	Tmem50b	Mus musculus transmembrane protein 50B (Tmem50b), mRNA.		1.32902	2.9038	2.22926		1.20539	1.82828	1.63878
ILMN_2685393	NM_009917.2	Ccr5	Mus musculus chemokine (C-C motif) receptor 5 (Ccr5), mRNA.		2.84376	4.64091	2.13423		3.69288	7.48584	4.24433
ILMN_2614966	NM_023635.4	Rab27a	Mus musculus RAB27A, member RAS oncogene family (Rab27a), mRNA.		1.47332	3.55693	3.07912		1.31751	2.42385	2.22431
ILMN_2465985	XM_987671.1	LOC676136	PREDICTED: Mus musculus similar to Ig kappa chain V-V region MPC11 precursor (LOC676136), mRNA.		1.06058	9.8234	37.4995		1.68843	158.045	101.929
ILMN_2674666	XM_987671.1	LOC676136	PREDICTED: Mus musculus similar to Ig kappa chain V-V region MPC11 precursor (LOC676136), mRNA.		1.01412	7.301	28.3724		1.38819	112.097	69.1707
ILMN_1260175	NM_008146.3	Golga3	Mus musculus golgi autoantigen, golgin subfamily a, 3 (Golga3), mRNA.		1.02581	1.27842	1.03851		1.13098	1.45104	1.31721
ILMN_2755668	NM_019456.1	Apbb1ip	Mus musculus amyloid beta (A4) precursor protein-binding, family B, member 1 interacting protein (Apbb1ip), mRNA.		1.67525	2.75949	2.59907		1.23356	2.22659	1.61783
ILMN_1246807	NM_021475.2	Adamdec1	Mus musculus ADAM-like, decysin 1 (Adamdec1), mRNA.		1.37398	1.27293	1.38623		1.83697	2.65701	1.97851
ILMN_2711075	NM_013599.2	Mmp9	Mus musculus matrix metallopeptidase 9 (Mmp9), mRNA.		1.06885	10.3224	15.2863		1.04548	6.61626	3.8642
ILMN_3151840	NM_026447.2	Ppm1m	Mus musculus protein phosphatase 1M (Ppm1m), transcript variant 1, mRNA.		1.25924	2.04961	2.03696		1.04284	1.25124	1.18166
ILMN_2426853	NM_023137.2	Ubd	Mus musculus ubiquitin D (Ubd), mRNA.		3.41208	8.2505	5.19382		5.34108	25.1863	17.7413
ILMN_1219946	NM_008348.2	Il10ra	Mus musculus interleukin 10 receptor, alpha (Il10ra), mRNA.		2.51813	3.88409	2.58076		1.43087	2.27683	1.69625
ILMN_1219717	NM_019972.2	Sort1	Mus musculus sortilin 1 (Sort1), mRNA.		1.34083	5.22003	5.81521		1.07058	1.28519	1.12533
ILMN_3005873	NM_019972.2	Sort1	Mus musculus sortilin 1 (Sort1), mRNA.		1.44595	5.71697	6.78991		1.06313	1.31636	1.19483
ILMN_1230194	XM_912513.1	LOC636944	PREDICTED: Mus musculus similar to Ig kappa chain V-V region K2 precursor (LOC636944), mRNA.		1.09382	12.3229	31.3682		1.4415	61.8166	68.2558
ILMN_2724022	NM_025837.2	Mpi	Mus musculus mannose phosphate isomerase (Mpi), mRNA.		1.24017	1.39872	1.40493		1.01402	1.24212	1.07527
ILMN_2700797	NM_008908.3	Ppic	Mus musculus peptidylprolyl isomerase C (Ppic), mRNA.		1.13683	3.24661	2.75298		1.3801	5.70394	3.67915
ILMN_1253984	NM_147220.2	Abca9	Mus musculus ATP-binding cassette, sub-family A (ABC1), member 9 (Abca9), mRNA.		1.04788	1.16657	1.06854		1.33164	1.98274	1.64512
ILMN_2802714	NM_028273.1	Pgam5	Mus musculus phosphoglycerate mutase family member 5 (Pgam5), mRNA.		1.15377	1.31177	1.18152		1.01363	1.06466	1.03502
ILMN_2810624	NM_144942.1	Csad	Mus musculus cysteine sulfinic acid decarboxylase (Csad), mRNA.		1.29349	5.31846	5.35845		1.26716	2.49122	2.80409
ILMN_2520011	NM_172654	5330401P04Rik			1.30038	1.72301	1.66234		1.07682	1.36341	1.28478
ILMN_2618935	NM_026018.2	Pdzk1ip1	Mus musculus PDZK1 interacting protein 1 (Pdzk1ip1), mRNA.		1.95519	2.0052	2.30253		1.5535	1.09723	1.30441
ILMN_2655024	NM_008359.1	Il17ra	Mus musculus interleukin 17 receptor A (Il17ra), mRNA.		1.29363	2.19296	2.18664		1.05394	1.39254	1.47322
ILMN_3122961	NM_010260.1	Gbp2	Mus musculus guanylate nucleotide binding protein 2 (Gbp2), mRNA.		4.5914	3.56369	1.71179		10.4388	6.44213	3.53506
ILMN_2933993	NM_011237.1	Rad9	Mus musculus RAD9 homolog (S. pombe) (Rad9), mRNA.		1.3899	2.06651	1.7751		1.13688	1.32033	1.15704
ILMN_1255925	NM_007739	Col8a1			1.00852	1.17342	1.25009		1.14712	2.6371	3.87096
ILMN_1226839	NM_178188.3	Hist1h2ad	Mus musculus histone cluster 1, H2ad (Hist1h2ad), mRNA.		2.85033	13.4594	14.2092		2.36632	9.48062	5.36758
ILMN_2795040	NM_178188.3	Hist1h2ad	Mus musculus histone cluster 1, H2ad (Hist1h2ad), mRNA.		2.98	13.7428	17.4847		2.35143	9.08827	5.37879
ILMN_2642913	NM_010128.4	Emp1	Mus musculus epithelial membrane protein 1 (Emp1), mRNA.		1.30162	6.68279	6.46657		2.33251	29.4184	17.9089
ILMN_2882088	NM_145509.1	5430435G22Rik	Mus musculus RIKEN cDNA 5430435G22 gene (5430435G22Rik), mRNA.		1.7534	2.22032	1.66377		1.70273	3.80125	2.79691
ILMN_2981801	NM_178186.2	Hist1h2ag	Mus musculus histone cluster 1, H2ag (Hist1h2ag), mRNA.		1.99368	7.54424	8.78421		1.39066	4.58597	2.65487
ILMN_1221568	NM_025866.3	Cdca7	Mus musculus cell division cycle associated 7 (Cdca7), mRNA.		1.92317	5.32888	4.31443		1.2848	3.00894	1.86433
ILMN_2656268	NM_172409.2	Fmnl2	Mus musculus formin-like 2 (Fmnl2), mRNA.		1.20205	1.78774	1.37692		1.86585	3.14849	2.26896
ILMN_2795520	NM_001001892.1	H2-K1	Mus musculus histocompatibility 2, K1, K region (H2-K1), mRNA.		2.25296	1.45005	1.41956		1.32744	1.01756	1.01231
ILMN_2648089	NM_207213.1	Snx25	Mus musculus sorting nexin 25 (Snx25), mRNA.		1.01939	1.04002	1.01277		1.0691	1.43206	1.31918
ILMN_2956092	NM_178045.3	Rassf4	Mus musculus Ras association (RalGDS/AF-6) domain family member 4 (Rassf4), mRNA.		2.28015	5.4627	3.67354		1.3428	1.77556	1.22885
ILMN_2672698	NM_178045.3	Rassf4	Mus musculus Ras association (RalGDS/AF-6) domain family member 4 (Rassf4), mRNA.		1.57711	2.64965	2.16705		1.17525	1.42605	1.11367
ILMN_2686244	NM_178045.3	Rassf4	Mus musculus Ras association (RalGDS/AF-6) domain family member 4 (Rassf4), mRNA.		2.19196	5.56798	3.58357		1.50757	1.86821	1.31166
ILMN_3133448	NM_001045489.1	Mfge8	Mus musculus milk fat globule-EGF factor 8 protein (Mfge8), transcript variant 2, mRNA.		1.03	2.72591	3.39134		1.3098	5.2923	4.25356
ILMN_1230708	NM_199311.1	Clec4a1	Mus musculus C-type lectin domain family 4, member a1 (Clec4a1), mRNA.		2.94366	6.35081	3.71594		1.92366	4.26682	3.1289
ILMN_1238374	NM_009863.2	Cdc7	Mus musculus cell division cycle 7 (S. cerevisiae) (Cdc7), mRNA.		1.57295	3.50695	2.68031		1.43857	2.49667	1.73417
ILMN_1232123	NM_134000.3	Traf3ip2	Mus musculus Traf3 interacting protein 2 (Traf3ip2), mRNA.		1.34919	1.39133	1.45391		1.03419	1.09965	1.05125
ILMN_2946608	NM_028005.2	2310047M10Rik	Mus musculus RIKEN cDNA 2310047M10 gene (2310047M10Rik), mRNA.		1.14589	1.70544	1.80078		1.06473	1.26452	1.22225
ILMN_2674032	NM_025480.3	Tmem128	Mus musculus transmembrane protein 128 (Tmem128), mRNA.		1.03518	1.05017	1.10553		1.37216	1.29325	1.25171
ILMN_2727921	NM_009775.3	Tspo	Mus musculus translocator protein (Tspo), mRNA.		1.34041	1.88689	2.22332		1.01064	1.40014	1.42771
ILMN_1232099	NM_019793.2	Tspan3	Mus musculus tetraspanin 3 (Tspan3), mRNA.		1.20693	2.18843	2.00186		1.65218	3.73938	2.50283
ILMN_1240726	NM_008608.2	Mmp14	Mus musculus matrix metallopeptidase 14 (membrane-inserted) (Mmp14), mRNA.		1.4068	3.79351	4.26561		1.04933	2.67083	2.39357
ILMN_1222500	XM_001477552.1	LOC100047162	PREDICTED: Mus musculus similar to immunoglobulin kappa-chain (LOC100047162), mRNA.		1.0697	14.7802	41.7644		1.458	108.541	74.9942
ILMN_1217389	NM_001039050.1	Pkib	Mus musculus protein kinase inhibitor beta, cAMP dependent, testis specific (Pkib), transcript variant 2, mRNA.		1.75957	2.38562	1.65673		1.74448	4.48515	3.04476
ILMN_2722996	NM_007547.2	Sirpa	Mus musculus signal-regulatory protein alpha (Sirpa), mRNA.		1.84919	3.0298	3.10619		3.16777	9.29854	6.52324
ILMN_1243329	NM_023118.1	Dab2			1.18727	2.09703	1.6714		1.30696	3.71315	2.35439
ILMN_2737685	NM_008607.1	Mmp13	Mus musculus matrix metallopeptidase 13 (Mmp13), mRNA.		2.84382	4.58819	1.86395		1.95877	57.0625	21.863
ILMN_2693827	XM_001476186.1	Atg16l2	PREDICTED: Mus musculus autophagy related 16 like 2 (S. cerevisiae), transcript variant 1 (Atg16l2), mRNA.		1.46505	2.0384	1.9871		1.32008	1.26812	1.24537
